# Supplementary material for: Interneuron migration impairment and brain region-specific DNA damage response following irradiation during early neurogenesis in mice
Source: Cell Mol Life Sci. 2025 Mar 17;82(1):118. doi: 10.1007/s00018-025-05643-7 (PMC11914712; doi:10.1007/s00018-025-05643-7)
Supplement: Supplementary file 2 — Supplementary Material 2 [file 18_2025_5643_MOESM2_ESM.txt]

https://www.ebi.ac.uk/biostudies/arrayexpress/studies/E-MTAB-14528?key=9a1811f5-7fcc-461e-a3bc-443378372944
