# Supplementary material for: Interneuron migration impairment and brain region-specific DNA damage response following irradiation during early neurogenesis in mice
Source: Cell Mol Life Sci. 2025 Mar 17;82(1):118. doi: 10.1007/s00018-025-05643-7 (PMC11914712; doi:10.1007/s00018-025-05643-7)
Supplement: Supplementary file 3 — Supplementary Material 3 [file 18_2025_5643_MOESM3_ESM.xlsx]

## Sheet: DEGS-NCX 6 h 1 Gy  Up
Sl no	gene_id	baseMean	log2FoldChange	lfcSE	pvalue	padj
1	Gm51636	52.3614	21.8622	2.48082	5.40813e-19	1.85524e-16
2	Rn7s2	17.1652	20.774	3.94684	8.06377e-09	6.1472e-07
3	Them5	9.05867	3.51962	0.798068	5.36108e-08	3.44341e-06
4	Plch2	14.9203	3.51687	0.952203	2.60275e-07	1.40809e-05
5	Icam1	37.8326	3.45564	0.43492	1.00842e-16	2.71805e-14
6	Ccdc162	14.3305	3.45527	0.739573	2.80147e-08	1.92206e-06
7	Kndc1	21.5796	3.35266	0.569783	1.49489e-10	1.61171e-08
8	Espn	114.41	3.23827	0.35537	6.77499e-21	2.92176e-18
9	Prrg4	184.183	3.1399	0.318717	6.79816e-24	4.10446e-21
10	Celf5	444.227	3.13639	0.154879	4.08244e-92	6.16204e-88
11	Alox5	127.206	3.08835	0.193506	2.95207e-58	6.3655e-55
12	St14	19.2297	3.06529	0.765467	3.12983e-07	1.6576e-05
13	Sec14l5	96.9129	3.01522	0.254835	3.36788e-33	3.91036e-30
14	Mab21l3	29.5746	2.91253	0.549653	4.01797e-09	3.22592e-07
15	Slc66a3	324.529	2.86935	0.178853	1.00744e-58	2.53438e-55
16	H2-Eb1	19.6587	2.8661	0.666949	1.63789e-07	9.51677e-06
17	Mmp2	40.9124	2.84153	0.407654	2.73999e-13	4.55198e-11
18	Pierce1	281.517	2.83248	0.255705	2.37577e-29	1.99221e-26
19	Def6	26.1755	2.81847	0.443412	1.40624e-11	1.78368e-09
20	Tshr	40.9736	2.81121	0.45986	5.86053e-11	6.6014e-09
21	Scn3b	306.279	2.79901	0.169271	3.42398e-62	1.03363e-58
22	Podn	57.0875	2.78278	0.371309	6.62838e-15	1.33398e-12
23	Svop	1065.75	2.75141	0.15555	9.09582e-71	3.43231e-67
24	Cep170b	464.639	2.69324	0.250398	8.3975e-28	6.33759e-25
25	Rhbdf2	23.8352	2.6929	0.486144	1.13668e-09	1.03355e-07
26	Creb3l1	291.13	2.68884	0.32954	3.74472e-17	1.08698e-14
27	Cd80	18.6313	2.63784	0.61594	1.6393e-07	9.51677e-06
28	Igf2	56.1067	2.54463	0.447508	4.35269e-10	4.23868e-08
29	Jph2	11.3094	2.50467	1.30067	1.52908e-05	0.00050725
30	Synm	97.2132	2.491	0.416165	7.82291e-11	8.61891e-09
31	Adcy2	164.961	2.46924	0.448628	9.35667e-10	8.61156e-08
32	Nipal4	19.7973	2.45306	0.482028	6.30542e-09	4.90588e-07
33	Lama2	22.7331	2.39271	0.600063	3.28177e-07	1.73199e-05
34	Plxdc2	400.429	2.36985	0.392697	4.29126e-11	4.98248e-09
35	Ptpn7	23.7937	2.3422	0.43485	1.21102e-09	1.08804e-07
36	Acaa1b	31.8161	2.333	0.526657	7.02031e-08	4.39687e-06
37	Tcea3	33.5058	2.32468	0.409738	2.67488e-10	2.76538e-08
38	Robo3	24.1243	2.31308	0.344363	5.67218e-13	9.0122e-11
39	Plekha6	42.6883	2.27836	0.579911	3.44406e-07	1.79878e-05
40	Pamr1	10.4692	2.27076	1.89211	1.42852e-05	0.000485476
41	Tap1	400.274	2.26274	0.233717	1.9857e-23	1.07043e-20
42	Shpk	190.485	2.22758	0.230832	2.25786e-23	1.17518e-20
43	Dcxr	1071.18	2.20565	0.211296	7.64435e-27	5.24472e-24
44	Plek2	19.5427	2.19318	0.848322	9.11409e-06	0.000331489
45	Efna3	332.369	2.17627	0.30462	1.77043e-14	3.426e-12
46	Ano3	556.359	2.07296	0.177919	5.11453e-33	5.51419e-30
47	Ass1	208.296	2.06334	0.355088	4.71193e-11	5.42915e-09
48	Gm41284	55.7077	2.04647	0.322721	1.84882e-12	2.70933e-10
49	Gm38527	10.2684	2.03363	0.932337	2.14692e-05	0.000677943
50	Avil	12.8455	1.99958	1.3561	5.23942e-05	0.00140969
51	Gm27032	60.7993	1.99036	0.344526	4.17992e-11	4.89083e-09
52	Grhl3	14.8391	1.97014	0.628715	2.48212e-06	0.00010735
53	Trim7	58.4456	1.95278	0.318027	4.10755e-12	5.74069e-10
54	Stard10	334.169	1.90153	0.168103	6.29795e-32	5.94133e-29
55	Dapk1	1161.4	1.8939	0.149659	5.71058e-39	8.61954e-36
56	Tnfrsf10b	440.847	1.87495	0.237245	1.05169e-17	3.17485e-15
57	Cgref1	94.729	1.86359	0.253656	7.19676e-16	1.72865e-13
58	Fas	223.934	1.83589	0.404934	1.46599e-08	1.07416e-06
59	Ltb4r2	6.86346	1.82467	1.43913	7.22976e-05	0.00183714
60	Angptl2	116.093	1.8022	0.339854	2.99571e-10	3.05522e-08
61	Samd12	131.386	1.79873	0.528898	1.00686e-06	4.82462e-05
62	Ppp2r2c	244.877	1.77912	0.451625	1.54064e-07	9.0484e-06
63	Hmcn2	19.3164	1.73701	0.602344	4.42677e-06	0.000179618
64	Mapkapk3	758.128	1.73049	0.169713	3.5057e-27	2.51976e-24
65	Ckmt1	78.2182	1.71579	0.295002	1.28258e-11	1.65464e-09
66	Ttll9	53.3282	1.71492	0.466566	3.7702e-07	1.94223e-05
67	Rab15	71.7029	1.71326	0.275421	1.02409e-12	1.56138e-10
68	Gm38794	7.24415	1.71183	1.08767	8.27803e-05	0.00205024
69	Txlnb	91.3181	1.70298	0.260101	1.15325e-13	2.0479e-11
70	Cdc42bpg	332.33	1.68385	0.289694	1.2392e-11	1.62452e-09
71	Fam161a	27.9986	1.67875	0.690713	1.43127e-05	0.000485476
72	Ptk2b	17.5831	1.66649	0.963912	6.75228e-05	0.00173332
73	Scn1b	406.294	1.65923	0.429705	1.84165e-07	1.03338e-05
74	Slc2a9	537.528	1.62182	0.142587	6.62007e-33	6.66156e-30
75	Pik3r5	8.42349	1.59811	0.946586	7.81776e-05	0.00195366
76	Ptges	9.02814	1.59351	0.786057	3.85231e-05	0.00111179
77	Scn4b	5.85468	1.58115	1.62541	6.71165e-05	0.00172876
78	Rhbdl2	29.191	1.57067	0.687865	2.13918e-05	0.000677943
79	1700003M07Rik	145.625	1.56974	0.223908	4.06288e-15	8.40071e-13
80	Osbp2	17.1635	1.53519	0.780038	4.59276e-05	0.00126843
81	C130083M11Rik	72.1816	1.53352	0.301049	6.93204e-10	6.49889e-08
82	Ptpn14	1594.23	1.53335	0.237112	1.89375e-13	3.21172e-11
83	Pmaip1	522.685	1.51315	0.161623	1.22491e-23	6.84771e-21
84	Bbc3	556.111	1.51141	0.246103	1.64493e-12	2.45828e-10
85	Dmrtb1	568.129	1.50603	0.141282	2.33459e-29	1.99221e-26
86	Palm3	8.38822	1.50568	1.36832	0.000150271	0.00337529
87	Slc27a3	482.709	1.49005	0.148834	2.23815e-26	1.40761e-23
88	Dcaf4	650.607	1.46673	0.110471	5.13813e-43	8.61721e-40
89	Sesn2	2399.29	1.46179	0.204427	1.89357e-15	4.14226e-13
90	9230114K14Rik	146.476	1.45816	0.360362	9.17246e-08	5.67414e-06
91	Cdkn1a	8905.89	1.44641	0.177822	9.28066e-19	3.11294e-16
92	Sh2d3c	21.1994	1.44267	0.98549	0.000141732	0.00322021
93	Cpped1	2156.42	1.43517	0.100651	7.76482e-49	1.46503e-45
94	Ano4	28.7269	1.43362	0.65672	3.00344e-05	0.000901278
95	Adrb2	27.337	1.43	0.511137	6.03877e-06	0.000233691
96	Trp53inp1	7334.29	1.42874	0.18083	6.79976e-18	2.13824e-15
97	Slc37a2	401.787	1.42069	0.133438	4.26067e-29	3.38476e-26
98	Pygm	385.528	1.41965	0.277906	7.72339e-10	7.1961e-08
99	Rgs5	10.2094	1.41434	1.01254	0.000164768	0.00359393
100	Dnai1	37.3266	1.40542	0.370171	2.51434e-07	1.36516e-05
101	Fam20a	76.6738	1.38688	0.48289	5.085e-06	0.000203589
102	Pltp	232.62	1.37798	0.241786	3.49238e-11	4.18364e-09
103	Cyp4f17	175.604	1.36598	0.180804	1.43977e-16	3.81262e-14
104	Cemip	99.5516	1.36482	0.29931	1.21404e-08	8.98271e-07
105	Aldh4a1	2421.82	1.33906	0.174123	5.91201e-17	1.6837e-14
106	Tgfbr3	42.4392	1.33014	0.438396	3.38895e-06	0.00014113
107	P2rx6	14.0415	1.31641	1.22854	0.000257502	0.00512086
108	Ak1	2854.11	1.2904	0.147812	1.46062e-20	6.12405e-18
109	Cpt1c	1122.84	1.27013	0.172663	1.09117e-15	2.49547e-13
110	Pdcd4	1280.88	1.26817	0.108678	1.37281e-33	1.72676e-30
111	Dusp15	66.0708	1.24842	0.480859	1.30195e-05	0.000449696
112	Mgat5b	470.571	1.24838	0.209972	1.36473e-11	1.74569e-09
113	Atosa	637.271	1.24701	0.146414	1.20475e-19	4.66271e-17
114	Cpz	11.7166	1.24566	1.00872	0.00027713	0.00534227
115	D630023F18Rik	17.0617	1.24186	0.893325	0.000217798	0.00449387
116	Bmper	1237.07	1.23623	0.147158	3.42976e-19	1.20393e-16
117	Ercc5	1022.88	1.22592	0.100517	3.32128e-36	4.5574e-33
118	Ankrd6	113.856	1.22382	0.209993	2.93575e-11	3.57357e-09
119	Gria3	979.937	1.22145	0.134698	1.07689e-21	4.92563e-19
120	Rfx5	415.872	1.21365	0.171802	1.16202e-14	2.27786e-12
121	Acad11	791.421	1.21219	0.162226	6.10647e-16	1.511e-13
122	Bcam	225.332	1.20578	0.258325	1.10204e-08	8.31711e-07
123	Tmem19	1330.85	1.20208	0.0664338	4.70638e-75	3.5519e-71
124	Lmna	425.432	1.19919	0.30685	2.39507e-07	1.30983e-05
125	Pdk4	11.0299	1.19154	1.18878	0.000351459	0.00645169
126	Mxra7	946.366	1.19104	0.178134	1.66213e-13	2.8837e-11
127	Plau	54.3462	1.18624	0.37079	2.62064e-06	0.000112056
128	Ndrg4	887.502	1.18248	0.15458	1.80858e-16	4.70667e-14
129	Polk	264.744	1.18108	0.18854	2.52943e-12	3.63612e-10
130	P2ry2	29.2075	1.17881	0.904049	0.000282345	0.00542893
131	P2rx7	612.191	1.17858	0.139298	2.70499e-19	9.95831e-17
132	Rln1	17.8876	1.17095	0.759458	0.000181972	0.00387311
133	Cspg4	1476.36	1.17061	0.322972	6.884e-07	3.37361e-05
134	Rprm	943.475	1.1638	0.167891	3.46434e-14	6.53634e-12
135	Lamc3	4.23056	1.16071	1.45717	0.000167607	0.00364009
136	Kcnj4	89.6073	1.15746	0.356605	2.40573e-06	0.000104646
137	Lrrc3	14.2284	1.15649	0.913184	0.00031296	0.00583368
138	Ank3	120.486	1.15347	0.3962	6.52615e-06	0.000248125
139	Map7	93.7609	1.14826	0.269345	6.82277e-08	4.29095e-06
140	Car5b	90.2773	1.14313	0.257612	3.38103e-08	2.26814e-06
141	Ddit4	2017.52	1.14091	0.229667	3.20653e-09	2.61618e-07
142	Slc12a7	214.179	1.1309	0.262126	5.73408e-08	3.66738e-06
143	Itga8	61.546	1.12903	0.366826	4.23581e-06	0.000172798
144	Tob1	1533.74	1.12391	0.109795	1.96707e-26	1.29091e-23
145	Bfsp2	130.826	1.12282	0.196345	6.99023e-11	7.75812e-09
146	Sp9	251.254	1.12069	0.242524	1.60632e-08	1.16009e-06
147	Rnf169	1022.5	1.11415	0.155347	7.23275e-15	1.43646e-12
148	Apaf1	1664.76	1.11256	0.204204	3.05089e-10	3.08394e-08
149	Phlda3	3127.66	1.11223	0.145896	2.64708e-16	6.77204e-14
150	Epha2	290.781	1.11015	0.46283	2.82915e-05	0.000857493
151	Dnah9	8.92372	1.10474	1.06729	0.000450964	0.0078207
152	Efna5	16.0746	1.10263	0.666235	0.000162854	0.00357465
153	Dnm3	157.309	1.09749	0.220265	3.19305e-09	2.61618e-07
154	Pidd1	400.55	1.08657	0.232821	1.37744e-08	1.0142e-06
155	Mxd4	3106.11	1.08336	0.201762	4.74949e-10	4.56617e-08
156	Psmb9	19.576	1.07425	0.719341	0.000241197	0.00486715
157	Ptk7	2510.06	1.0684	0.1755	8.82609e-12	1.17895e-09
158	Gypa	9.90903	1.06798	0.95251	0.000460833	0.00794043
159	Klhdc7a	435.115	1.06422	0.254552	1.08458e-07	6.65471e-06
160	Klhdc8a	30.9589	1.06041	0.594181	0.000134736	0.00309073
161	Lrrc28	728.201	1.05942	0.11496	4.27385e-22	2.01592e-19
162	Usp2	981.115	1.05503	0.22356	1.12587e-08	8.45469e-07
163	Plekha7	445.838	1.05469	0.168007	2.79818e-12	3.9845e-10
164	Cercam	41.5514	1.05448	0.454127	3.90463e-05	0.00111837
165	Ccng1	15711.7	1.054	0.230347	2.12767e-08	1.51486e-06
166	Igdcc4	2734.46	1.04653	0.204571	1.74552e-09	1.49698e-07
167	Btg2	1402.16	1.04348	0.144853	5.90246e-15	1.20394e-12
168	Whrn	545.772	1.04203	0.310915	2.18198e-06	9.74405e-05
169	Synpo2	27.7256	1.0405	0.901052	0.000470155	0.00806423
170	Ky	72.7453	1.03868	0.615065	0.000174215	0.00376194
171	Wipi1	300.579	1.03506	0.152665	1.09821e-13	1.97338e-11
172	Rec8	36.0499	1.03195	0.669687	0.000240357	0.00486321
173	Azin2	185.426	1.02925	0.400109	2.19045e-05	0.000690245
174	Srsf12	48.9059	1.02916	0.395551	2.02645e-05	0.000652022
175	Vmac	196.913	1.02607	0.19188	5.41806e-10	5.17597e-08
176	Tex15	82.4826	1.02313	0.298587	1.77119e-06	8.12596e-05
177	Gdpd5	1069.8	1.01716	0.364276	1.2403e-05	0.00043236
178	Pdgfa	664.419	1.01702	0.188082	3.95278e-10	3.89956e-08
179	Piezo1	888.848	1.01525	0.422348	3.51509e-05	0.00103159
180	Itgb5	5547.97	1.0097	0.235587	7.51264e-08	4.68577e-06
181	Tmtc1	202.791	1.00758	0.242358	1.2667e-07	7.67857e-06
182	Gm31769	13.9384	0.998567	0.654223	0.000267911	0.0052246
183	Exoc4	5182.09	0.99816	0.124145	9.66194e-18	2.97627e-15
184	Sh3rf3	184.065	0.987691	0.33663	8.86223e-06	0.000324906
185	Kctd12	1757.23	0.986663	0.256581	4.30906e-07	2.18993e-05
186	Car12	20.5039	0.982569	0.641138	0.000275446	0.00531659
187	Tnfrsf18	15.0233	0.980403	0.587582	0.000210271	0.00437746
188	Dixdc1	75.6113	0.979513	0.244516	2.35779e-07	1.30184e-05
189	Ckap2	3911.11	0.972177	0.141848	5.98867e-14	1.10235e-11
190	Cyfip2	1093.44	0.96779	0.236969	1.75099e-07	9.89868e-06
191	Pid1	1474.27	0.966367	0.114164	2.65504e-19	9.95831e-17
192	Eng	27.7564	0.963986	0.513275	0.000140772	0.00320485
193	Sgsm2	1123.89	0.958607	0.303326	4.74736e-06	0.000191084
194	Gas6	1270.92	0.952388	0.169551	1.19067e-10	1.29295e-08
195	Kcnj15	12.6352	0.95163	1.21713	0.000502823	0.00850852
196	Ptp4a3	2546.92	0.949556	0.251424	5.80629e-07	2.87345e-05
197	Neurod1	24.202	0.94851	0.538169	0.000188863	0.00399257
198	Zmat3	4339.81	0.944128	0.21587	5.33926e-08	3.44341e-06
199	Tmtc3	1788.33	0.943532	0.174108	3.45295e-10	3.42887e-08
200	Apobec1	296.3	0.94217	0.181684	1.16987e-09	1.05737e-07
201	Pnrc1	925.889	0.935871	0.155886	1.24847e-11	1.62452e-09
202	Hykk	78.172	0.925818	0.263354	1.54095e-06	7.20097e-05
203	Fcgbpl1	400.713	0.925479	0.385972	4.59673e-05	0.00126843
204	Nfe2l2	2770.8	0.919136	0.145878	1.9415e-12	2.81779e-10
205	Trim12c	24.4931	0.914505	0.6693	0.000452149	0.0078207
206	Dglucy	1799.42	0.911596	0.177753	1.51173e-09	1.31138e-07
207	Gm16638	75.7397	0.911412	0.347155	2.60644e-05	0.000799625
208	Arhgef19	415.218	0.909242	0.400095	6.63491e-05	0.00171779
209	Sgca	4.51114	0.907351	1.36143	0.000237322	0.00481469
210	Mapre3	651.202	0.907196	0.136079	1.75192e-13	3.00495e-11
211	Trafd1	779.321	0.905978	0.103496	1.71162e-20	6.98248e-18
212	Disp2	243.032	0.89774	0.265315	2.55223e-06	0.000109706
213	Adra1d	10.689	0.895484	0.705119	0.000562999	0.00930767
214	Tnfaip3	22.9765	0.894205	0.894635	0.000811414	0.0124466
215	Fam13a	447.893	0.891818	0.146761	7.23436e-12	9.7496e-10
216	Ankrd13d	108.28	0.890417	0.272364	3.81875e-06	0.000157058
217	Ei24	7391.04	0.88983	0.135876	3.62483e-13	5.88315e-11
218	Pik3r3	2664.11	0.889565	0.115288	8.50438e-17	2.33391e-14
219	Gne	2146.86	0.886865	0.178721	3.39633e-09	2.75614e-07
220	Garin1b	11.5429	0.884348	0.745531	0.000663436	0.0106531
221	Eva1c	227.901	0.882221	0.407309	9.40529e-05	0.0022645
222	Foxo3	2363.61	0.881436	0.26542	3.26022e-06	0.000136694
223	Pkp2	13.6	0.881204	0.773153	0.000716246	0.0113442
224	Psrc1	1503.95	0.880709	0.13841	1.17664e-12	1.77602e-10
225	Kdm7a	734.027	0.880431	0.175274	2.48764e-09	2.08602e-07
226	Rarg	152.384	0.879637	0.27895	5.73197e-06	0.000224315
227	Dyrk1b	670.238	0.878939	0.202543	6.20788e-08	3.93705e-06
228	Pros1	2497.2	0.877569	0.130026	9.16549e-14	1.66679e-11
229	Gnal	84.3547	0.877015	0.284855	7.34282e-06	0.00027639
230	Ube2h	4582.63	0.875723	0.188381	1.53053e-08	1.11066e-06
231	Gdf15	56.9919	0.872616	0.616476	0.000469016	0.00805384
232	Ifngr2	844.127	0.86786	0.0923565	4.0534e-23	2.0394e-20
233	Spsb1	228.057	0.863819	0.270079	5.10886e-06	0.000203992
234	Gprin2	18.6941	0.852364	0.643387	0.00058476	0.00961095
235	Orai2	164.801	0.851716	0.22119	4.82631e-07	2.42828e-05
236	Map3k20	1306.34	0.848777	0.147813	4.80535e-11	5.49485e-09
237	Plxna1	3888.93	0.847424	0.296237	1.56833e-05	0.000517994
238	Tmem63b	3746.41	0.847171	0.204147	1.41948e-07	8.36941e-06
239	Nrg1	50.0958	0.845251	0.5219	0.000351778	0.00645169
240	Chrna4	887.697	0.838592	0.290272	1.47198e-05	0.000491551
241	Pik3ip1	580.501	0.838487	0.173534	6.24079e-09	4.88075e-07
242	Adrb3	9.10709	0.83678	0.931257	0.00101408	0.0147747
243	Wdr35	1179.08	0.835196	0.174073	7.35777e-09	5.63747e-07
244	Syt17	52.4282	0.830909	0.399567	0.000138451	0.00316633
245	Nceh1	899.123	0.829302	0.13431	3.41445e-12	4.81662e-10
246	Abhd4	7421.95	0.825102	0.15956	1.09919e-09	1.00552e-07
247	Ehd4	510.397	0.825077	0.142811	3.76119e-11	4.47019e-09
248	Foxj1	588.062	0.823821	0.341898	6.17713e-05	0.00161871
249	Kcnt1	42.1924	0.820787	0.54148	0.000466547	0.00802058
250	Prkce	856.706	0.817899	0.233584	1.92623e-06	8.70493e-05
251	Ogn	65.4937	0.816564	0.502582	0.000386757	0.00695844
252	Gtse1	2085.44	0.811457	0.209824	4.73096e-07	2.39483e-05
253	Gm5424	7.37811	0.810563	0.976433	0.00108033	0.0155447
254	Gja1	3917.1	0.810213	0.12677	8.27684e-13	1.2748e-10
255	Scml2	67.2215	0.805477	0.269108	1.15751e-05	0.000406312
256	Rb1	1321.11	0.798729	0.202144	3.41409e-07	1.79239e-05
257	Ppargc1a	1698.65	0.797307	0.171347	1.4839e-08	1.08203e-06
258	Plcd4	1729.17	0.796698	0.163426	4.99365e-09	3.96706e-07
259	Zfp365	3364.58	0.790246	0.110206	3.73423e-15	7.8284e-13
260	Trim11	328.358	0.787679	0.225701	2.13734e-06	9.57301e-05
261	Hic1	622.16	0.786582	0.202949	4.74396e-07	2.39483e-05
262	Tmem43	2604.14	0.785987	0.108189	1.8579e-15	4.124e-13
263	Klhl29	73.6913	0.785962	0.358605	0.000124997	0.00290263
264	Robo1	1846.04	0.784993	0.299413	3.88986e-05	0.00111835
265	Itgb4	14.0099	0.784518	0.484868	0.000443825	0.00774462
266	Coro7	439.607	0.779429	0.296815	3.91668e-05	0.00111967
267	Gprc5c	7.98132	0.778029	1.05205	0.0010204	0.014838
268	Tfcp2l1	7.79949	0.777308	0.895385	0.00124694	0.0174961
269	Acox3	488.768	0.776982	0.185811	1.31869e-07	7.93003e-06
270	Dzip1	845.824	0.775225	0.127385	5.52716e-12	7.58427e-10
271	Csnk1g1	915.373	0.774968	0.107464	2.70744e-15	5.75578e-13
272	Klf4	158.768	0.770589	0.203584	7.05609e-07	3.44675e-05
273	Cdkn2b	203.624	0.76883	0.287095	3.48143e-05	0.00102634
274	Slc19a2	1027.43	0.768354	0.153549	2.61586e-09	2.18142e-07
275	Mtcl1	405.142	0.765759	0.283894	3.31919e-05	0.000986217
276	Fosb	16.784	0.765586	0.573666	0.000780517	0.0120338
277	Gm9949	27.4424	0.765581	0.550262	0.000713073	0.0113296
278	Ampd2	1607.28	0.76084	0.249029	1.0736e-05	0.000382191
279	Igsf9b	1027.18	0.758845	0.208702	1.3078e-06	6.14949e-05
280	Zbtb7b	569.996	0.75881	0.224226	3.39408e-06	0.00014113
281	Nacc2	2138.69	0.758676	0.193475	4.14105e-07	2.11166e-05
282	Ahnak2	12.9756	0.753321	0.954501	0.00129633	0.0180007
283	Susd6	2495.94	0.748955	0.132151	6.88053e-11	7.69294e-09
284	Itgb2	7.09519	0.747601	1.12737	0.000768363	0.0119054
285	Gpr4	14.0998	0.744888	0.724714	0.00126938	0.0177055
286	Slc25a42	126.249	0.741754	0.325518	0.000119428	0.00279479
287	Flvcr2	36.8787	0.741057	0.386392	0.00028865	0.00552202
288	Epha4	303.849	0.74062	0.266993	2.86909e-05	0.000867855
289	Ggta1	37.8575	0.738927	0.621233	0.00106887	0.0154535
290	Slc43a2	818.606	0.730834	0.24429	1.46937e-05	0.000491551
291	Exoc2	1540.08	0.730347	0.0935532	2.82256e-17	8.35366e-15
292	Hpcal1	1452.15	0.728841	0.0871015	2.82804e-19	1.01634e-16
293	Rab40b	46.6545	0.728141	0.303001	9.02478e-05	0.00219003
294	Trp53cor1	241.586	0.727047	0.21276	3.30155e-06	0.000138043
295	Cyp4f16	471.349	0.72703	0.123008	1.65641e-11	2.06627e-09
296	Tef	1969.89	0.726591	0.162123	3.68809e-08	2.45234e-06
297	Hyal1	230.037	0.726394	0.292178	7.19123e-05	0.00183662
298	Stim1	505.767	0.724263	0.174699	1.71707e-07	9.74788e-06
299	Sarm1	667.252	0.72372	0.264688	3.46336e-05	0.00102495
300	Pdcd6ip	2772.88	0.72197	0.133394	3.06473e-10	3.08394e-08
301	Hspa1a	103.434	0.719898	0.408617	0.000443463	0.00774462
302	Tcn2	1666.92	0.718055	0.110099	3.39661e-13	5.57266e-11
303	Abcd4	356.176	0.717823	0.134264	4.46334e-10	4.31857e-08
304	Ednra	321.156	0.714098	0.231107	1.11969e-05	0.0003958
305	Ypel2	68.3937	0.712691	0.260046	3.54881e-05	0.00103409
306	Kank3	125.373	0.712268	0.296564	9.69544e-05	0.0023229
307	Endod1	310.008	0.707818	0.18329	6.09005e-07	3.00403e-05
308	Aaas	1263.29	0.70543	0.129055	2.34891e-10	2.44513e-08
309	St18	4.57394	0.704891	1.08853	0.000916853	0.0137155
310	Nsmaf	894.767	0.703422	0.095689	9.79687e-16	2.27498e-13
311	Cyria	2137.2	0.700263	0.164593	1.13659e-07	6.91761e-06
312	Rnd3	956.138	0.697997	0.111088	1.69652e-12	2.51051e-10
313	Baiap2	717.577	0.692823	0.16529	1.5484e-07	9.05876e-06
314	Mbnl2	1680.21	0.692489	0.150489	2.29571e-08	1.61923e-06
315	Exoc3l4	26.9845	0.692434	0.450977	0.000773989	0.0119699
316	Pgpep1	2227.34	0.691991	0.134392	1.40419e-09	1.23225e-07
317	Plcxd2	175.432	0.68123	0.21439	9.42791e-06	0.000341259
318	Or10ad1	1519.95	0.68119	0.223991	1.51669e-05	0.000505361
319	Atp13a2	1694.74	0.680452	0.253102	4.80503e-05	0.00131628
320	Olfm1	950.063	0.675365	0.134371	2.86709e-09	2.3648e-07
321	Smim39	20.7676	0.672994	3.616	0.000160809	0.00354301
322	Exoc7	1234.72	0.672764	0.104373	6.36929e-13	9.91114e-11
323	Ptpdc1	444.237	0.672046	0.137313	5.76444e-09	4.53169e-07
324	Acad10	102.019	0.666901	0.355601	0.000451939	0.0078207
325	Homer3	1335.84	0.666514	0.181782	1.59403e-06	7.40318e-05
326	Smg6	1367.06	0.663273	0.143911	2.49484e-08	1.73535e-06
327	Cutal	12.0287	0.662431	0.688056	0.00185244	0.023457
328	Tbc1d2	22.4242	0.661732	0.494335	0.0012243	0.0172064
329	Gm40057	29.8378	0.658005	0.59582	0.00166143	0.0216373
330	Gm32263	43.0491	0.657851	0.365268	0.000555975	0.00922185
331	Notch3	5299.61	0.656237	0.380151	0.000653295	0.0105238
332	Nanos1	498.642	0.65444	0.178748	1.72698e-06	7.94729e-05
333	Atxn7l1	103.054	0.651251	0.256726	8.78459e-05	0.00214902
334	Zbtb7c	820.411	0.646313	0.272383	0.000144456	0.00326899
335	Serpinb8	12.8995	0.645562	0.512868	0.00147573	0.0199237
336	Lactb	417.583	0.645512	0.171775	1.22499e-06	5.77811e-05
337	Crispld2	1641.85	0.645421	0.237379	5.2018e-05	0.00140207
338	Stard5	537.925	0.642529	0.142266	4.33055e-08	2.85438e-06
339	Pakap	2733.69	0.64108	0.1935	7.04084e-06	0.000266352
340	Tuba8	14.832	0.639845	0.598648	0.0018708	0.0236498
341	Gm3716	5.12308	0.638957	0.821516	0.00211546	0.0260447
342	Gm38503	13.8153	0.636292	0.937465	0.00175325	0.022554
343	Kctd11	236.093	0.635884	0.148896	1.4145e-07	8.36941e-06
344	Man2b2	638.718	0.635364	0.242695	7.50178e-05	0.00189668
345	Kctd1	726.657	0.634353	0.147919	1.31574e-07	7.93003e-06
346	Tm7sf3	2477.61	0.632042	0.0941371	1.27778e-13	2.24264e-11
347	Arfgef3	11.0084	0.630748	0.634977	0.00208099	0.0258097
348	Snta1	147.906	0.629538	0.264477	0.000155073	0.00344722
349	Ttyh2	576.57	0.629141	0.284181	0.000244082	0.00489916
350	Marchf5	2805.05	0.627047	0.0681684	2.44161e-22	1.18883e-19
351	Nt5dc3	674.594	0.621953	0.168965	1.91524e-06	8.68494e-05
352	Zfp385a	2257.11	0.621867	0.332126	0.000581126	0.00956545
353	Lgals3bp	77.9754	0.621388	0.36743	0.000847715	0.0128339
354	Tmem229b	1393.04	0.620995	0.222227	4.69804e-05	0.00128931
355	Slc33a1	793.429	0.619094	0.161074	1.00453e-06	4.82462e-05
356	Dhrs3	51.6612	0.615617	0.375673	0.000967558	0.0143039
357	Cpne2	1437.59	0.615219	0.197636	1.67732e-05	0.000547997
358	Ptprv	12.7221	0.612966	0.782478	0.00239604	0.0284322
359	Ryr2	34.5932	0.611451	0.447558	0.00153706	0.0203691
360	Tnfsf18	68.3947	0.608862	0.420393	0.00138565	0.0189448
361	Vcan	992.707	0.607707	0.25423	0.000171274	0.00370904
362	Eda2r	3473.03	0.607651	0.300687	0.000448764	0.00781274
363	Tek	28.1747	0.606525	0.455011	0.00165216	0.0215725
364	Ppp1r13b	95.1235	0.606322	0.251604	0.000163527	0.00357721
365	Cfap119	124.466	0.606317	0.208176	3.50151e-05	0.00103025
366	Tnfrsf1a	2030.24	0.605865	0.176864	5.72741e-06	0.000224315
367	Rarb	1378.91	0.603265	0.134064	6.01227e-08	3.82908e-06
368	Aen	3518.73	0.60033	0.146721	3.95649e-07	2.02438e-05
369	Kif17	25.0082	0.599299	0.483295	0.0019271	0.0242196
370	Slit1	140.123	0.596215	0.310807	0.000610477	0.0099509
371	Thbs1	90.8574	0.59564	0.333787	0.000818554	0.012518
372	Trpc3	157.614	0.593761	0.202342	3.53489e-05	0.00103403
373	Ppm1f	1652.39	0.591608	0.152563	1.05111e-06	5.00489e-05
374	Nrp1	993.899	0.591353	0.241951	0.000162986	0.00357465
375	Sh3bgrl2	338.639	0.589975	0.127084	3.33973e-08	2.25044e-06
376	Arid4a	596.514	0.588345	0.189321	2.03892e-05	0.000652022
377	Lynx1	2517.63	0.588162	0.192253	2.4116e-05	0.000747446
378	Gtf3c1	4145.43	0.586253	0.23239	0.000134302	0.00308548
379	Ephx1	5895.51	0.585646	0.151964	1.21408e-06	5.74459e-05
380	Fbxo32	309.663	0.585566	0.233716	0.000141873	0.00322021
381	Fam83h	17.5425	0.585124	0.556523	0.00249241	0.0293433
382	Galnt18	694.195	0.582595	0.221289	9.92237e-05	0.00236975
383	Palm	432.333	0.582449	0.235925	0.000161025	0.00354301
384	Gal3st4	68.9322	0.58232	0.254301	0.000264929	0.00520005
385	Fzd1	1681.64	0.579269	0.144396	6.55476e-07	3.22272e-05
386	Jag2	16.202	0.578564	0.585712	0.0026968	0.0310018
387	Man2b1	1343.79	0.578157	0.165733	5.49587e-06	0.000216592
388	Inf2	189.646	0.576568	0.440623	0.00202919	0.025292
389	Fbxw9	631.507	0.573578	0.198003	4.60672e-05	0.00126887
390	Glrx	1148.11	0.572859	0.0995265	9.32606e-11	1.02005e-08
391	Sik1	177.921	0.57266	0.27727	0.000501823	0.00850114
392	F8a	549.167	0.572471	0.134716	2.43383e-07	1.32622e-05
393	Acer2	22.2256	0.571611	0.55781	0.00273208	0.0312173
394	Dgki	780.621	0.57133	0.199757	5.2751e-05	0.00141677
395	Bscl2	358.989	0.569929	0.193496	4.0335e-05	0.00113797
396	Hivep2	382.69	0.569804	0.211942	9.15539e-05	0.00221816
397	Abcb1b	128.027	0.569025	0.300074	0.000761744	0.0118462
398	Slc4a8	496.506	0.567294	0.186513	2.98187e-05	0.000898369
399	Osbpl5	758.94	0.565641	0.162157	6.06626e-06	0.000233691
400	Acy3	117.205	0.565596	0.19399	4.59587e-05	0.00126843
401	Klhl28	473.599	0.564907	0.144719	1.16484e-06	5.52894e-05
402	Fbxl20	670.196	0.564352	0.128343	1.32658e-07	7.9458e-06
403	4930429B21Rik	59.1967	0.561876	0.289167	0.000719031	0.0113644
404	Fosl1	11.4994	0.559635	0.71917	0.00310934	0.0344331
405	Npr2	200.392	0.558323	0.228874	0.000207036	0.00432234
406	Rflna	410.157	0.557557	0.167673	1.18738e-05	0.000415832
407	Esm1	5.78273	0.557134	0.713175	0.003154	0.0347219
408	Socs5	1171.08	0.55636	0.11683	2.4625e-08	1.72879e-06
409	Zfp469	47.551	0.555319	0.357667	0.00163306	0.0213971
410	Tctn1	282.94	0.554046	0.162351	8.86201e-06	0.000324906
411	Rap2a	2977.69	0.553799	0.104942	1.70861e-09	1.4737e-07
412	Rcsd1	9.1426	0.553104	0.588311	0.00316768	0.0347984
413	Agtpbp1	690.833	0.551527	0.109829	6.84913e-09	5.30158e-07
414	Zfp423	730.181	0.551336	0.281295	0.000743417	0.0116523
415	Sorl1	335.105	0.550636	0.338742	0.00148492	0.0199768
416	Mxd1	320.1	0.547553	0.214072	0.000159724	0.00352467
417	Plod2	1345.57	0.546421	0.0956779	1.56144e-10	1.65975e-08
418	Slc35d1	341.807	0.546332	0.146482	2.78486e-06	0.000118313
419	Adamts15	33.1917	0.54497	0.3703	0.00198874	0.02487
420	Itpripl1	612.292	0.544698	0.124103	1.64623e-07	9.5204e-06
421	Camsap3	21.1953	0.54407	0.475457	0.00292975	0.0329991
422	Mcam	261.731	0.542437	0.27345	0.000749499	0.011699
423	Klhl26	576.986	0.539087	0.217302	0.000212807	0.00440618
424	Neu3	46.2569	0.538743	0.271126	0.000763637	0.0118462
425	Tiam2	43.1918	0.538114	0.429866	0.00275321	0.0313804
426	Ttll1	542.996	0.537352	0.137776	1.50722e-06	7.0652e-05
427	Fam107b	1331.2	0.536264	0.129084	5.13727e-07	2.57614e-05
428	Slc29a3	484.75	0.535892	0.242423	0.00045233	0.0078207
429	Zfp750	7.84065	0.535776	0.620885	0.00356098	0.0380662
430	Perp	72.3602	0.535514	0.466854	0.00308414	0.0342546
431	Cyp46a1	124.985	0.534557	0.315485	0.00146011	0.0197481
432	Hmox1	801.838	0.533982	0.224655	0.000295668	0.00559412
433	Gadd45a	185.285	0.53297	0.179752	5.07942e-05	0.00137646
434	Serinc3	3655.67	0.532841	0.0588412	2.14521e-21	9.52346e-19
435	Parp4	169.434	0.532623	0.282827	0.00100731	0.0146902
436	Tmem127	2134.26	0.532569	0.110985	2.58259e-08	1.78815e-06
437	Ano10	913.488	0.531981	0.187185	7.61848e-05	0.00191655
438	Klhl8	413.485	0.53035	0.164975	2.22457e-05	0.000699535
439	1700003E16Rik	38.2206	0.530267	0.396265	0.00263312	0.0305021
440	Abat	4882.68	0.529494	0.202476	0.000155786	0.00345182
441	Chst11	4604.09	0.529388	0.185652	7.55677e-05	0.00190739
442	Tcp11l2	191.649	0.529296	0.190207	9.38687e-05	0.0022645
443	Rnpep	1052.12	0.528842	0.187875	8.52278e-05	0.00209516
444	Cplane1	533.357	0.528717	0.220693	0.000292738	0.00556169
445	Cpeb3	163.403	0.526802	0.257504	0.000726927	0.0114533
446	Cpt2	517.354	0.526777	0.179451	5.9011e-05	0.00156265
447	Fam43a	170.184	0.525508	0.224396	0.000347478	0.00639614
448	Iqcg	100.509	0.523768	0.273133	0.000996956	0.0145956
449	Mcm3ap	1479.7	0.521488	0.16983	3.95426e-05	0.00112614
450	Mcf2l	180.08	0.520396	0.22591	0.000400798	0.00713401
451	Igf2r	1571.81	0.520137	0.297299	0.00145553	0.0197215
452	Top3b	562.886	0.520022	0.132675	1.64307e-06	7.58424e-05
453	Pde5a	126.613	0.519424	0.204581	0.000211377	0.00438861
454	Acot11	503.125	0.518955	0.258703	0.000846869	0.0128339
455	Vps41	2085.61	0.518595	0.110452	4.97406e-08	3.25015e-06
456	Zfhx3	185.505	0.51836	0.237923	0.00056143	0.00929192
457	Ccdc92	261.889	0.518219	0.207914	0.000243699	0.00489894
458	Pxdc1	459.321	0.517042	0.175024	6.05426e-05	0.00159204
459	Hs3st4	8.0322	0.515734	0.633042	0.00398296	0.0413756
460	Pnma8c	174.903	0.515298	0.239832	0.000619885	0.0100716
461	Cyp2u1	118.38	0.51413	0.245088	0.000708158	0.0112634
462	Gm41556	78.3787	0.513313	0.343717	0.00239865	0.0284409
463	Crocc	372.518	0.512908	0.291168	0.00149974	0.0200862
464	Ston1	196.688	0.510148	0.220422	0.000423538	0.00747705
465	Kcnc3	620.069	0.509602	0.27945	0.00135632	0.0186407
466	Rhod	212.235	0.509473	0.20395	0.000258385	0.00512607
467	Ctsf	532.389	0.507554	0.248786	0.000855303	0.0129212
468	Zfyve1	1045.77	0.506683	0.132525	2.79048e-06	0.000118313
469	Peli3	32.7296	0.504048	0.416743	0.00361189	0.0384702
470	Sec16b	23.3819	0.502683	0.361073	0.00298952	0.0335243
471	Minar2	9.1081	0.502319	0.541139	0.00427715	0.043445
472	Osbpl6	642.656	0.502267	0.156782	3.00552e-05	0.000901278
473	Rbm38	978.437	0.50188	0.162427	4.44933e-05	0.00123908
474	Phkb	2326.74	0.501858	0.12735	1.80932e-06	8.25074e-05
475	Ampd3	228.329	0.501754	0.226724	0.000589619	0.0096736
476	Grin2a	174.163	0.501709	0.280088	0.00153951	0.0203837
477	Btbd8	317.23	0.501412	0.145676	1.29047e-05	0.00044675
478	Tbcel	1041.72	0.499392	0.113801	2.61766e-07	1.4111e-05
479	Arhgap6	88.9936	0.495998	0.312773	0.00235298	0.0280758
480	Fuca1	1864.09	0.495818	0.157851	3.96921e-05	0.00112615
481	Tram1l1	335.235	0.495726	0.157969	4.01249e-05	0.00113623
482	Nexmif	428.785	0.495506	0.165922	6.66501e-05	0.00171969
483	N4bp1	2192.2	0.49395	0.187813	0.000203293	0.00426774
484	Fosl2	297.149	0.492463	0.26259	0.00139264	0.019023
485	Ikbip	818.134	0.491434	0.15391	3.46992e-05	0.00102495
486	Junb	204.112	0.490359	0.239671	0.000971224	0.0143301
487	Vldlr	1493.44	0.489554	0.16145	6.07886e-05	0.00159573
488	Elf1	388.369	0.489527	0.140174	1.20864e-05	0.000422296
489	4930590J08Rik	12.5467	0.488893	0.527499	0.00466014	0.0460945
490	Nlrc5	14.7363	0.488874	0.49666	0.00459201	0.0455998
491	Impdh1	1244.06	0.486455	0.182684	0.000198067	0.00416383
492	Plcb1	503.628	0.486258	0.20945	0.000510792	0.00862147
493	Plekho2	820.243	0.485629	0.244039	0.00114811	0.0163178
494	Tulp4	2416.07	0.48558	0.18786	0.00025041	0.00499298
495	Ogdhl	1930.06	0.485506	0.179559	0.000177017	0.00379771
496	B3gnt4	34.0228	0.485274	0.386501	0.00396816	0.0412502
497	Ghr	146.535	0.484129	0.26063	0.00154748	0.0204454
498	Mmp28	73.2338	0.48321	0.297628	0.00243745	0.028833
499	Zswim3	55.7168	0.482419	0.239473	0.0011163	0.0159108
500	Cyp4f14	38.424	0.48227	0.406591	0.00430946	0.043685
501	Kidins220	3640.42	0.482047	0.187637	0.000270762	0.00526661
502	Smpdl3b	574.839	0.481736	0.109247	2.88419e-07	1.53288e-05
503	Camk1g	141.39	0.480805	0.204551	0.000497531	0.00845691
504	Flcn	840.112	0.479998	0.0964454	1.85085e-08	1.32402e-06
505	Gm11734	10.8111	0.479711	0.651757	0.00476301	0.0466232
506	Rps6ka1	428.602	0.479274	0.236138	0.00110812	0.0158239
507	Tmem184c	1434.66	0.479195	0.16503	0.000102002	0.00242843
508	Gm39325	26.8777	0.479075	0.344035	0.00357054	0.0381287
509	Carhsp1	2804.67	0.478235	0.091827	5.59847e-09	4.42426e-07
510	Ticam1	254.631	0.478214	0.258905	0.00166086	0.0216373
511	Fst	131.702	0.478053	0.319666	0.00312146	0.0344514
512	Rabgap1l	877.196	0.475791	0.142729	2.49018e-05	0.000769805
513	Slitrk1	49.9223	0.475322	0.424466	0.00474876	0.0465743
514	Lif	84.392	0.475291	0.286061	0.00243026	0.0287705
515	Adamtsl4	19.7873	0.475217	0.584694	0.00508288	0.048898
516	Casz1	14.2675	0.474378	0.573939	0.00512535	0.0492035
517	Kcnj11	18.6467	0.473875	0.438571	0.00490407	0.0476639
518	Areg	29.947	0.473702	0.314202	0.00317284	0.0348297
519	Cald1	2641.83	0.472796	0.139707	2.1433e-05	0.000677943
520	Zfp108	41.0885	0.472695	0.352488	0.00399385	0.0414317
521	Nwd1	7829.44	0.472494	0.17193	0.000176043	0.00378518
522	Akr1b10	1176.64	0.472025	0.126856	6.06909e-06	0.000233691
523	Vopp1	1388.24	0.471686	0.0984087	5.16331e-08	3.34485e-06
524	Fbxo25	391.578	0.470888	0.16266	0.00011402	0.00268071
525	Lhfpl2	756.9	0.469602	0.150409	5.52331e-05	0.00147295
526	Kifc5b	337.041	0.469129	0.168477	0.000163173	0.00357465
527	Klf9	1571.3	0.468284	0.17144	0.000192997	0.00407427
528	Casp7	771.469	0.46759	0.0944957	2.47699e-08	1.73091e-06
529	Nptx1	2979.43	0.465407	0.202799	0.000662567	0.0106505
530	Mob3b	865.331	0.465379	0.207159	0.000748573	0.0116966
531	Tmc3	305.21	0.465055	0.296269	0.00308911	0.0342685
532	Klhl42	1127.41	0.464518	0.143545	3.95386e-05	0.00112614
533	Col4a5	1730.38	0.464279	0.139531	2.87794e-05	0.000868791
534	Sash1	2347	0.46311	0.199959	0.000641675	0.010381
535	Map3k13	179.477	0.461632	0.275472	0.00265392	0.0306715
536	Nherf2	207.811	0.461383	0.295425	0.00322532	0.035316
537	Gm53316	31.706	0.460487	0.347717	0.00448319	0.0448438
538	Stc1	147.335	0.460428	0.180179	0.000347063	0.00639614
539	Abcb4	84.9018	0.460279	0.289638	0.00311405	0.0344514
540	Dhrs11	153.556	0.460093	0.201422	0.000715898	0.0113442
541	Suox	479.339	0.457786	0.132951	2.03572e-05	0.000652022
542	Wwp1	2111.92	0.457556	0.118363	4.00029e-06	0.000163632
543	Ndrg3	2097.89	0.45727	0.095661	6.52051e-08	4.11802e-06
544	Pdrg1	687.384	0.454766	0.225715	0.00142564	0.0194323
545	Bin1	1483.6	0.453933	0.128732	1.56437e-05	0.000517819
546	Zfp641	137.148	0.452258	0.19356	0.00067623	0.0108355
547	Rab11fip5	612.957	0.451	0.247141	0.00219835	0.026738
548	Wdr91	493.652	0.448864	0.205447	0.00101803	0.0148178
549	Tspyl1	1207.64	0.448194	0.0973346	1.70347e-07	9.73948e-06
550	Tnfrsf21	7859.23	0.448012	0.180726	0.000485083	0.0082761
551	St6galnac4	591.73	0.447794	0.208488	0.00112303	0.0159916
552	Nudt18	226.067	0.447759	0.191977	0.000714509	0.0113405
553	Pear1	32.3524	0.4467	0.324419	0.00472737	0.0464384
554	Vasn	236.778	0.446234	0.185534	0.000601049	0.00983974
555	Kcnq5	168.884	0.445303	0.220212	0.00153196	0.0203505
556	Arap1	1017.62	0.444464	0.234582	0.00202643	0.0252785
557	Vps13c	663.581	0.441294	0.24445	0.0024942	0.0293433
558	Myo9b	2172.66	0.440347	0.196463	0.000965136	0.0142821
559	Apc2	1210.82	0.439545	0.299696	0.00447361	0.0448073
560	Cryab	217.967	0.439185	0.2447	0.0025947	0.0301264
561	Ccnd1	34506	0.437773	0.152781	0.000177129	0.00379771
562	Axl	826.564	0.437544	0.204716	0.00127155	0.0177055
563	Slc16a9	85.5131	0.43753	0.284253	0.00409688	0.0420955
564	Rtn4rl1	411.727	0.437395	0.247348	0.0027735	0.0315492
565	Eif2ak3	1241.23	0.437278	0.194764	0.000985992	0.0145097
566	Pcyox1l	844.105	0.436831	0.122186	1.58036e-05	0.00052083
567	Vwa5a	950.707	0.435782	0.107512	2.36237e-06	0.000103355
568	Dzank1	118.988	0.434109	0.2316	0.00232637	0.0278022
569	Tbc1d22a	282.082	0.433588	0.14481	0.000123859	0.00288062
570	Cttnbp2nl	2159.56	0.432474	0.130064	4.12966e-05	0.001161
571	Slc41a2	797.968	0.431746	0.156451	0.000260119	0.00513164
572	Kdm4a	2943.32	0.431713	0.165078	0.000394836	0.00708639
573	Crip2	3703.87	0.431114	0.131635	4.99491e-05	0.00135844
574	Snx29	390.788	0.430346	0.17933	0.000717283	0.0113487
575	Htra3	144.322	0.429777	0.268828	0.004	0.041467
576	Dennd2b	988.408	0.429193	0.186328	0.000927202	0.0138429
577	Kif1c	3913.66	0.428877	0.191549	0.00108963	0.0156339
578	Mef2a	1917.24	0.428445	0.110209	5.12209e-06	0.000203992
579	Grip1	1236.77	0.427855	0.176717	0.000696367	0.0111227
580	Tap2	122.591	0.42667	0.234389	0.00277704	0.0315637
581	Hbegf	1145.8	0.425961	0.202256	0.00153296	0.0203505
582	Dusp10	481.714	0.424969	0.114587	1.08691e-05	0.00038602
583	Ust	841.249	0.424065	0.177408	0.000784897	0.0120767
584	Slc39a13	343.693	0.422817	0.272788	0.00459955	0.0456147
585	Pmm1	3917.1	0.422707	0.108368	5.19381e-06	0.000206304
586	Kdm5b	2055.36	0.422669	0.237635	0.00312263	0.0344514
587	Cpox	1408.89	0.422641	0.0844709	3.19042e-08	2.15947e-06
588	Rai2	456.766	0.421455	0.157571	0.000372595	0.00674335
589	Ier5	792.596	0.420706	0.17691	0.000839157	0.0127678
590	Npepps	5296.75	0.42044	0.163356	0.000500294	0.00848476
591	Col9a3	174.002	0.419513	0.222056	0.00259904	0.0301537
592	Scarb2	5466.98	0.418557	0.0576845	2.48182e-14	4.74185e-12
593	Arl4c	2089.57	0.418158	0.095983	7.71263e-07	3.7553e-05
594	Cox6b2	357.558	0.417661	0.272818	0.0049626	0.0481088
595	Mdm4	1351.87	0.417235	0.11796	2.28462e-05	0.000713956
596	Ahi1	1058.09	0.416774	0.145005	0.000217348	0.00449387
597	Rab21	1672.06	0.416337	0.0842294	4.69323e-08	3.07999e-06
598	A930007A09Rik	163.871	0.41459	0.206214	0.00212298	0.0261068
599	Rsu1	1454.8	0.414428	0.12997	8.11848e-05	0.00201879
600	Tent5c	76.3855	0.414376	0.251136	0.00424285	0.0432619
601	Fam131a	377.818	0.414096	0.255867	0.00448088	0.0448438
602	Chrm3	678.406	0.413274	0.216947	0.00267868	0.0308561
603	Naa80	230.36	0.4132	0.221619	0.00290525	0.0327987
604	Kank2	373.888	0.411243	0.214813	0.00268207	0.0308561
605	Sulf2	17675	0.411098	0.227103	0.00329308	0.0358688
606	Bhlhe41	289.123	0.410442	0.21302	0.00263691	0.0305226
607	Usp20	523.188	0.410352	0.191559	0.00165683	0.0216146
608	Meak7	360.38	0.409717	0.15356	0.000432037	0.00760042
609	Gpc4	997.675	0.40966	0.225677	0.00330844	0.0359781
610	Rin2	753.282	0.40825	0.0986211	2.26181e-06	9.98239e-05
611	Fbxw7	840.175	0.407446	0.124118	6.37866e-05	0.00166286
612	Slc39a14	385.527	0.407204	0.103269	5.23781e-06	0.000207505
613	Steap3	87.5498	0.405589	0.203356	0.00240819	0.0285316
614	Prkd2	225.176	0.405575	0.23631	0.00412516	0.0423284
615	Sema4g	350.017	0.405014	0.236954	0.00419917	0.0429312
616	Glb1	1443.45	0.404338	0.137998	0.000210549	0.00437746
617	Nav2	4277.86	0.402901	0.234965	0.00424696	0.0432619
618	Csgalnact1	1217.5	0.402637	0.137731	0.00021916	0.00450681
619	Slc36a1	507.121	0.401967	0.197629	0.00229899	0.0276052
620	Trp53inp2	6820.9	0.401942	0.18583	0.00172623	0.0222508
621	Bsdc1	678.417	0.40156	0.105815	1.01896e-05	0.00036707
622	Cemip2	1620	0.401499	0.201824	0.00253951	0.0296223
623	Nfkbiz	276.734	0.401021	0.18679	0.0018084	0.0230432
624	Lratd2	911.78	0.399799	0.138738	0.000257318	0.00512086
625	Zbtb43	662.382	0.39922	0.0760053	1.13336e-08	8.46875e-07
626	Map2k4	1815.3	0.399159	0.108355	1.61868e-05	0.000529986
627	Fos	275.036	0.399152	0.220014	0.00368342	0.0389885
628	Fam53b	704.299	0.398849	0.221788	0.00380559	0.0399706
629	Ripor2	181.168	0.398222	0.202153	0.00273613	0.0312399
630	Usp35	163.78	0.39816	0.233755	0.00454062	0.0452683
631	Kifc1	1511.45	0.396404	0.155825	0.000707154	0.0112593
632	Pxmp4	214.917	0.395659	0.195073	0.00248664	0.0293
633	Btg1	1547.82	0.395333	0.0971142	3.5348e-06	0.000146578
634	Ets2	983.366	0.394859	0.195175	0.00253544	0.0296206
635	Acadvl	2099.28	0.394647	0.136992	0.000273623	0.00530857
636	Vps36	2431.95	0.394332	0.137887	0.000292675	0.00556169
637	Dock4	650.871	0.393309	0.190781	0.00237313	0.0282492
638	Asap3	109.128	0.389867	0.209179	0.00368899	0.03902
639	Dctn1	3887.15	0.389363	0.192334	0.00268048	0.0308561
640	Ctns	437.253	0.388282	0.154572	0.000843664	0.0127983
641	Ralgps2	1111.19	0.387465	0.123672	0.000133351	0.0030683
642	Rnf181	1031.39	0.386266	0.107301	2.593e-05	0.000797121
643	Rxylt1	983.97	0.385701	0.151227	0.000783349	0.0120652
644	Tob2	815.121	0.385423	0.210154	0.00408943	0.0420476
645	Rabgef1	468.018	0.384944	0.0924745	2.69436e-06	0.000114883
646	Hspbap1	122.818	0.384254	0.182318	0.00236556	0.0281861
647	S1pr1	1558.36	0.38396	0.100595	1.14784e-05	0.0004048
648	Frmd8	3447.84	0.38382	0.128194	0.000217935	0.00449387
649	Cyth1	478.38	0.380453	0.112976	6.48436e-05	0.0016875
650	Ctsd	10464.7	0.379587	0.141344	0.00057749	0.00951597
651	Ehd3	429.739	0.378314	0.116266	9.87337e-05	0.00236179
652	Bmal1	723.633	0.377039	0.177469	0.00246563	0.029098
653	Mthfd1	3376.26	0.376709	0.103164	2.38175e-05	0.000740658
654	Gramd1b	512.89	0.376312	0.208606	0.00475956	0.0466196
655	Scap	4588.48	0.376259	0.180573	0.00272035	0.0311777
656	Dnaaf9	830.642	0.375983	0.144572	0.000762758	0.0118462
657	Lgals8	367.159	0.375008	0.154195	0.00120733	0.0170312
658	Gm5785	59.1922	0.373125	0.207759	0.00499568	0.0483055
659	Arap2	3049.29	0.373009	0.1331	0.00044356	0.00774462
660	Irak4	125.361	0.372975	0.141172	0.000703984	0.0112206
661	Rbm20	291.529	0.372895	0.167958	0.00207675	0.0257783
662	Creg2	130.47	0.372827	0.192862	0.00386303	0.0403799
663	Fchsd1	121.478	0.37281	0.20019	0.00443323	0.0444915
664	Tmbim1	636.765	0.37181	0.136692	0.000571888	0.00944429
665	Etfdh	1758.76	0.371443	0.0882128	2.5584e-06	0.000109706
666	Btbd17	2629.33	0.37109	0.196862	0.00432449	0.0437928
667	Prmt2	1091.45	0.368866	0.116248	0.00014472	0.00327005
668	Ednrb	23305.6	0.367912	0.148434	0.00115966	0.0164665
669	Tpp1	2623.31	0.367307	0.138757	0.000740365	0.0116286
670	Qpctl	313.179	0.366419	0.127475	0.000385631	0.00695426
671	Cpeb4	2046.44	0.366142	0.161152	0.00198243	0.0248116
672	Pabir2	559.846	0.36589	0.165806	0.00231704	0.0277567
673	Spty2d1	1253.55	0.364945	0.117365	0.000186857	0.00396404
674	Adam22	524.299	0.363519	0.151735	0.00150788	0.0201316
675	Pten	4069.15	0.362186	0.120456	0.000268543	0.00523018
676	Stat1	632.103	0.361135	0.0944506	1.45632e-05	0.000489572
677	Fam168a	3328.83	0.360229	0.149399	0.00150531	0.0201295
678	Edc4	1258.13	0.358822	0.173414	0.00340565	0.0368096
679	Zxdc	928.51	0.358596	0.157378	0.00212534	0.0261068
680	Prkaa2	630.256	0.357521	0.14888	0.00159125	0.020922
681	Bbs7	461.846	0.357461	0.162569	0.00259426	0.0301264
682	Fzd5	643.877	0.357145	0.190601	0.00514646	0.0493211
683	Dact3	663.771	0.355508	0.187636	0.00503602	0.048571
684	Trim45	181.712	0.354691	0.171709	0.00359389	0.0383094
685	Srr	1244.63	0.352957	0.0988284	4.23903e-05	0.00118709
686	Fdxr	361.325	0.352774	0.129088	0.000685457	0.0109717
687	Tfcp2	330.57	0.351411	0.145452	0.00164401	0.0215032
688	Ap3b1	1183.02	0.351224	0.116873	0.000306029	0.00573101
689	Adamts7	1534.69	0.350887	0.18047	0.00481355	0.0469049
690	Wdsub1	248.678	0.35065	0.113829	0.000241947	0.00487577
691	Sgk1	422.32	0.350346	0.176005	0.00441328	0.0443798
692	Apeh	572.567	0.349765	0.178493	0.00472875	0.0464384
693	Zfp46	1259.04	0.34918	0.141681	0.0014888	0.0199928
694	Gnpda1	1318.14	0.34842	0.0876651	9.10803e-06	0.000331489
695	Rgs12	1711.19	0.347075	0.150375	0.00225655	0.0272265
696	Kctd21	284.435	0.34704	0.145483	0.00186623	0.0236118
697	Ddx19b	551.182	0.346733	0.118595	0.000415542	0.0073445
698	Tmem260	647.463	0.34672	0.153872	0.00258167	0.0300445
699	Tsku	683.892	0.345299	0.162556	0.00352003	0.0378428
700	Mettl27	145.044	0.345186	0.154327	0.00273112	0.0312173
701	Cyld	466.049	0.345153	0.153954	0.00269901	0.0310038
702	Vwa8	1123.05	0.344058	0.173246	0.00478142	0.046773
703	Mfn1	3330.63	0.343966	0.0828271	4.50025e-06	0.000182109
704	Ppp2r5d	3495.6	0.343013	0.168448	0.00436153	0.0440354
705	Qsox1	854.885	0.342216	0.144883	0.00208991	0.0258668
706	Cdc20	3926.45	0.341809	0.118124	0.000481825	0.00823631
707	Tmbim4	818.252	0.341807	0.118617	0.000499852	0.00848476
708	Arl8a	3659.45	0.341701	0.171088	0.00479912	0.0468237
709	Cyb561a3	321.05	0.340883	0.167764	0.0045091	0.0449837
710	Sdc4	1905.06	0.339888	0.145527	0.00229035	0.0275683
711	Galnt11	563.663	0.339628	0.104449	0.000154949	0.00344722
712	Smpd1	1324.31	0.339208	0.114394	0.000397708	0.00712099
713	Tmem38a	2350.54	0.338096	0.169436	0.00501727	0.0484521
714	Kctd10	1959.87	0.337799	0.107224	0.000222468	0.00455004
715	Atp9b	1068.02	0.337557	0.111625	0.000336543	0.0062482
716	Smox	2122.16	0.337461	0.16039	0.00402063	0.0415773
717	Ube4a	1723.16	0.33704	0.110632	0.000315001	0.00586267
718	Pomt2	1824.93	0.33608	0.137102	0.00178815	0.022912
719	Tnip1	283.489	0.335982	0.152094	0.00323281	0.0353594
720	Negr1	303.86	0.334891	0.151949	0.00331151	0.0359855
721	Pde4dip	1101.75	0.333277	0.135273	0.00178757	0.022912
722	Pex1	221.435	0.332866	0.157572	0.00415881	0.0426158
723	Rfx7	2397.78	0.331697	0.163514	0.00503961	0.0485747
724	Zfp64	529.481	0.331545	0.106111	0.000259923	0.00513164
725	Cpe	13357.6	0.331152	0.107024	0.000288326	0.00552202
726	Mlec	7755.99	0.329511	0.0982577	0.00012173	0.00283548
727	Eef1a2	11.1429	0.328757	0.756024	0.00354355	0.0380305
728	Cog7	487.525	0.328092	0.152536	0.00403356	0.0415961
729	Mtr	775.728	0.327238	0.156951	0.00470558	0.0463314
730	Cln8	976.338	0.326566	0.105341	0.000297605	0.00560106
731	Cap2	1011.83	0.326332	0.131045	0.00180441	0.0230422
732	Cd44	1322.77	0.325915	0.109505	0.000445885	0.00777157
733	Gpr146	316.532	0.325542	0.130783	0.00182551	0.0231949
734	Pi4k2b	194.637	0.3249	0.154468	0.0046441	0.0459659
735	Prc1	4250.83	0.324405	0.145737	0.00354555	0.0380305
736	Stoml1	328.525	0.322909	0.156163	0.00512814	0.0492035
737	Zfp697	416.89	0.32172	0.130604	0.00203869	0.0253685
738	Asb7	772.318	0.321368	0.103065	0.000297069	0.00559794
739	Aplp2	15158.7	0.321229	0.13871	0.00296905	0.0333692
740	Zfp790	318.324	0.320142	0.116564	0.000952227	0.0141049
741	Rap2b	3249.21	0.318689	0.0807231	1.40857e-05	0.000479932
742	Tcaf1	2847.75	0.317038	0.138745	0.00335237	0.0363556
743	Nupl2	169.434	0.316758	0.143172	0.00398887	0.0414085
744	Sqstm1	3202.64	0.316719	0.136499	0.00308993	0.0342685
745	Atp1b1	1152.91	0.316683	0.150267	0.00505258	0.0486685
746	Fam81a	643.362	0.316232	0.123733	0.00169704	0.0219496
747	Gcdh	788.617	0.316064	0.129058	0.0022539	0.0272163
748	Nck2	1187.32	0.315921	0.0785186	1.05918e-05	0.000378846
749	Blcap	1566.2	0.314251	0.113376	0.000943942	0.0140235
750	Ddhd1	1895.86	0.314242	0.0956228	0.000181909	0.00387311
751	Aifm2	230.813	0.313992	0.121935	0.00165095	0.0215725
752	Bcl2l11	438.452	0.313819	0.143878	0.00442943	0.0444829
753	Jun	5316.52	0.313631	0.126967	0.0021921	0.026705
754	Kif3b	1285.86	0.312439	0.112402	0.000940843	0.0139912
755	Serpine2	34962.4	0.311404	0.11536	0.00120084	0.0169714
756	Fam110a	1317.41	0.311033	0.125208	0.00217537	0.0265656
757	Dusp3	1228.22	0.308461	0.103632	0.000539259	0.00902392
758	Hspa2	441.026	0.308403	0.135412	0.00376032	0.0396633
759	Hectd2	703.018	0.307459	0.114021	0.00126422	0.0176524
760	Ttc23	557.111	0.307239	0.101341	0.000458435	0.00791718
761	Snx33	1224.63	0.30655	0.100694	0.000443448	0.00774462
762	Rab3a	336.966	0.306449	0.134496	0.00383412	0.0401333
763	Fam83d	1640.21	0.306408	0.135712	0.00402958	0.0415961
764	Fhip1a	4.21105	0.306237	0.736729	0.00363297	0.0385659
765	App	6326.85	0.305468	0.126707	0.00279581	0.0317293
766	Stxbp6	284.427	0.304524	0.120693	0.0021079	0.0260153
767	Stambp	378.197	0.304234	0.114928	0.00150565	0.0201295
768	Coa5	3815.61	0.301091	0.123408	0.00272376	0.031193
769	Rhbdd1	393.734	0.300529	0.123945	0.00284899	0.0322117
770	Bmt2	1474.33	0.30022	0.105451	0.000878329	0.0132178
771	Mapkap1	1870.24	0.299752	0.106925	0.001006	0.0146902
772	Stom	934.078	0.299674	0.0960054	0.000370972	0.00673356
773	Trappc11	1341.58	0.298809	0.105508	0.000932547	0.013909
774	Ube2c	3000.83	0.298465	0.118845	0.00232339	0.0277886
775	Tut7	1160.43	0.296967	0.109611	0.00136481	0.0187107
776	Cd81	12936.1	0.296179	0.12117	0.00284	0.0321342
777	Camkmt	593.396	0.296044	0.0982477	0.000547651	0.00910379
778	Nek6	1882.52	0.294679	0.0940435	0.000375606	0.0067897
779	Arel1	1842.19	0.29437	0.114136	0.0020222	0.0252466
780	Timp3	3826.88	0.292674	0.126563	0.00411076	0.0422094
781	Vipas39	1380.04	0.291842	0.0844827	0.000126535	0.00293382
782	Tmeff2	287.717	0.291705	0.130449	0.00498897	0.0483024
783	Calcoco1	1078.71	0.291438	0.130356	0.0050089	0.0484023
784	Prps2	2336.85	0.289705	0.104079	0.00118652	0.0168004
785	Gpatch2	615.067	0.289405	0.123575	0.00396122	0.0412502
786	Tmcc1	695.795	0.287723	0.1068	0.00157215	0.0207069
787	Mcl1	4247.96	0.2852	0.091429	0.000433693	0.00761182
788	Pja2	3868.85	0.281139	0.114476	0.00323595	0.0353681
789	Plk2	4638.35	0.280827	0.10596	0.00191274	0.0240792
790	Gdap2	505.491	0.28053	0.0964688	0.000894548	0.0134218
791	Psap	22533.2	0.28018	0.111556	0.00282079	0.0319647
792	Rmnd5b	620.2	0.280125	0.0956254	0.000840444	0.0127678
793	Rhob	2186.16	0.279867	0.102392	0.00152237	0.0202634
794	Zfp667	204.721	0.278988	0.12155	0.00496693	0.0481199
795	Zc3h11a	1279.05	0.277997	0.0997377	0.00132366	0.0182626
796	Rabgap1	2191.07	0.27779	0.0942878	0.0008164	0.0124977
797	Kif20a	2410	0.277177	0.117739	0.00437674	0.0440711
798	2310022A10Rik	460.7	0.275301	0.0996555	0.00146362	0.0197779
799	Ccnd2	30714.1	0.275208	0.111837	0.0033981	0.0367677
800	Rbck1	932.375	0.274512	0.100605	0.0016294	0.0213677
801	Ift122	823.26	0.273893	0.11427	0.00406508	0.0418543
802	Rnf185	767.222	0.272835	0.0935061	0.000937132	0.0139498
803	Dnal1	563.92	0.272602	0.111057	0.00354759	0.0380305
804	Prnp	4158.61	0.272376	0.0814554	0.000228241	0.00464296
805	Fbxo34	680.74	0.272371	0.103271	0.00216239	0.0264499
806	Nek8	316.21	0.270734	0.0995753	0.00174098	0.0224218
807	Rtn4	7901.31	0.268464	0.0781456	0.00017063	0.00370042
808	Entpd5	1030.97	0.268434	0.100513	0.00204713	0.0254525
809	Trmt1l	580.805	0.265975	0.0941471	0.00133201	0.0183443
810	Inpp5b	711.091	0.264622	0.090006	0.000947318	0.0140598
811	Pcdhb20	479.32	0.263445	0.105207	0.00341346	0.0368282
812	Homez	515.16	0.260835	0.0993462	0.00250756	0.0294088
813	Smad1	1074.86	0.260505	0.0981256	0.00231539	0.0277567
814	Fkbp9	4744.02	0.260282	0.0741197	0.000139235	0.00317944
815	Sac3d1	989.923	0.260263	0.0935043	0.00159523	0.020956
816	Gpatch2l	681.645	0.259502	0.0797541	0.000353364	0.00647291
817	Hadha	6982.59	0.258184	0.102415	0.00343531	0.0370376
818	Rbm5	1372.62	0.25454	0.107065	0.00519509	0.0496924
819	Hapstr1	1111.66	0.253137	0.103698	0.00446519	0.0447527
820	Snx4	1972.42	0.251241	0.0793758	0.000515795	0.00868907
821	Ankrd46	1585.98	0.24991	0.0880097	0.00148496	0.0199768
822	Trappc12	988.826	0.243079	0.0852646	0.00152667	0.0203027
823	Ric1	1103.99	0.241576	0.0892471	0.0023807	0.028317
824	Elk3	2280.89	0.2415	0.0849709	0.00159029	0.020922
825	Sptlc2	858.346	0.24013	0.087219	0.00210439	0.0259932
826	Akap1	1268.93	0.237869	0.0896216	0.00286663	0.0323869
827	Srp72	2619.48	0.235114	0.084058	0.00192959	0.0242306
828	Cyth3	873.258	0.233462	0.0916377	0.00402373	0.0415773
829	Canx	16202.1	0.232418	0.0834917	0.00205617	0.0255439
830	Kifbp	1426.7	0.230882	0.0849818	0.00254161	0.029624
831	Dnajc18	1511.67	0.230027	0.0912356	0.00446053	0.0447357
832	Alas1	1297.2	0.227126	0.0863913	0.00338473	0.0366493
833	Aldh7a1	3218.61	0.223883	0.0761392	0.00136286	0.0187009
834	Rcan1	1138.41	0.223784	0.0804822	0.00223408	0.0270635
835	Taf6	1093.11	0.220941	0.0791059	0.00220319	0.0267754
836	Ppm1d	810.321	0.220295	0.0847991	0.00391847	0.0408745
837	Atp6v1d	1603.44	0.21949	0.0725417	0.00107444	0.0154936
838	Akirin2	2102.89	0.217413	0.0645448	0.000338294	0.00626373
839	Cox15	1198.15	0.215641	0.0799767	0.00306732	0.0341645
840	Slc37a3	1262.53	0.215025	0.0838372	0.00449176	0.0448701
841	Btrc	962.484	0.211106	0.0675501	0.000826151	0.0125959
842	Fam120b	851.744	0.207494	0.0718241	0.0018256	0.0231949
843	Ubxn4	1892.73	0.205439	0.0601592	0.000313057	0.00583368
844	Arpc2	4939.68	0.204738	0.0467113	5.90519e-06	0.000229134
845	Capzb	6095.59	0.198755	0.0736284	0.00346532	0.0373078
846	Dync1li1	1334.84	0.188028	0.070294	0.00402441	0.0415773
847	Atp6v0d1	2613.82	0.187938	0.071621	0.00466695	0.0461014
848	Mtmr10	1299.22	0.185827	0.0688756	0.00381808	0.0400209
849	Maea	2020.4	0.171422	0.0623085	0.00358309	0.0382213

## Sheet: GOBP-NCX 6 h 1 Gy  Up
Term	Overlap	P-value	Adjusted P-value	Odds Ratio	Combined Score	Genes
Negative Regulation Of Cellular Process (GO:0048523)	53/537	1.07325e-08	3.46551e-05	2.56798	47.1224	RB1;APP;RIPOR2;BTG2;CDKN1A;RARG;BTG1;PPP1R13B;PTEN;ADRA1D;FLCN;GJA1;HYAL1;SESN2;NCK2;DACT3;RBM5;EPHA4;VPS13C;APLP2;NRG1;TENT5C;CTTNBP2NL;RHOB;PSRC1;CRYAB;TNFRSF21;KANK2;NDRG3;EI24;ADAM22;PPM1D;TOB2;THBS1;TOB1;RTN4;TMEM127;ALOX5;NACC2;LMNA;SLIT1;PLXNA1;PTK2B;ZBTB7C;CGREF1;CDKN2B;EIF2AK3;PODN;PTPN14;ST18;MDM4;TAF6;HSPA1A
Regulation Of Cell Adhesion (GO:0030155)	21/144	7.65481e-07	0.00123587	3.92353	55.2541	TNFSF18;RIPOR2;EPHA4;ZFHX3;LAMA2;TNFRSF18;ADAM22;NRG1;GPR4;EFNA5;RHOD;FLCN;PLAU;HYAL1;PKP2;PLXNA1;PTK2B;PRKD2;RSU1;CYTH1;EPHA2
Positive Regulation Of Apoptotic Process (GO:0043065)	30/270	1.56004e-06	0.00167912	2.88629	38.5921	RARG;BTG1;FOXO3;NEUROD1;FLCN;PIDD1;BCL2L11;ADAMTSL4;AIFM2;SMPD1;MAP3K20;PMAIP1;CTSD;RBM5;PHLDA3;MCL1;PRNP;JUN;PRMT2;APAF1;DAPK1;GADD45A;TNFRSF10B;NRG1;RHOB;OLFM1;BIN1;FAS;SIK1;SQSTM1
Regulation Of Peptidyl-Tyrosine Phosphorylation (GO:0050730)	15/90	5.41717e-06	0.00322244	4.57458	55.4711	APP;PRNP;CD81;CD80;ITGB2;IGF2;LIF;PDGFA;NRG1;EFNA5;GHR;RAP2B;PTK2B;CSPG4;CD44
Negative Regulation Of Cell Population Proliferation (GO:0008285)	36/379	5.94615e-06	0.00322244	2.42807	29.2163	KANK2;APP;BTG2;CDKN1A;RARG;NDRG4;BTG1;PTEN;TNFAIP3;ADRA1D;PPM1D;TOB2;THBS1;TOB1;FLCN;DUSP10;TMEM127;NACC2;LMNA;NCK2;HMOX1;PTK2B;PPARGC1A;RBM5;ZBTB7C;CGREF1;CDKN2B;APLP2;NRG1;PODN;PTPN14;ST18;TGFBR3;OGN;MDM4;HSPA1A
Positive Regulation Of Programmed Cell Death (GO:0043068)	27/245	5.9878e-06	0.00322244	2.85269	34.3059	RARG;FOXO3;NEUROD1;FLCN;PIDD1;BCL2L11;ADAMTSL4;AIFM2;SMPD1;MAP3K20;PMAIP1;CTSD;RBM5;PHLDA3;MCL1;JUN;PRMT2;APAF1;DAPK1;GADD45A;TNFRSF10B;NRG1;RHOB;OLFM1;BIN1;FAS;SQSTM1
Positive Regulation Of Extrinsic Apoptotic Signaling Pathway Via Death Domain Receptors (GO:1902043)	4/5	1.55803e-05	0.00718697	90.6509	1003.46	PTEN;PMAIP1;TIMP3;THBS1
Negative Regulation Of Cell Migration (GO:0030336)	20/163	2.00215e-05	0.00808119	3.20683	34.6937	EPHA4;NDRG4;TCAF1;DUSP3;NEXMIF;PTEN;ARID4A;STC1;FOXO3;PODN;ROBO1;RHOB;FLCN;GJA1;RAP2A;TMEFF2;DUSP10;RAP2B;HMOX1;ENG
Regulation Of Cell Migration (GO:0030334)	37/434	4.82264e-05	0.0173026	2.15253	21.3953	CEMIP;SERPINE2;PTEN;PDGFA;PIK3R3;STC1;ARID4A;FOXO3;THBS1;PPM1F;ROBO1;FAM83H;FLCN;DUSP10;PLAU;LMNA;PLXNA1;PTK2B;SASH1;EPHA4;TCAF1;DUSP3;APLP2;MEAK7;SEMA4G;PODN;SORL1;RHOD;RHOB;CAMSAP3;TMEFF2;RAP2A;RAP2B;SGK1;ENG;HBEGF;EPHA2
Positive Regulation Of Sodium Ion Transport (GO:0010765)	5/12	8.40741e-05	0.0253831	16.2018	152.034	PKP2;ANK3;SCN3B;SCN4B;SCN1B
Regulation Of Sodium Ion Transport (GO:0002028)	8/35	8.64708e-05	0.0253831	6.73766	63.0355	P2RX7;PKP2;SIK1;ANK3;SCN3B;SCN4B;SCN1B;SNTA1
Apoptotic Process (GO:0006915)	23/228	0.000113335	0.0298875	2.57342	23.38	CYFIP2;APP;APAF1;DAPK1;GADD45A;PRKCE;ITGB2;TNFRSF10B;ADRA1D;EFNA5;RTN4;BBC3;RHOB;AKAP1;PIDD1;CASP7;BCL2L11;AIFM2;DDIT4;FAS;PMAIP1;PTK2B;TNFRSF21
Regulation Of ERK1 And ERK2 Cascade (GO:0070372)	24/244	0.000120328	0.0298875	2.50327	22.5928	APP;EPHA4;NDRG4;DUSP3;FBXW7;DENND2B;PTEN;PDGFA;ADRA1D;NRG1;ICAM1;TGFBR3;FLCN;DUSP10;BMPER;TNIP1;TIMP3;PTK2B;PRKD2;TEK;GAS6;FAM83D;CD44;EPHA2
Negative Regulation Of Smooth Muscle Cell Proliferation (GO:0048662)	8/37	0.000131573	0.0303464	6.27234	56.0493	CDKN1A;NDRG4;OGN;PTEN;PDCD4;TNFAIP3;HMOX1;PPARGC1A
Regulation Of Apoptotic Process (GO:0042981)	51/705	0.000151666	0.0304388	1.80755	15.8953	RARG;FLCN;PIDD1;CCND2;ADAMTSL4;AIFM2;SMPD1;RPS6KA1;CTSD;RBM5;PHLDA3;AREL1;APAF1;PRMT2;DAPK1;NRG1;RHOB;OLFM1;TMBIM4;BIN1;GAS6;SGK1;CRYAB;SQSTM1;CD44;PRKAA2;MAPKAP1;FOXO3;THBS1;RTN4;NEUROD1;BCL2L11;MAP3K20;PMAIP1;PTK2B;MCL1;TNFSF18;JUN;STAT1;GADD45A;PLK2;RHBDD1;TNFRSF10B;ACER2;AHI1;AXL;FAS;ATP13A2;ERCC5;TEK;HSPA1A
Negative Regulation Of Cell Motility (GO:2000146)	16/133	0.000166316	0.0304388	3.12478	27.1906	EPHA4;TCAF1;DUSP3;PTEN;ARID4A;STC1;FOXO3;PODN;ROBO1;RHOB;FLCN;RAP2A;TMEFF2;DUSP10;RAP2B;ENG
Integrated Stress Response Signaling (GO:0140467)	7/29	0.000166604	0.0304388	7.22862	62.8882	FOSL1;JUN;MAP3K20;EIF2AK3;FOS;JUNB;NFE2L2
Regulation Of Protein Phosphorylation (GO:0001932)	25/265	0.00016968	0.0304388	2.39065	20.7547	APP;CDKN1A;PID1;ITGB2;PTEN;PDGFA;PIK3R3;KNDC1;EFNA5;FLCN;CCND2;BMPER;CCND1;SESN2;PRNP;EIF2AK3;IGF2;NRG1;MOB3B;RAP2A;FAS;FAM20A;TEK;GAS6;ENG
Fatty Acid Beta-Oxidation (GO:0006635)	9/49	0.000191119	0.0307356	5.11902	43.8322	ABCD4;HADHA;GCDH;ACADVL;CPT2;ETFDH;ACOX3;ACAD11;ACAD10
Regulation Of Aspartic-Type Endopeptidase Activity Involved In Amyloid Precursor Protein Catabolic Process (GO:1902959)	4/8	0.000196805	0.0307356	22.6592	193.357	EPHA4;EFNA3;BIN1;SORL1
Transmembrane Receptor Protein Tyrosine Kinase Signaling Pathway (GO:0007169)	26/284	0.000205146	0.0307356	2.31342	19.6451	PDGFA;PIK3R3;ADRB2;EFNA5;GHR;PDK4;PTK2B;SAMD12;EPHA4;GDF15;MMP2;EIF2AK3;IGF2;NRG1;BAIAP2;SLC39A14;SULF2;AHI1;EFNA3;MAPKAPK3;AXL;DDIT4;PRKD2;TEK;PLCB1;EPHA2
Cardiac Muscle Cell Action Potential Involved In Contraction (GO:0086002)	7/30	0.00020941	0.0307356	6.91397	58.5698	RYR2;GJA1;PKP2;SCN3B;SCN4B;SCN1B;SNTA1
Negative Regulation Of Growth (GO:0045926)	15/124	0.000247662	0.0347695	3.14204	26.0897	RB1;CDKN1A;NDRG3;BTG1;EI24;NRG1;RTN4;FLCN;GJA1;PSRC1;HYAL1;SESN2;SLIT1;DACT3;HSPA1A
Negative Regulation Of Cell Growth (GO:0030308)	15/125	0.000270616	0.0364091	3.11331	25.5752	RB1;CDKN1A;NDRG3;BTG1;EI24;NRG1;RTN4;FLCN;GJA1;PSRC1;HYAL1;SESN2;SLIT1;DACT3;HSPA1A
Glycosaminoglycan Catabolic Process (GO:0006027)	5/15	0.000286571	0.0370135	11.3395	92.5019	CEMIP;CEMIP2;GLB1;HYAL1;FUCA1
Positive Regulation Of Protein Targeting To Membrane (GO:0090314)	6/23	0.000311831	0.0384528	8.01089	64.6723	PRNP;CEMIP;TCAF1;MTCL1;ITGB2;ANK3
Negative Regulation Of G1/S Transition Of Mitotic Cell Cycle (GO:2000134)	7/32	0.000321532	0.0384528	6.36019	51.1513	KANK2;RB1;CDKN1A;PRMT2;NACC2;PTEN;KLF4
Positive Regulation Of Cell Adhesion (GO:0045785)	12/88	0.000334767	0.0386058	3.59838	28.7945	TNFSF18;FLCN;EPHA4;ZFHX3;LAMA2;HYAL1;TNFRSF18;LIF;PRKD2;RSU1;RHOD;PPM1F
Response To Amyloid-Beta (GO:1904645)	8/43	0.000394592	0.0418707	5.19545	40.7201	APP;EPHA4;PRNP;GJA1;GRIN2A;MMP2;ADRB2;ICAM1
Regulation Of Endoplasmic Reticulum Stress-Induced Intrinsic Apoptotic Signaling Pathway (GO:1902235)	6/24	0.000400949	0.0418707	7.56544	59.1744	BCL2L11;CREB3L1;EIF2AK3;NCK2;PMAIP1;HSPA1A
Regulation Of Focal Adhesion Assembly (GO:0051893)	9/54	0.00040935	0.0418707	4.54905	35.4869	CAMSAP3;DUSP3;PTEN;NRG1;TEK;EFNA5;ARHGAP6;THBS1;PPM1F
Positive Regulation Of Peptidyl-Tyrosine Phosphorylation (GO:0050731)	15/130	0.000414947	0.0418707	2.97717	23.1843	TNFSF18;EPHA4;PRNP;CD81;CD80;TNFRSF18;IGF2;LIF;EFNA5;TNFRSF1A;GHR;PTK2B;CSPG4;GAS6;CD44
Cellular Response To Amyloid-Beta (GO:1904646)	7/34	0.000477298	0.0464099	5.88845	45.0311	APP;EPHA4;PRNP;GJA1;GRIN2A;ADRB2;ICAM1
Positive Regulation Of Protein Localization To Membrane (GO:1905477)	11/79	0.000488677	0.0464099	3.68372	28.084	PRNP;CEMIP;TCAF1;CD81;MTCL1;PRKCE;ITGB2;ANK3;SQSTM1;BBC3;EPHA2
Fatty Acid Beta-Oxidation Using acyl-CoA Dehydrogenase (GO:0033539)	4/10	0.000551423	0.0494596	15.1045	113.329	GCDH;ACADVL;ETFDH;ACAD11
Neuron Projection Maintenance (GO:1990535)	4/10	0.000551423	0.0494596	15.1045	113.329	APP;PRNP;DCTN1;KIFBP
Vacuolar Transport (GO:0007034)	8/46	0.000634662	0.0542011	4.78453	35.2257	VPS13C;PSAP;VPS41;ATP13A2;VIPAS39;ATP6V0D1;IGF2R;HSPA1A
Regulation Of Epidermal Growth Factor-Activated Receptor Activity (GO:0007176)	6/26	0.000637858	0.0542011	6.80819	50.0905	APP;FBXW7;NCK2;AREG;SOCS5;HBEGF
Regulation Of Protein Kinase B Signaling (GO:0051896)	15/136	0.000670953	0.0555515	2.82865	20.6684	GDF15;IGF2;PTEN;PDGFA;THBS1;RTN4;PIK3R5;FLCN;AXL;TEK;GAS6;PHLDA3;EPHA2;ENG;HBEGF
Heart Trabecula Morphogenesis (GO:0061384)	5/18	0.000735269	0.0593546	8.72129	62.9265	TGFBR3;S1PR1;NRG1;TEK;ENG
Positive Regulation Of Protein Phosphorylation (GO:0001934)	30/377	0.000765229	0.0600941	1.98499	14.243	APP;CDKN1A;CEMIP;CD81;CD80;PDGFA;PIK3R3;KNDC1;EFNA5;GHR;FLCN;CCND2;CCND1;PTK2B;PRNP;GDF15;SH2D3C;IGF2;LIF;MOB3B;RAP2A;FAS;PRKD2;MAPRE3;CSPG4;FAM20A;TEK;GAS6;CD44;ENG
Regulation Of JNK Cascade (GO:0046328)	13/110	0.00078499	0.0600941	3.05458	21.8398	APP;DUSP3;GADD45A;EDA2R;PJA2;TGFBR3;SH3RF3;CYLD;RAP2A;DUSP10;PTK2B;PLCB1;ANKRD6
Mitotic Cytokinesis (GO:0000281)	9/59	0.000800725	0.0600941	4.09307	29.1836	PDCD6IP;EXOC7;CKAP2;EXOC4;KIF20A;STAMBP;SNX33;EXOC2;RHOB
Epithelial Cell-Cell Adhesion (GO:0090136)	4/11	0.000837483	0.0600941	12.9461	91.7243	CAMSAP3;ITGB5;SERPINB8;PLEKHA7
Regulation Of Lipid Kinase Activity (GO:0043550)	4/11	0.000837483	0.0600941	12.9461	91.7243	RB1;EEF1A2;WDR91;PIK3R3
Cellular Response To Starvation (GO:0009267)	14/126	0.000930662	0.0626991	2.85015	19.8929	CDKN1A;PRKAA2;EIF2AK3;WIPI1;FOXO3;ZFYVE1;FLCN;BMT2;SESN2;VPS41;PDK4;PMAIP1;FAS;CPEB4
Positive Regulation Of Intracellular Protein Transport (GO:0090316)	14/126	0.000930662	0.0626991	2.85015	19.8929	PRNP;SEC16B;CEMIP;TCAF1;FZD5;CD81;FBXW7;MTCL1;ITGB2;ANK3;SORL1;BBC3;NPEPPS;GAS6
Negative Regulation Of Epithelial Cell Apoptotic Process (GO:1904036)	7/38	0.000966193	0.0626991	5.12758	35.5964	NEUROD1;PRKAA2;TNFAIP3;TEK;GAS6;ICAM1;NFE2L2
Determination Of Bilateral Symmetry (GO:0009855)	6/28	0.000970875	0.0626991	6.18861	42.9323	GALNT11;KIF3B;FOXJ1;BBS7;DNAI1;PIERCE1
Regulation Of Protein Targeting To Membrane (GO:0090313)	6/28	0.000970875	0.0626991	6.18861	42.9323	PRNP;CEMIP;TCAF1;MTCL1;ITGB2;ANK3
Negative Regulation Of Signal Transduction (GO:0009968)	23/267	0.00107518	0.0680735	2.15765	14.7481	RB1;KANK2;NDRG4;PID1;GDF15;FBXW7;PALM3;IFT122;TNFAIP3;NRG1;THBS1;TSKU;HIC1;SULF2;KCTD21;CREB3L1;SMPD1;PALM;TMBIM1;DACT3;BTRC;SMPDL3B;SOCS5
Regulation Of Mitochondrion Organization (GO:0010821)	8/50	0.0011247	0.0698395	4.32795	29.3878	FLCN;PID1;INF2;FZD5;FBXW7;SQSTM1;PPARGC1A;MARCHF5
Negative Regulation Of Plasminogen Activation (GO:0010757)	3/6	0.00138441	0.0820519	22.6336	148.985	SERPINE2;PLAU;THBS1
Receptor-Mediated Virion Attachment To Host Cell (GO:0046813)	3/6	0.00138441	0.0820519	22.6336	148.985	CD81;GAS6;ICAM1
Cellular Response To Oxidative Stress (GO:0034599)	13/117	0.0013976	0.0820519	2.84794	18.7195	JUN;PRKAA2;DAPK1;FOS;FOXO3;SESN2;HMOX1;ATP13A2;SQSTM1;PPARGC1A;BMAL1;NFE2L2;HSPA1A
Sprouting Angiogenesis (GO:0002040)	8/52	0.00146326	0.0841248	4.1308	26.9621	ESM1;BMPER;PIK3R3;PTK2B;TEK;THBS1;ROBO1;ENG
Negative Regulation Of Protein Metabolic Process (GO:0051248)	15/147	0.00149222	0.0841248	2.59143	16.8637	NANOS1;EPHA4;PRNP;BTG2;RIC1;SERPINE2;DAPK1;EIF2AK3;AZIN2;CLN8;TOB1;EDNRB;MDM4;CPEB3;CRYAB
Positive Regulation Of Cell Projection Organization (GO:0031346)	13/118	0.00151107	0.0841248	2.82067	18.32	SCARB2;FZD1;NDRG4;KIDINS220;AVIL;ROBO1;TIAM2;PTK7;SLITRK1;PLXNA1;PTK2B;MAP3K13;SCN1B
Plasma Membrane Bounded Cell Projection Assembly (GO:0120031)	23/275	0.00158843	0.0869331	2.08827	13.4589	GALNT11;AVIL;IFT122;FOXJ1;CPLANE1;RHOD;WDR35;PTPDC1;DNM3;P2RX7;AHI1;EHD3;RAP2A;EHD4;RAP2B;FAM161A;KIF3B;TCTN1;S1PR1;BBS7;ATP6V0D1;DZIP1;ATP6V1D
Membrane Depolarization (GO:0051899)	4/13	0.00169523	0.088672	10.0681	64.2339	P2RX7;CHRNA4;SCN3B;SCN1B
Regulation Of Leukocyte Migration (GO:0002685)	4/13	0.00169523	0.088672	10.0681	64.2339	TNFSF18;CD81;TNFRSF18;HMOX1
Regulation Of Extrinsic Apoptotic Signaling Pathway Via Death Domain Receptors (GO:1902041)	6/31	0.00170259	0.088672	5.44512	34.716	TMBIM1;TNFAIP3;HMOX1;PMAIP1;THBS1;ICAM1
Negative Regulation Of TOR Signaling (GO:0032007)	8/54	0.00187799	0.0958014	3.95078	24.8013	FLCN;PRKAA2;TMEM127;BMT2;RPS6KA1;SESN2;DDIT4;BMAL1
Negative Regulation Of Amide Metabolic Process (GO:0034249)	11/93	0.00192849	0.0958014	3.05255	19.0815	NANOS1;EPHA4;PRNP;BTG2;DAPK1;BIN1;EIF2AK3;CPEB3;TOB1;SORL1;RTN4
Positive Regulation Of Protein Kinase B Signaling (GO:0051897)	11/93	0.00192849	0.0958014	3.05255	19.0815	GDF15;AXL;IGF2;PDGFA;TEK;GAS6;THBS1;RTN4;ENG;HBEGF;PIK3R5
Left/Right Pattern Formation (GO:0060972)	6/32	0.0020213	0.0975928	5.23542	32.4806	GALNT11;KIF3B;FOXJ1;BBS7;DNAI1;PIERCE1
Regulation Of Endothelial Cell Apoptotic Process (GO:2000351)	7/43	0.00205298	0.0975928	4.41426	27.3175	PDCD4;TNFAIP3;TEK;GAS6;THBS1;ICAM1;NFE2L2
Negative Regulation Of Intracellular Signal Transduction (GO:1902532)	20/231	0.00208	0.0975928	2.16557	13.3733	DUSP3;PRKAA2;USP20;STAT1;PTEN;TNFAIP3;HAPSTR1;THBS1;P2RX7;CYLD;FLCN;PIK3IP1;TNIP1;TMEM127;RPS6KA1;DDIT4;STAMBP;BMAL1;EPHA2;PHLDA3
Protein Localization To Plasma Membrane (GO:0072659)	14/137	0.00208544	0.0975928	2.59376	16.0107	RAB3A;CD81;ANK3;ATP1B1;TNFRSF1A;EHD3;RAP2A;EHD4;RAB40B;PKP2;MAP7;SCN3B;GAS6;EPHA2
Cytoskeleton-Dependent Cytokinesis (GO:0061640)	10/81	0.00221389	0.101249	3.20301	19.58	PDCD6IP;EXOC7;CKAP2;EXOC4;ANK3;KIF20A;STAMBP;SNX33;EXOC2;RHOB
Positive Regulation Of Epithelial Cell Migration (GO:0010634)	11/95	0.00228852	0.101249	2.97956	18.1153	HYAL1;PRKCE;PTK2B;PRKD2;TEK;RIN2;THBS1;PPM1F;RTN4;SASH1;RHOB
Hyaluronan Metabolic Process (GO:0030212)	4/14	0.00229415	0.101249	9.06083	55.0662	CEMIP;CEMIP2;HYAL1;CD44
Aspartate Family Amino Acid Biosynthetic Process (GO:0009067)	3/7	0.00234635	0.101249	16.9743	102.778	MTHFD1;MTR;PLOD2
Positive Regulation Of Microtubule Nucleation (GO:0090063)	3/7	0.00234635	0.101249	16.9743	102.778	DCTN1;PDE4DIP;HSPA1A
Positive Regulation Of Ion Transmembrane Transporter Activity (GO:0032414)	6/33	0.00238308	0.101249	5.04125	30.446	EDNRA;TCAF1;GLRX;ADRB2;ANK3;ATP1B1
Regulation Of Sprouting Angiogenesis (GO:1903670)	6/33	0.00238308	0.101249	5.04125	30.446	BMPER;CEMIP2;ALOX5;CREB3L1;KLF4;THBS1
Positive Regulation Of Supramolecular Fiber Organization (GO:1902905)	11/96	0.00248793	0.104331	2.94435	17.6552	RB1;FCHSD1;APP;PSRC1;BIN1;DCTN1;PRKCE;SYNPO2;NCK2;PTK2B;BAIAP2
Negative Regulation Of Epithelial Cell Proliferation (GO:0050680)	9/70	0.00273944	0.113406	3.35304	19.783	TGFBR3;CDKN2B;DUSP10;FBXW7;STAT1;ALOX5;KLF9;THBS1;ROBO1
Regulation Of Cell Population Proliferation (GO:0042127)	49/766	0.00287801	0.113511	1.57473	9.21321	APP;BTG2;CDKN1A;RARG;BTG1;CD81;PTEN;ADRA1D;AREG;ESM1;CCND2;NCK2;IER5;JUNB;RBM5;EPHA4;NRG1;STAMBP;SGK1;ENG;HBEGF;KANK2;PDGFA;PPM1D;TOB2;THBS1;TOB1;TMEM127;NACC2;LMNA;PTK2B;ZBTB7C;JAG2;CGREF1;JUN;CDKN2B;STAT1;MEAK7;IGF2;LIF;PODN;PTPN14;ST18;TSHR;FOSL1;ACER2;PRC1;MDM4;HSPA1A
Protein Localization To Cell Periphery (GO:1990778)	14/142	0.00290984	0.113511	2.49179	14.5512	RAB3A;CD81;ANK3;ATP1B1;TNFRSF1A;EHD3;RAP2A;EHD4;RAB40B;PKP2;MAP7;SCN3B;GAS6;EPHA2
Regulation Of Angiogenesis (GO:0045765)	18/205	0.0029174	0.113511	2.19664	12.822	BTG1;STAT1;CEMIP2;TNFAIP3;NRG1;KLF4;THBS1;RHOB;EFNA3;BMPER;STIM1;HYAL1;ALOX5;HMOX1;PRKD2;TEK;SASH1;EPHA2
Regulation Of Anatomical Structure Morphogenesis (GO:0022603)	13/127	0.00291896	0.113511	2.59675	15.156	EPHA4;PID1;TNFAIP3;KNDC1;EFNA5;RAP2A;INF2;BMPER;CAPZB;SARM1;HMOX1;EPHA2;MARCHF5
Endocytosis (GO:0006897)	17/189	0.00293439	0.113511	2.25461	13.1472	SCARB2;APP;ITGB2;ADRB2;VLDLR;SNX33;SORL1;IGF2R;DNM3;EHD3;EHD4;ADRB3;BIN1;AXL;GAS6;ATP9B;CSNK1G1
Response To Purine-Containing Compound (GO:0014074)	5/24	0.00295289	0.113511	5.96533	34.7479	P2RX7;RYR2;KCNJ11;TRPC3;STAT1
Negative Regulation Of Protein Processing (GO:0010955)	4/15	0.00302418	0.113548	8.23669	47.782	PRNP;SERPINE2;PLAU;THBS1
Positive Regulation Of Cyclin-Dependent Protein Serine/Threonine Kinase Activity (GO:0045737)	4/15	0.00302418	0.113548	8.23669	47.782	CCND2;PSRC1;CCND1;MAPRE3
Positive Regulation Of Protein Localization (GO:1903829)	10/85	0.00316984	0.117648	3.03155	17.4437	PTP4A3;PRKAA2;CROCC;SESN2;TRAPPC12;EIF2AK3;LIF;MEAK7;SNX33;RTN4
Glutamate Receptor Signaling Pathway (GO:0007215)	6/35	0.00325004	0.117881	4.69309	26.8871	GRIN2A;PTK2B;HOMER3;PLCB1;GRIA3;CPEB4
Negative Regulation Of Cell Cycle G1/S Phase Transition (GO:1902807)	6/35	0.00325004	0.117881	4.69309	26.8871	KANK2;RB1;CDKN1A;PRMT2;PTEN;KLF4
Regulation Of Autophagy (GO:0010506)	20/241	0.00339305	0.117881	2.06649	11.7501	KDM4A;PRKAA2;FZD5;USP20;DAPK1;EXOC7;FBXW7;PLK2;TICAM1;FOXO3;ACER2;FLCN;EEF1A2;PSAP;EXOC4;ATP13A2;ATP6V0D1;SQSTM1;ATP6V1D;MCL1
Protein Localization To Membrane (GO:0072657)	17/192	0.00345154	0.117881	2.2156	12.5601	RAB3A;CD81;ITGB2;ANK3;CYP46A1;ATP1B1;TNFRSF1A;EHD3;RAP2A;EHD4;RAB40B;PKP2;MAP7;CPE;SCN3B;GAS6;EPHA2
Positive Regulation Of Protein Modification Process (GO:0031401)	19/225	0.00350032	0.117881	2.10525	11.905	APP;CDKN1A;IGF2;PIK3R3;KNDC1;EFNA5;MOB3B;FLCN;RAP2A;CCND2;CCND1;FAM161A;SMPD1;FAS;FAM20A;TEK;GAS6;BMAL1;ENG
Positive Regulation Of MAPK Cascade (GO:0043410)	24/310	0.00350333	0.117881	1.91888	10.8494	APP;NDRG4;GDF15;CD81;FBXW7;DENND2B;IGF2;LIF;PDGFA;ADRA1D;NRG1;ADRB2;THBS1;ICAM1;PIK3R5;ROBO1;GHR;ADRB3;BMPER;PTK2B;PRKD2;TEK;GAS6;CD44
Proteoglycan Metabolic Process (GO:0006029)	5/25	0.00356392	0.117881	5.66677	31.943	CSGALNACT1;CHST11;HS3ST4;GAL3ST4;SULF2
Hyaluronan Catabolic Process (GO:0030214)	3/8	0.00363608	0.117881	13.5787	76.2696	CEMIP;CEMIP2;HYAL1
Negative Regulation Of Triglyceride Metabolic Process (GO:0090209)	3/8	0.00363608	0.117881	13.5787	76.2696	FBXW7;SIK1;SORL1
Positive Regulation Of Ubiquitin Protein Ligase Activity (GO:1904668)	3/8	0.00363608	0.117881	13.5787	76.2696	CDC20;UBE2C;PTEN
Regulation Of DNA-templated Transcription Initiation (GO:2000142)	3/8	0.00363608	0.117881	13.5787	76.2696	FOSL1;JUN;PPM1D
Negative Regulation Of Response To External Stimulus (GO:0032102)	14/146	0.00374705	0.117881	2.41577	13.4964	RB1;EPHA4;DUSP3;PTEN;TRAFD1;TNFAIP3;KLF4;TNFRSF1A;CYLD;RTN4RL1;ALOX5;TEK;SMPDL3B;TRIM45
Regulation Of Cold-Induced Thermogenesis (GO:0120161)	14/146	0.00374705	0.117881	2.41577	13.4964	RB1;APLP2;ACOT11;ADRB2;TSHR;BSCL2;FLCN;HADHA;GJA1;CPT2;ADRB3;ZBTB7B;PPARGC1A;BMAL1
DNA Damage Response, Signal Transduction By P53 Class Mediator (GO:0030330)	6/36	0.00376246	0.117881	4.53642	25.3254	PIDD1;CDKN1A;PLK2;SESN2;MDM4;GTSE1
Cell Communication By Electrical Coupling Involved In Cardiac Conduction (GO:0086064)	4/16	0.00389814	0.117881	7.5499	41.8812	RYR2;GJA1;PKP2;ATP1B1
Negative Regulation Of Amyloid-Beta Formation (GO:1902430)	4/16	0.00389814	0.117881	7.5499	41.8812	PRNP;BIN1;SORL1;RTN4
Neuron Projection Organization (GO:0106027)	4/16	0.00389814	0.117881	7.5499	41.8812	APP;PRNP;DCTN1;KIFBP
Protein O-linked Mannosylation (GO:0035269)	4/16	0.00389814	0.117881	7.5499	41.8812	POMT2;TMTC3;RXYLT1;TMTC1
Regulation Of Fatty Acid Oxidation (GO:0046320)	4/16	0.00389814	0.117881	7.5499	41.8812	ACADVL;APLP2;PDK4;PPARGC1A
Negative Regulation Of ERK1 And ERK2 Cascade (GO:0070373)	7/48	0.00390626	0.117881	3.87492	21.4871	FLCN;EPHA4;DUSP10;DUSP3;TNIP1;PTEN;TIMP3
Regulation Of Endothelial Cell Migration (GO:0010594)	10/88	0.00408228	0.122052	2.91449	16.0329	BMPER;STC1;PTK2B;PRKD2;TEK;RIN2;THBS1;SASH1;RHOB;EPHA2
Regulation Of Intracellular Signal Transduction (GO:1902531)	23/297	0.00418849	0.122835	1.91836	10.5038	NEK8;FAM13A;USP2;PTEN;ARHGEF19;MYO9B;ARAP1;ARHGAP6;RHOD;MOB3B;PJA2;TIAM2;CYLD;FLCN;PIDD1;TMBIM4;TMEM127;MCF2L;PRKD2;TEK;SGK1;FAM83D;SQSTM1
Mitotic G1 DNA Damage Checkpoint Signaling (GO:0031571)	5/26	0.00426061	0.122835	5.39664	29.4567	PIDD1;CDKN1A;CCND1;PLK2;GTSE1
Negative Regulation Of Endothelial Cell Apoptotic Process (GO:2000352)	5/26	0.00426061	0.122835	5.39664	29.4567	TNFAIP3;TEK;GAS6;ICAM1;NFE2L2
Positive Regulation Of Adenylate Cyclase Activity (GO:0045762)	5/26	0.00426061	0.122835	5.39664	29.4567	EDNRA;ADRB3;STIM1;ADRB2;SERPINB8
Regulation Of Vascular Associated Smooth Muscle Cell Proliferation (GO:1904705)	6/37	0.0043324	0.123799	4.38985	23.888	CDKN1A;GJA1;JUN;MMP2;PTEN;PDCD4
Intrinsic Apoptotic Signaling Pathway In Response To DNA Damage (GO:0008630)	7/49	0.00439386	0.124454	3.78246	20.5295	BCL2L11;DDIT4;AEN;HIC1;PHLDA3;EPHA2;MCL1
Cellular Response To Oxygen-Containing Compound (GO:1901701)	29/406	0.00455872	0.126867	1.76116	9.49393	PID1;PRKAA2;ABCB4;CD80;TNFAIP3;MTR;CASP7;SMPD1;P2RY2;SESN2;PDK4;PTK2B;CPNE2;MEF2A;JUN;DAPK1;FOS;TICAM1;TSHR;SYT17;P2RX7;TNIP1;PTK7;AXL;SHPK;PDCD4;CPEB3;SQSTM1;CPEB4
Positive Regulation Of Phosphorylation (GO:0042327)	19/231	0.00465563	0.126867	2.04502	10.9811	APP;CDKN1A;IGF2;PIK3R3;KNDC1;EFNA5;THBS1;MOB3B;FLCN;RAP2A;CCND2;CCND1;AXL;FAS;FAM20A;TEK;GAS6;EPHA2;ENG
Positive Regulation Of Signal Transduction (GO:0009967)	21/266	0.00486264	0.126867	1.95714	10.4241	JAG2;TTC23;LAMA2;CD80;IGF2;PTEN;TNFAIP3;SLC39A14;SORL1;ROBO1;SULF2;GRIN2A;ESM1;AXL;FAS;PTK2B;PRKD2;TEK;ZBTB7B;GAS6;SASH1
Regulation Of Epithelial Cell Migration (GO:0010632)	7/50	0.00492605	0.126867	3.6943	19.6286	DUSP10;BMPER;HYAL1;PRKCE;PPM1F;RTN4;SASH1
DNA Damage Response, Signal Transduction By P53 Class Mediator Resulting In Cell Cycle Arrest (GO:0006977)	4/17	0.0049283	0.126867	6.96878	37.0234	PIDD1;CDKN1A;PLK2;GTSE1
Regulation Of Adenylate Cyclase Activity (GO:0045761)	4/17	0.0049283	0.126867	6.96878	37.0234	EDNRB;LTB4R2;STIM1;PALM
Regulation Of Ubiquitin Protein Ligase Activity (GO:1904666)	4/17	0.0049283	0.126867	6.96878	37.0234	CDC20;UBE2C;PTEN;BTRC
Ventricular Cardiac Muscle Cell Action Potential (GO:0086005)	4/17	0.0049283	0.126867	6.96878	37.0234	RYR2;PKP2;SCN3B;SNTA1
Connective Tissue Development (GO:0061448)	6/38	0.00496356	0.126867	4.25245	22.5619	SPTLC2;HYAL1;DYRK1B;SLC39A13;CD44;SULF2
Positive Regulation Of Protein Tyrosine Kinase Activity (GO:0061098)	6/38	0.00496356	0.126867	4.25245	22.5619	EPHA4;PRNP;FBXW7;GAS6;AREG;HBEGF
Tumor Necrosis Factor-Mediated Signaling Pathway (GO:0033209)	6/38	0.00496356	0.126867	4.25245	22.5619	TNFSF18;STAT1;PTK2B;FOXO3;ST18;TNFRSF1A
Intrinsic Apoptotic Signaling Pathway (GO:0097193)	11/105	0.0049898	0.126867	2.66119	14.1052	CDKN1A;BCL2L11;PPP1R13B;APAF1;PMAIP1;TNFRSF10B;HIC1;PPM1F;EPHA2;MCL1;BBC3
Lysosomal Transport (GO:0007041)	11/105	0.0049898	0.126867	2.66119	14.1052	SCARB2;EHD3;BIN1;PSAP;VPS41;ATP13A2;VIPAS39;SORL1;IGF2R;RHOB;HSPA1A
Positive Regulation Of Ubiquitin-Protein Transferase Activity (GO:0051443)	5/27	0.00504917	0.127373	5.15107	27.2416	CDC20;FBXW7;UBE2C;PTEN;BTRC
Negative Regulation Of Hormone Secretion (GO:0046888)	3/9	0.00528296	0.129232	11.315	59.3277	GJA1;LIF;RAB11FIP5
Negative Regulation Of Phosphatidylinositol 3-Kinase Signaling (GO:0014067)	3/9	0.00528296	0.129232	11.315	59.3277	PIK3IP1;PTEN;STAMBP
Regulation Of Cellular Response To Oxidative Stress (GO:1900407)	3/9	0.00528296	0.129232	11.315	59.3277	AIFM2;ALOX5;NFE2L2
Response To Laminar Fluid Shear Stress (GO:0034616)	3/9	0.00528296	0.129232	11.315	59.3277	KLF4;ASS1;NFE2L2
Regulation Of G1/S Transition Of Mitotic Cell Cycle (GO:2000045)	11/106	0.00536005	0.130132	2.63304	13.7676	RB1;KANK2;CDKN1A;CDKN2B;CCND2;PRMT2;HYAL1;APLP2;PTEN;PLCB1;KLF4
Positive Regulation Of Cysteine-Type Endopeptidase Activity (GO:2001056)	8/64	0.00551409	0.132428	3.24359	16.8681	CYFIP2;GRIN2A;APAF1;DAPK1;PERP;PMAIP1;CTSD;PPM1F
Negative Regulation Of Cellular Biosynthetic Process (GO:0031327)	13/137	0.0055826	0.132428	2.38608	12.3792	NANOS1;EPHA4;ACADVL;BTG2;CDKN1A;DAPK1;FBXW7;EIF2AK3;PDGFA;TOB1;SIK1;CPEB3;PGPEP1
Protein Localization To Organelle (GO:0033365)	13/137	0.0055826	0.132428	2.38608	12.3792	COG7;PRKAA2;IFT122;RCSD1;WDR35;SORL1;FAM83H;CROCC;LMNA;SARM1;TRAM1L1;ATP6V1D;MARCHF5
Negative Regulation Of Transport (GO:0051051)	6/39	0.00565966	0.132428	4.12337	21.3359	PTEN;NRG1;SNX33;CRYAB;PPM1F;CTTNBP2NL
Regulation Of Protein Tyrosine Kinase Activity (GO:0061097)	6/39	0.00565966	0.132428	4.12337	21.3359	APP;EPHA4;PRNP;RAP2B;NCK2;GAS6
Positive Regulation Of Intracellular Signal Transduction (GO:1902533)	35/525	0.00583904	0.135642	1.6375	8.422	APP;CD81;PDGFA;ADRA1D;ADRB2;THBS1;EDA2R;RTN4;BBC3;PIK3R5;FLCN;GJA1;HMOX1;PMAIP1;SASH1;GDF15;PLK2;NEK6;IGF2;LIF;TNFRSF10B;IRAK4;TICAM1;TNFRSF1A;PTP4A3;ADRB3;AXL;PDCD4;PRKD2;RBCK1;CORO7;TEK;GAS6;ENG;HBEGF
Protein O-linked Glycosylation (GO:0006493)	10/93	0.0060514	0.135977	2.7382	13.9853	POMT2;GALNT11;GALNT18;MGAT5B;B3GNT4;TMTC3;RXYLT1;PLOD2;TMTC1;ST6GALNAC4
Cardiac Muscle Cell Contraction (GO:0086003)	4/18	0.00612631	0.135977	6.47067	32.9691	PKP2;SCN3B;SCN4B;SCN1B
Negative Regulation Of Amyloid Precursor Protein Catabolic Process (GO:1902992)	4/18	0.00612631	0.135977	6.47067	32.9691	PRNP;BIN1;SORL1;RTN4
Positive Regulation Of Cyclin-Dependent Protein Kinase Activity (GO:1904031)	4/18	0.00612631	0.135977	6.47067	32.9691	CCND2;PSRC1;CCND1;MAPRE3
Positive Regulation Of Response To Endoplasmic Reticulum Stress (GO:1905898)	4/18	0.00612631	0.135977	6.47067	32.9691	BCL2L11;NCK2;PMAIP1;RNF185
Response To Organophosphorus (GO:0046683)	4/18	0.00612631	0.135977	6.47067	32.9691	P2RX7;KCNJ11;TRPC3;STAT1
Positive Regulation Of Cytoskeleton Organization (GO:0051495)	9/79	0.00619034	0.135977	2.92056	14.8504	FCHSD1;P2RX7;BIN1;PRKCE;SYNPO2;NCK2;PTK2B;TEK;BAIAP2
Regulation Of Cyclin-Dependent Protein Serine/Threonine Kinase Activity (GO:0000079)	9/79	0.00619034	0.135977	2.92056	14.8504	CDKN1A;CDKN2B;CCND2;PSRC1;CCND1;GADD45A;CCNG1;PTEN;MAPRE3
Negative Regulation Of Mitotic Cell Cycle Phase Transition (GO:1901991)	6/40	0.00642441	0.139224	4.00188	20.2001	KANK2;RB1;CDKN1A;PRMT2;PTEN;KLF4
Positive Regulation Of Monoatomic Ion Transport (GO:0043270)	6/40	0.00642441	0.139224	4.00188	20.2001	P2RX7;PKP2;ANK3;SCN3B;SCN4B;SCN1B
Axonogenesis (GO:0007409)	16/188	0.00651986	0.140351	2.11943	10.6669	CYFIP2;APP;EPHA4;NOTCH3;ROBO3;RAB3A;APLP2;PTEN;ANK3;SEMA4G;EFNA5;BAIAP2;EFNA3;SLITRK1;SLIT1;SCN1B
Positive Regulation Of Cysteine-Type Endopeptidase Activity Involved In Apoptotic Process (GO:0043280)	11/109	0.0066022	0.141182	2.55203	12.8121	PIDD1;APAF1;DAPK1;EIF2AK3;PMAIP1;FAS;CTSD;ST18;PPM1F;BBC3;ROBO1
Cardiac Muscle Cell Action Potential (GO:0086001)	5/29	0.0069264	0.144256	4.72132	23.4763	PKP2;SCN3B;ATP1B1;SCN4B;SCN1B
Regulation Of Monoatomic Ion Transmembrane Transport (GO:0034765)	5/29	0.0069264	0.144256	4.72132	23.4763	KCNJ4;P2RX7;GRIN2A;KCNJ11;KCNJ15
Regulation Of Mitotic Cell Cycle (GO:0007346)	12/125	0.00692972	0.144256	2.41545	12.0095	RB1;CDC20;APP;CYLD;BTG2;MAEA;BTG1;DUSP3;NEK6;USP2;SIK1;RPRM
Positive Regulation Of Actin Filament Polymerization (GO:0030838)	6/41	0.0072615	0.144256	3.88734	19.1458	FCHSD1;BIN1;PRKCE;NCK2;PTK2B;BAIAP2
Response To Amino Acid Starvation (GO:1990928)	6/41	0.0072615	0.144256	3.88734	19.1458	FLCN;CDKN1A;BMT2;SESN2;EIF2AK3;FAS
Insulin-Like Growth Factor Receptor Signaling Pathway (GO:0048009)	3/10	0.00731076	0.144256	9.69807	47.6991	GHR;EIF2AK3;PLCB1
Negative Regulation Of Adenylate Cyclase Activity (GO:0007194)	3/10	0.00731076	0.144256	9.69807	47.6991	EDNRB;LTB4R2;PALM
Negative Regulation Of Inclusion Body Assembly (GO:0090084)	3/10	0.00731076	0.144256	9.69807	47.6991	HSPA2;SORL1;HSPA1A
Negative Regulation Of Sprouting Angiogenesis (GO:1903671)	3/10	0.00731076	0.144256	9.69807	47.6991	ALOX5;CREB3L1;THBS1
Positive Regulation Of Epidermal Growth Factor-Activated Receptor Activity (GO:0045741)	3/10	0.00731076	0.144256	9.69807	47.6991	FBXW7;AREG;HBEGF
Regulation Of Microtubule Nucleation (GO:0010968)	3/10	0.00731076	0.144256	9.69807	47.6991	DCTN1;PDE4DIP;HSPA1A
Serine Family Amino Acid Biosynthetic Process (GO:0009070)	3/10	0.00731076	0.144256	9.69807	47.6991	SRR;MTHFD1;SERINC3
Cardiac Epithelial To Mesenchymal Transition (GO:0060317)	4/19	0.00750313	0.144256	6.03897	29.5453	TGFBR3;OLFM1;PDCD4;ENG
Negative Regulation Of Peptidyl-Serine Phosphorylation (GO:0033137)	4/19	0.00750313	0.144256	6.03897	29.5453	GADD45A;PTEN;NCK2;PPM1F
Regulation Of Fibroblast Growth Factor Receptor Signaling Pathway (GO:0040036)	4/19	0.00750313	0.144256	6.03897	29.5453	CREB3L1;PRKD2;THBS1;SULF2
Regulation Of Smooth Muscle Cell Migration (GO:0014910)	4/19	0.00750313	0.144256	6.03897	29.5453	NDRG4;PLAU;PDGFA;SORL1
Negative Regulation Of Inflammatory Response (GO:0050728)	11/111	0.00754819	0.144256	2.50073	12.2197	RB1;CYLD;PLK2;ALOX5;RHBDF2;TNFAIP3;TEK;SMPDL3B;KLF4;TNFRSF1A;TRIM45
Regulation Of Smooth Muscle Cell Proliferation (GO:0048660)	7/54	0.00755009	0.144256	3.37919	16.5114	NDRG4;STAT1;OGN;TNFAIP3;HMOX1;THBS1;PPARGC1A
Cellular Component Assembly (GO:0022607)	20/260	0.00779148	0.147992	1.90099	9.22876	CYFIP2;FZD1;PDGFA;FOXJ1;PDE4DIP;ANK3;TEX15;ESPN;BAIAP2;RHOD;RTN4;CALD1;PKP2;FAS;PTK2B;QSOX1;MDM4;GAS6;PPARGC1A;PIERCE1
Cilium Assembly (GO:0060271)	19/243	0.00791241	0.14941	1.93424	9.36039	GALNT11;DCTN1;AVIL;IFT122;FOXJ1;CPLANE1;WDR35;PTPDC1;AHI1;EHD3;EHD4;FAM161A;KIF3B;TCTN1;BBS7;ATP6V0D1;DZIP1;ATP6V1D;PIERCE1
Cellular Response To Amino Acid Starvation (GO:0034198)	6/42	0.00817459	0.1517	3.77916	18.1654	FLCN;CDKN1A;BMT2;SESN2;EIF2AK3;FAS
Cellular Response To Glucose Starvation (GO:0042149)	6/42	0.00817459	0.1517	3.77916	18.1654	PRKAA2;SESN2;EIF2AK3;PMAIP1;FOXO3;CPEB4
Regulation Of Axonogenesis (GO:0050770)	6/42	0.00817459	0.1517	3.77916	18.1654	TIAM2;EPHA4;SLITRK1;PTEN;PLXNA1;ROBO1
Regulation Of Cell Growth (GO:0001558)	18/227	0.00833995	0.153884	1.96314	9.39695	RB1;CDKN1A;BTG1;NDRG3;MAPKAP1;EI24;NRG1;RTN4;FLCN;GJA1;PSRC1;HYAL1;RPS6KA1;SESN2;SLIT1;DACT3;SGK1;HSPA1A
Vesicle-Mediated Transport To The Plasma Membrane (GO:0098876)	9/83	0.00851663	0.156251	2.76211	13.1635	ARL4C;SNX4;EHD3;EHD4;OSBPL5;EXOC7;EXOC4;SNX33;EXOC2
Positive Regulation Of Cold-Induced Thermogenesis (GO:0120162)	10/98	0.00869142	0.15797	2.58194	12.2524	BSCL2;HADHA;GJA1;CPT2;ADRB3;APLP2;ADRB2;ZBTB7B;PPARGC1A;TSHR
Cilium Organization (GO:0044782)	18/228	0.00870819	0.15797	1.95369	9.2673	GALNT11;AVIL;IFT122;FOXJ1;CPLANE1;WDR35;PTPDC1;IQCG;AHI1;EHD3;EHD4;FAM161A;KIF3B;TCTN1;BBS7;ATP6V0D1;DZIP1;ATP6V1D
Activation Of Adenylate Cyclase Activity (GO:0007190)	4/20	0.00906897	0.158014	5.66124	26.6242	EDNRA;ADRB3;ADRB2;SERPINB8
Long-Term Memory (GO:0007616)	4/20	0.00906897	0.158014	5.66124	26.6242	PRNP;CPEB3;SGK1;PJA2
Response To ATP (GO:0033198)	4/20	0.00906897	0.158014	5.66124	26.6242	P2RX7;KCNJ11;TRPC3;P2RY2
Regulation Of Cysteine-Type Endopeptidase Activity Involved In Apoptotic Process (GO:0043281)	9/84	0.00919006	0.158014	2.72514	12.7799	DAPK1;RPS6KA1;PMAIP1;GAS6;KLF4;CTSD;THBS1;CD44;PPM1F
Cellular Response To Peptide (GO:1901653)	7/56	0.0091941	0.158014	3.24092	15.1973	APP;EPHA4;PRNP;GJA1;GRIN2A;ADRB2;ICAM1
post-Golgi Vesicle-Mediated Transport (GO:0006892)	7/56	0.0091941	0.158014	3.24092	15.1973	OSBPL5;EXOC7;VPS13C;EXOC4;CORO7;SORL1;EXOC2
Negative Regulation Of Chemotaxis (GO:0050922)	5/31	0.00924322	0.158014	4.35768	20.4108	DUSP3;NRG1;SEMA4G;THBS1;ROBO1
Negative Regulation Of Developmental Growth (GO:0048640)	5/31	0.00924322	0.158014	4.35768	20.4108	CDKN1A;DUSP10;GDF15;PTEN;RTN4
Axon Development (GO:0061564)	10/99	0.0093116	0.158014	2.5528	11.9381	NEUROD1;APP;RAB3A;RTN4RL1;SLITRK1;APLP2;MTR;ANK3;BAIAP2;RTN4
Negative Regulation Of Extrinsic Apoptotic Signaling Pathway (GO:2001237)	8/70	0.00942631	0.158014	2.92877	13.6605	PELI3;TMBIM1;TNFAIP3;HMOX1;THBS1;ICAM1;MCL1;HSPA1A
Positive Regulation Of Protein Polymerization (GO:0032273)	8/70	0.00942631	0.158014	2.92877	13.6605	FCHSD1;PSRC1;BIN1;DCTN1;PRKCE;NCK2;PTK2B;BAIAP2
Central Nervous System Projection Neuron Axonogenesis (GO:0021952)	3/11	0.00973825	0.158014	8.48537	39.3016	EPHA4;KIFBP;TSKU
Negative Regulation Of calcineurin-NFAT Signaling Cascade (GO:0070885)	3/11	0.00973825	0.158014	8.48537	39.3016	PRNP;RCAN1;HOMER3
Negative Regulation Of Calcineurin-Mediated Signaling (GO:0106057)	3/11	0.00973825	0.158014	8.48537	39.3016	PRNP;RCAN1;HOMER3
Negative Regulation Of Cyclase Activity (GO:0031280)	3/11	0.00973825	0.158014	8.48537	39.3016	EDNRB;LTB4R2;PALM
Negative Regulation Of Fibrinolysis (GO:0051918)	3/11	0.00973825	0.158014	8.48537	39.3016	PLAU;NRG1;THBS1
Positive Regulation Of Metaphase/Anaphase Transition Of Cell Cycle (GO:1902101)	3/11	0.00973825	0.158014	8.48537	39.3016	CDC20;RB1;UBE2C
Positive Regulation Of Mitotic Metaphase/Anaphase Transition (GO:0045842)	3/11	0.00973825	0.158014	8.48537	39.3016	CDC20;RB1;UBE2C
Positive Regulation Of Protein Exit From Endoplasmic Reticulum (GO:0070863)	3/11	0.00973825	0.158014	8.48537	39.3016	SEC16B;CD81;SORL1
Regulation Of Protein Exit From Endoplasmic Reticulum (GO:0070861)	3/11	0.00973825	0.158014	8.48537	39.3016	SEC16B;CD81;SORL1
Regulation Of Response To Oxidative Stress (GO:1902882)	3/11	0.00973825	0.158014	8.48537	39.3016	AIFM2;ALOX5;NFE2L2
Nervous System Development (GO:0007399)	29/433	0.0107407	0.173171	1.6411	7.44027	CHRM3;APP;DCTN1;ADAM22;PTEN;MTR;VLDLR;CYP46A1;EFNA5;CLN8;ROBO1;NEUROD1;EDNRB;SLITRK1;SMPD1;NPTX1;APC2;FZD5;APAF1;APLP2;WWP1;NRG1;PPP2R5D;NAV2;DNM3;OLFM1;AHI1;AXL;TPP1
Protein Mannosylation (GO:0035268)	4/21	0.0108332	0.173171	5.32795	24.1097	POMT2;TMTC3;RXYLT1;TMTC1
Regulation Of Anoikis (GO:2000209)	4/21	0.0108332	0.173171	5.32795	24.1097	PDK4;PIK3R3;SIK1;MCL1
Negative Regulation Of DNA-binding Transcription Factor Activity (GO:0043433)	13/149	0.0110236	0.17456	2.17417	9.80056	RB1;PRNP;PRMT2;NLRC5;TNFAIP3;FOXJ1;KLF4;CYLD;NWD1;SIK1;RBCK1;BTRC;GAS6
Positive Regulation Of Protein Serine/Threonine Kinase Activity (GO:0071902)	11/117	0.0110282	0.17456	2.35843	10.6302	GHR;CEMIP;CCND2;PSRC1;CCND1;PDGFA;MAPRE3;ADRB2;THBS1;PIK3R5;ROBO1
Memory (GO:0007613)	7/58	0.0110858	0.174615	3.1135	14.0173	PRNP;PLK2;VLDLR;PLCB1;SGK1;CPEB3;PJA2
Peptidyl-Serine Modification (GO:0018209)	14/166	0.0113268	0.177545	2.0957	9.38995	PRKCE;NEK6;PLK2;EIF2AK3;DYRK1B;MAPKAPK3;MGAT5B;MAP3K20;PRKD2;MAP3K13;GAS6;SGK1;CAMK1G;CSNK1G1
Determination Of Left/Right Symmetry (GO:0007368)	6/45	0.0114057	0.177917	3.48791	15.6037	GALNT11;KIF3B;FOXJ1;BBS7;DNAI1;PIERCE1
Regulation Of Rho Protein Signal Transduction (GO:0035023)	8/73	0.0120206	0.179733	2.79316	12.3489	KANK2;RIPOR2;FLCN;KCTD10;MCF2L;GPR4;MYO9B;ROBO1
Actin Filament Bundle Organization (GO:0061572)	5/33	0.0120445	0.179733	4.046	17.8799	CALD1;ESPN;BAIAP2;RHOD;RFLNA
Cardiac Muscle Contraction (GO:0060048)	5/33	0.0120445	0.179733	4.046	17.8799	RYR2;SCN3B;ATP1B1;SCN4B;SCN1B
Glycolipid Metabolic Process (GO:0006664)	5/33	0.0120445	0.179733	4.046	17.8799	NEU3;GLB1;SMPD1;FUCA1;ST6GALNAC4
Positive Regulation Of Small Molecule Metabolic Process (GO:0062013)	5/33	0.0120445	0.179733	4.046	17.8799	P2RX7;APP;PRKAA2;PRKCE;PMAIP1
Regulation Of Amyloid-Beta Formation (GO:1902003)	5/33	0.0120445	0.179733	4.046	17.8799	EPHA4;PRNP;BIN1;SORL1;RTN4
Regulation Of Cell Adhesion Mediated By Integrin (GO:0033628)	5/33	0.0120445	0.179733	4.046	17.8799	PLAU;NEXMIF;LIF;NRG1;EPHA2
Regulation Of Lamellipodium Assembly (GO:0010591)	5/33	0.0120445	0.179733	4.046	17.8799	CAPZB;ARPC2;AVIL;NRG1;EPHA2
Ventricular Cardiac Muscle Tissue Morphogenesis (GO:0055010)	5/33	0.0120445	0.179733	4.046	17.8799	TGFBR3;RYR2;PKP2;NRG1;ENG
Negative Regulation Of Cytokine-Mediated Signaling Pathway (GO:0001960)	7/59	0.0121307	0.179733	3.05347	13.472	CYLD;PELI3;PALM3;NLRC5;SLIT1;GAS6;ROBO1
Cellular Response To Tumor Necrosis Factor (GO:0071356)	11/119	0.0124259	0.179733	2.31452	10.156	TNFSF18;PID1;HYAL1;STAT1;PTK2B;FOXO3;ST18;TNFRSF21;NFE2L2;ADAMTS7;TNFRSF1A
Positive Regulation Of Angiogenesis (GO:0045766)	11/119	0.0124259	0.179733	2.31452	10.156	BTG1;BMPER;STIM1;HYAL1;HMOX1;PRKD2;TEK;KLF4;THBS1;SASH1;RHOB
Defense Response To Tumor Cell (GO:0002357)	3/12	0.0125796	0.179733	7.54216	33.0021	DAPK1;TNFRSF10B;KLF4
Ionotropic Glutamate Receptor Signaling Pathway (GO:0035235)	3/12	0.0125796	0.179733	7.54216	33.0021	GRIN2A;PTK2B;CPEB4
Positive Regulation Of T-helper Cell Differentiation (GO:0045624)	3/12	0.0125796	0.179733	7.54216	33.0021	CD80;NFKBIZ;SOCS5
Positive Regulation Of Insulin Receptor Signaling Pathway (GO:0046628)	3/12	0.0125796	0.179733	7.54216	33.0021	IGF2;ZBTB7B;SORL1
Positive Regulation Of Nuclear-Transcribed mRNA poly(A) Tail Shortening (GO:0060213)	3/12	0.0125796	0.179733	7.54216	33.0021	BTG2;CPEB3;TOB1
Positive Regulation Of Regulated Secretory Pathway (GO:1903307)	3/12	0.0125796	0.179733	7.54216	33.0021	SLC4A8;RAB3A;RAB15
Positive Regulation Of Sodium Ion Transmembrane Transporter Activity (GO:2000651)	3/12	0.0125796	0.179733	7.54216	33.0021	GLRX;ANK3;ATP1B1
Cardiac Conduction (GO:0061337)	6/46	0.0126583	0.179763	3.40053	14.8584	MEF2A;BIN1;PKP2;SCN3B;SCN4B;SCN1B
Cellular Response To Topologically Incorrect Protein (GO:0035967)	4/22	0.0128045	0.179763	5.03169	21.9279	RHBDD1;TM7SF3;DNAJC18;HSPA1A
Peptidyl-Glutamic Acid Modification (GO:0018200)	4/22	0.0128045	0.179763	5.03169	21.9279	AGTPBP1;TTLL1;TTLL9;NAA80
Regulation Of Catabolic Process (GO:0009894)	4/22	0.0128045	0.179763	5.03169	21.9279	SCARB2;WDR91;PTK2B;FAM83D
Negative Regulation Of Ras Protein Signal Transduction (GO:0046580)	5/34	0.0136398	0.187417	3.90628	16.7765	RIPOR2;FLCN;KCTD10;MAPKAP1;STAMBP
Positive Regulation Of Carbohydrate Metabolic Process (GO:0045913)	5/34	0.0136398	0.187417	3.90628	16.7765	P2RX7;APP;PRKAA2;PRKCE;PMAIP1
Protein Targeting To Vacuole (GO:0006623)	5/34	0.0136398	0.187417	3.90628	16.7765	SCARB2;VPS13C;VPS41;SORL1;SQSTM1
Regulation Of DNA Biosynthetic Process (GO:2000278)	5/34	0.0136398	0.187417	3.90628	16.7765	CDKN1A;PARP4;PDGFA;PRKD2;SMG6
Regulation Of Phosphatidylinositol 3-Kinase Activity (GO:0043551)	5/34	0.0136398	0.187417	3.90628	16.7765	PIK3IP1;WDR91;PIK3R3;PTK2B;TEK
Negative Regulation Of MAPK Cascade (GO:0043409)	10/105	0.0137694	0.188396	2.39082	10.2454	P2RX7;EPHA4;FLCN;DUSP10;DUSP3;TNIP1;SMPD1;PTEN;TIMP3;SORL1
Positive Regulation Of Smooth Muscle Cell Proliferation (GO:0048661)	6/47	0.0140042	0.189998	3.31742	14.1601	GJA1;JUN;STAT1;MMP2;HMOX1;THBS1
Regulation Of Wound Healing (GO:0061041)	6/47	0.0140042	0.189998	3.31742	14.1601	PLAU;ALOX5;PRKCE;TNFAIP3;NRG1;HBEGF
Receptor-Mediated Endocytosis (GO:0006898)	11/122	0.0147696	0.198333	2.25161	9.49093	SCARB2;DNM3;ADRB3;CD81;ITGB2;CANX;STON1;ADRB2;VLDLR;SORL1;IGF2R
Regulation Of Protein Catabolic Process (GO:0042176)	11/122	0.0147696	0.198333	2.25161	9.49093	APC2;RIC1;PLK2;WDR91;EEF1A2;AZIN2;TNFAIP3;MDM4;ATP13A2;FAM83D;SORL1
Positive Regulation Of Response To External Stimulus (GO:0032103)	13/155	0.0149629	0.198333	2.08165	8.74747	APP;AKIRIN2;NRG1;GPR4;THBS1;PPM1F;TNFRSF1A;TNIP1;PLAU;NFKBIZ;PDCD4;RNF185;SASH1
Negative Regulation Of Extrinsic Apoptotic Signaling Pathway Via Death Domain Receptors (GO:1902042)	4/23	0.0149904	0.198333	4.76661	20.0214	TMBIM1;TNFAIP3;HMOX1;ICAM1
Positive Regulation Of Cell-Substrate Junction Organization (GO:0150117)	4/23	0.0149904	0.198333	4.76661	20.0214	DUSP3;NRG1;TEK;PPM1F
Positive Regulation Of Neuron Apoptotic Process (GO:0043525)	4/23	0.0149904	0.198333	4.76661	20.0214	PRNP;FBXW7;FOXO3;MCL1
Cellular Response To Mechanical Stimulus (GO:0071260)	6/48	0.0154468	0.198333	3.23826	13.5047	MAP2K4;GADD45A;PIEZO1;TNFRSF10B;FAS;TNFRSF1A
Positive Regulation Of Reactive Oxygen Species Metabolic Process (GO:2000379)	6/48	0.0154468	0.198333	3.23826	13.5047	CDKN1A;PID1;GADD45A;DCXR;ITGB2;THBS1
Fat Cell Differentiation (GO:0045444)	7/62	0.0156895	0.198333	2.88646	11.9926	BSCL2;PID1;FAM120B;SLC39A13;BBS7;KLF4;PPARGC1A
Membrane Depolarization During Action Potential (GO:0086010)	3/13	0.0158449	0.198333	6.78759	28.1339	SCN3B;SCN4B;SCN1B
Negative Regulation Of Fibroblast Growth Factor Receptor Signaling Pathway (GO:0040037)	3/13	0.0158449	0.198333	6.78759	28.1339	CREB3L1;THBS1;SULF2
Negative Regulation Of Lyase Activity (GO:0051350)	3/13	0.0158449	0.198333	6.78759	28.1339	EDNRB;LTB4R2;PALM
Positive Regulation Of Cellular Response To Insulin Stimulus (GO:1900078)	3/13	0.0158449	0.198333	6.78759	28.1339	IGF2;ZBTB7B;SORL1
Positive Regulation Of Neuron Projection Development (GO:0010976)	9/92	0.0161149	0.198333	2.46145	10.1609	SCARB2;FZD1;NDRG4;KIDINS220;PTK7;AVIL;PTK2B;VLDLR;SCN1B
Cell Morphogenesis Involved In Neuron Differentiation (GO:0048667)	8/77	0.0162499	0.198333	2.63068	10.8375	RB1;MEF2A;APP;RAB3A;SLITRK1;APLP2;ANK3;BAIAP2
Positive Regulation Of JNK Cascade (GO:0046330)	8/77	0.0162499	0.198333	2.63068	10.8375	SH3RF3;APP;GADD45A;PTK2B;PLCB1;EDA2R;PJA2;ANKRD6
Positive Regulation Of Metabolic Process (GO:0009893)	10/108	0.0165212	0.198333	2.31726	9.50799	BSCL2;HADHA;GJA1;CPT2;ADRB3;APLP2;ADRB2;ZBTB7B;PPARGC1A;TSHR
PERK-mediated Unfolded Protein Response (GO:0036499)	2/5	0.0165227	0.198333	15.0712	61.8376	EIF2AK3;NFE2L2
Axo-Dendritic Transport (GO:0008088)	2/5	0.0165227	0.198333	15.0712	61.8376	APP;DCTN1
Cell-Cell Signaling Involved In Cardiac Conduction (GO:0086019)	2/5	0.0165227	0.198333	15.0712	61.8376	RYR2;PKP2
Chondrocyte Development (GO:0002063)	2/5	0.0165227	0.198333	15.0712	61.8376	EIF2AK3;SULF2
Enamel Mineralization (GO:0070166)	2/5	0.0165227	0.198333	15.0712	61.8376	STIM1;FAM20A
Endothelin Receptor Signaling Pathway (GO:0086100)	2/5	0.0165227	0.198333	15.0712	61.8376	EDNRB;PTK2B
Glycolipid Transport (GO:0046836)	2/5	0.0165227	0.198333	15.0712	61.8376	PSAP;PLTP
Heme Transport (GO:0015886)	2/5	0.0165227	0.198333	15.0712	61.8376	FLVCR2;NRG1
Morphogenesis Of An Endothelium (GO:0003159)	2/5	0.0165227	0.198333	15.0712	61.8376	PRKD2;RHOB
Negative Regulation Of Axon Regeneration (GO:0048681)	2/5	0.0165227	0.198333	15.0712	61.8376	EPHA4;RTN4RL1
Negative Regulation Of Chemokine-Mediated Signaling Pathway (GO:0070100)	2/5	0.0165227	0.198333	15.0712	61.8376	SLIT1;ROBO1
Negative Regulation Of Nervous System Process (GO:0031645)	2/5	0.0165227	0.198333	15.0712	61.8376	EIF2AK3;TNFRSF21
Regulation Of Blood Vessel Remodeling (GO:0060312)	2/5	0.0165227	0.198333	15.0712	61.8376	TMBIM1;NRG1
Regulation Of Translation In Response To Endoplasmic Reticulum Stress (GO:0036490)	2/5	0.0165227	0.198333	15.0712	61.8376	SESN2;NCK2
Inorganic Anion Transmembrane Transport (GO:0098661)	7/63	0.0170249	0.202757	2.83477	11.5462	SLC4A8;SLC37A2;ANO10;ANO4;SLC12A7;SLC37A3;ANO3
Positive Regulation Of Mitotic Cell Cycle Phase Transition (GO:1901992)	7/63	0.0170249	0.202757	2.83477	11.5462	RB1;CDC20;CCND2;CCND1;HYAL1;UBE2C;PLCB1
Monoatomic Cation Transmembrane Transport (GO:0098655)	20/281	0.0171426	0.202757	1.74609	7.09994	SLC36A1;TRPC3;KCNJ11;COX15;KCNC3;SLC41A2;SLC39A13;ATP1B1;SLC39A14;P2RX7;SLC4A8;GRIN2A;KCNQ5;ATP6V0D1;SCN3B;GAS6;SLC12A7;ATP6V1D;SCN4B;SCN1B
Regulation Of Peptidyl-Serine Phosphorylation (GO:0033135)	9/93	0.0171931	0.202757	2.43202	9.88188	APP;SH2D3C;PTEN;NCK2;LIF;PRKD2;GAS6;CD44;PPM1F
Peptidyl-Serine Phosphorylation (GO:0018105)	13/158	0.0172968	0.202757	2.03826	8.26971	PRKCE;NEK6;PLK2;EIF2AK3;DYRK1B;MAPKAPK3;MAP3K20;PRKD2;MAP3K13;GAS6;SGK1;CAMK1G;CSNK1G1
Negative Regulation Of Cell Junction Assembly (GO:1901889)	4/24	0.0173979	0.202757	4.52805	18.345	PTEN;SLIT1;ARHGAP6;THBS1
Protein Kinase B Signaling (GO:0043491)	4/24	0.0173979	0.202757	4.52805	18.345	PTEN;PIK3R3;GAS6;EPHA2
Cellular Response To Nutrient Levels (GO:0031669)	8/78	0.0174563	0.202757	2.59297	10.4965	FLCN;CDKN2B;PRKAA2;MAPKAP1;VPS41;PDK4;WIPI1;ZFYVE1
Regulation Of TOR Signaling (GO:0032006)	8/78	0.0174563	0.202757	2.59297	10.4965	FLCN;PRKAA2;TMEM127;RPS6KA1;DDIT4;GAS6;FAM83D;BMAL1
Positive Regulation Of Exocytosis (GO:0045921)	5/37	0.0192613	0.220618	3.53951	13.9798	RAB3A;PDCD6IP;SDC4;RAB15;ATP13A2
Regulation Of p38MAPK Cascade (GO:1900744)	5/37	0.0192613	0.220618	3.53951	13.9798	CYLD;DUSP10;GADD45A;SASH1;PJA2
Regulation Of Sodium Ion Transmembrane Transporter Activity (GO:2000649)	5/37	0.0192613	0.220618	3.53951	13.9798	PRKCE;GLRX;SCN3B;SCN4B;SCN1B
Ceramide Transport (GO:0035627)	3/14	0.0195406	0.220618	6.17021	24.2814	ABCB4;PSAP;PLTP
Positive Regulation Of Nuclear-Transcribed mRNA Catabolic Process, Deadenylation-Dependent Decay (GO:1900153)	3/14	0.0195406	0.220618	6.17021	24.2814	NANOS1;CPEB3;TOB1
Regulation Of ATP Biosynthetic Process (GO:2001169)	3/14	0.0195406	0.220618	6.17021	24.2814	FLCN;PID1;PPARGC1A
Regulation Of Endothelial Cell Chemotaxis (GO:2001026)	3/14	0.0195406	0.220618	6.17021	24.2814	NRG1;PRKD2;THBS1
Regulation Of Nuclear-Transcribed mRNA poly(A) Tail Shortening (GO:0060211)	3/14	0.0195406	0.220618	6.17021	24.2814	BTG2;CPEB3;TOB1
Positive Regulation Of Cell Cycle (GO:0045787)	7/65	0.0199325	0.223479	2.73673	10.7154	APP;CCND2;DUSP3;PSRC1;CCND1;USP2;MAPRE3
Regulation Of Cell-Matrix Adhesion (GO:0001952)	7/65	0.0199325	0.223479	2.73673	10.7154	CAMSAP3;DUSP3;PLAU;NEXMIF;PTK2B;EFNA5;THBS1
Regulation Of Protein Processing (GO:0070613)	4/25	0.020033	0.223828	4.3122	16.8623	PRNP;SERPINE2;PLAU;RHBDD1
Positive Regulation Of ERK1 And ERK2 Cascade (GO:0070374)	14/179	0.0206271	0.229672	1.92926	7.48775	APP;NDRG4;FBXW7;DENND2B;PDGFA;ADRA1D;NRG1;ICAM1;BMPER;PTK2B;PRKD2;TEK;GAS6;CD44
Negative Regulation Of Defense Response (GO:0031348)	10/112	0.0207977	0.230775	2.22592	8.62081	RB1;CYLD;ALOX5;TRAFD1;TNFAIP3;TEK;SMPDL3B;KLF4;TNFRSF1A;TRIM45
Negative Regulation Of Programmed Cell Death (GO:0043069)	25/381	0.0212482	0.234896	1.60179	6.16926	KANK2;PRKAA2;MAPKAP1;TM7SF3;THBS1;PIDD1;CCND2;AIFM2;RPS6KA1;PTK2B;MCL1;TNFSF18;AREL1;PLK2;RHBDD1;AHI1;TMBIM4;AXL;FAS;ERCC5;TEK;GAS6;CRYAB;CD44;HSPA1A
Membrane Fission (GO:0090148)	5/38	0.0214276	0.234896	3.43207	13.1897	EXOC7;EXOC4;TMCC1;VPS36;EXOC2
Positive Regulation Of Axonogenesis (GO:0050772)	5/38	0.0214276	0.234896	3.43207	13.1897	TIAM2;SLITRK1;PLXNA1;MAP3K13;ROBO1
Negative Regulation Of NF-kappaB Transcription Factor Activity (GO:0032088)	8/81	0.02146	0.234896	2.48602	9.5502	CYLD;NWD1;PRMT2;NLRC5;TNFAIP3;FOXJ1;RBCK1;KLF4
Fatty Acid Oxidation (GO:0019395)	6/52	0.0222433	0.235022	2.95606	11.2499	ABCD4;HADHA;CPT2;ACAD11;ACAD10;PPARGC1A
Negative Regulation Of Response To Stimulus (GO:0048585)	6/52	0.0222433	0.235022	2.95606	11.2499	EPHA4;APLP2;VPS13C;ALOX5;KLF4;SOCS5
Regulation Of Cytoskeleton Organization (GO:0051493)	10/114	0.023215	0.235022	2.18289	8.21411	CAMSAP3;P2RX7;CYLD;PRKAA2;ARHGEF19;PDGFA;NRG1;GRHL3;EFNA5;BAIAP2
Response To Endoplasmic Reticulum Stress (GO:0034976)	10/114	0.023215	0.235022	2.18289	8.21411	JUN;BCL2L11;CREB3L1;RHBDD1;TMTC3;EIF2AK3;TNFRSF10B;RNF185;THBS1;BBC3
Negative Regulation Of Macromolecule Biosynthetic Process (GO:0010558)	9/98	0.0233853	0.235022	2.29478	8.6184	NANOS1;EPHA4;BTG2;CDKN1A;TMEFF2;DAPK1;EIF2AK3;CPEB3;TOB1
Golgi To Endosome Transport (GO:0006895)	3/15	0.0236697	0.235022	5.65573	21.1726	VPS13C;WIPI1;CORO7
Adenylate Cyclase-Activating Adrenergic Receptor Signaling Pathway (GO:0071880)	3/15	0.0236697	0.235022	5.65573	21.1726	ADRB3;ADRA1D;ADRB2
Negative Regulation Of Cell-Substrate Junction Organization (GO:0150118)	3/15	0.0236697	0.235022	5.65573	21.1726	PTEN;ARHGAP6;THBS1
Negative Regulation Of Focal Adhesion Assembly (GO:0051895)	3/15	0.0236697	0.235022	5.65573	21.1726	PTEN;ARHGAP6;THBS1
Positive Regulation Of Mitotic Sister Chromatid Separation (GO:1901970)	3/15	0.0236697	0.235022	5.65573	21.1726	RB1;CDC20;UBE2C
Positive Regulation Of Intrinsic Apoptotic Signaling Pathway (GO:2001244)	5/39	0.0237464	0.235022	3.33095	12.4588	BCL2L11;NACC2;NCK2;PMAIP1;BBC3
Synapse Organization (GO:0050808)	11/131	0.023805	0.235022	2.08175	7.7813	DNM3;APP;FZD5;PTK7;DCTN1;SLITRK1;HMCN2;PTEN;ANK3;GPC4;KY
Negative Regulation Of Apoptotic Process (GO:0043066)	30/482	0.0239794	0.235022	1.51537	5.65316	RB1;PRKAA2;MAPKAP1;PIK3R3;THBS1;PIDD1;MAEA;CCND2;RPS6KA1;PDK4;PTK2B;PPARGC1A;MCL1;TNFSF18;AREL1;PLK2;RHBDD1;KLF4;AHI1;TMBIM4;AXL;TMBIM1;FAS;ERCC5;TEK;GAS6;CRYAB;CD44;CPEB4;HSPA1A
Amino-Acid Betaine Metabolic Process (GO:0006577)	2/6	0.0240918	0.235022	11.3028	42.113	CPT2;CPT1C
Antigen Processing And Presentation Of Endogenous Peptide Antigen Via MHC Class I (GO:0019885)	2/6	0.0240918	0.235022	11.3028	42.113	TAP2;TAP1
Cellular Response To Laminar Fluid Shear Stress (GO:0071499)	2/6	0.0240918	0.235022	11.3028	42.113	KLF4;NFE2L2
Definitive Hemopoiesis (GO:0060216)	2/6	0.0240918	0.235022	11.3028	42.113	TGFBR3;TEK
Heart Trabecula Formation (GO:0060347)	2/6	0.0240918	0.235022	11.3028	42.113	TGFBR3;TEK
Hyaluronan Biosynthetic Process (GO:0030213)	2/6	0.0240918	0.235022	11.3028	42.113	CEMIP;HYAL1
Locomotor Rhythm (GO:0045475)	2/6	0.0240918	0.235022	11.3028	42.113	USP2;PTEN
Macropinocytosis (GO:0044351)	2/6	0.0240918	0.235022	11.3028	42.113	MAPKAPK3;SNX33
Negative Regulation Of Neuron Projection Regeneration (GO:0070571)	2/6	0.0240918	0.235022	11.3028	42.113	EPHA4;RTN4RL1
Peptide Transport (GO:0015833)	2/6	0.0240918	0.235022	11.3028	42.113	TAP2;TAP1
Positive Regulation Of Aspartic-Type Endopeptidase Activity Involved In Amyloid Precursor Protein Catabolic Process (GO:1902961)	2/6	0.0240918	0.235022	11.3028	42.113	EPHA4;EFNA3
Positive Regulation Of Endoplasmic Reticulum Stress-Induced Intrinsic Apoptotic Signaling Pathway (GO:1902237)	2/6	0.0240918	0.235022	11.3028	42.113	NCK2;PMAIP1
Positive Regulation Of Pinocytosis (GO:0048549)	2/6	0.0240918	0.235022	11.3028	42.113	AXL;APLP2
Regulation Of T-helper 1 Cell Differentiation (GO:0045625)	2/6	0.0240918	0.235022	11.3028	42.113	CD80;SOCS5
Regulation Of Anion Channel Activity (GO:0010359)	2/6	0.0240918	0.235022	11.3028	42.113	PRNP;TCAF1
Regulation Of Atrial Cardiac Muscle Cell Membrane Depolarization (GO:0060371)	2/6	0.0240918	0.235022	11.3028	42.113	SCN3B;SCN1B
Regulation Of Cardiac Muscle Hypertrophy In Response To Stress (GO:1903242)	2/6	0.0240918	0.235022	11.3028	42.113	TRPC3;LMNA
Regulation Of Digestive System Process (GO:0044058)	2/6	0.0240918	0.235022	11.3028	42.113	NEUROD1;SGK1
Regulation Of Entry Of Bacterium Into Host Cell (GO:2000535)	2/6	0.0240918	0.235022	11.3028	42.113	EXOC7;EXOC2
Regulation Of Glial Cell Differentiation (GO:0045685)	2/6	0.0240918	0.235022	11.3028	42.113	EPHA4;TNFRSF21
Regulation Of Striated Muscle Cell Differentiation (GO:0051153)	2/6	0.0240918	0.235022	11.3028	42.113	NRG1;SIK1
Regulation Of Transforming Growth Factor Beta1 Production (GO:0032908)	2/6	0.0240918	0.235022	11.3028	42.113	THBS1;TSKU
Vascular Associated Smooth Muscle Contraction (GO:0014829)	2/6	0.0240918	0.235022	11.3028	42.113	EDNRA;EDNRB
Regulation Of Cyclin-Dependent Protein Kinase Activity (GO:1904029)	6/53	0.0242129	0.235492	2.89301	10.7645	CDKN1A;CDKN2B;CCND2;CCND1;GADD45A;CCNG1
Proteasomal Protein Catabolic Process (GO:0010498)	16/220	0.0258005	0.250179	1.78396	6.52459	APC2;FBXW7;RHBDD1;WWP1;PJA2;KLHL42;RMND5B;SPSB1;MAEA;KCTD10;PMAIP1;RBCK1;BTRC;BMAL1;RNF185;NFE2L2
Regulation Of Cytokine-Mediated Signaling Pathway (GO:0001959)	5/40	0.026221	0.252739	3.23561	11.7815	CYLD;AXL;PALM3;TNFAIP3;GAS6
Regulation Of Microtubule Cytoskeleton Organization (GO:0070507)	5/40	0.026221	0.252739	3.23561	11.7815	CAMSAP3;CYLD;PRKAA2;MAPRE3;EFNA5
Regulation Of Monoatomic Ion Transmembrane Transporter Activity (GO:0032412)	7/69	0.0267519	0.257089	2.55963	9.26881	APP;CHRM3;DAPK1;PTK2B;SCN3B;SCN4B;SCN1B
Regulation Of Inflammatory Response (GO:0050727)	17/240	0.0275712	0.262452	1.7343	6.22786	RB1;APP;AREL1;TNFAIP3;GPR4;KLF4;TNFRSF1A;CYLD;TNIP1;ALOX5;SHPK;NFKBIZ;PDCD4;TEK;SMPDL3B;PTGES;TRIM45
Calcium-Mediated Signaling (GO:0019722)	8/85	0.0277531	0.262452	2.35638	8.44622	P2RX7;CHRM3;RYR2;PRNP;RCAN1;EDNRB;EIF2AK3;ATP1B1
Negative Regulation Of Cell Cycle (GO:0045786)	8/85	0.0277531	0.262452	2.35638	8.44622	RB1;BTG2;CDKN1A;BTG1;PPP1R13B;PTEN;TAF6;RHOB
Regulation Of MAPK Cascade (GO:0043408)	15/204	0.027769	0.262452	1.80446	6.46689	DUSP3;GDF15;CD81;IGF2;LIF;PDGFA;ADRA1D;ADRB2;TGFBR3;P2RX7;ADRB3;FAS;TEK;FAM83D;EPHA2
Activation Of Cysteine-Type Endopeptidase Activity (GO:0097202)	3/16	0.0282324	0.262452	5.2204	18.6227	CYFIP2;GRIN2A;PERP
Membrane Depolarization During Cardiac Muscle Cell Action Potential (GO:0086012)	3/16	0.0282324	0.262452	5.2204	18.6227	SCN3B;SCN4B;SCN1B
Negative Regulation Of Anoikis (GO:2000811)	3/16	0.0282324	0.262452	5.2204	18.6227	PDK4;PIK3R3;MCL1
Positive Regulation Of Autophagosome Assembly (GO:2000786)	3/16	0.0282324	0.262452	5.2204	18.6227	SNX4;WIPI1;SNX33
Regulation Of Golgi Organization (GO:1903358)	3/16	0.0282324	0.262452	5.2204	18.6227	CAMSAP3;EHD3;PDE4DIP
Regulation Of Fibrinolysis (GO:0051917)	3/16	0.0282324	0.262452	5.2204	18.6227	PLAU;NRG1;THBS1
Regulation Of Plasminogen Activation (GO:0010755)	3/16	0.0282324	0.262452	5.2204	18.6227	SERPINE2;PLAU;THBS1
Regulation Of Small GTPase Mediated Signal Transduction (GO:0051056)	10/118	0.0286477	0.262452	2.1016	7.46631	TIAM2;FLCN;MCF2L;FAM13A;ARHGEF19;MYO9B;ARAP1;SQSTM1;ARHGAP6;RHOD
Regulation Of G Protein-Coupled Receptor Signaling Pathway (GO:0008277)	7/70	0.028677	0.262452	2.51887	8.94618	RGS5;USP20;RGS12;KCTD12;PLCB1;SLC39A14;CAMKMT
Regulation Of Actin Filament Polymerization (GO:0030833)	7/70	0.028677	0.262452	2.51887	8.94618	FCHSD1;BIN1;PRKCE;NCK2;PTK2B;BAIAP2;KANK3
Heart Contraction (GO:0060047)	5/41	0.0288543	0.262452	3.14557	11.1526	RYR2;SCN3B;ATP1B1;SCN4B;SCN1B
Negative Regulation Of Proteolysis (GO:0045861)	5/41	0.0288543	0.262452	3.14557	11.1526	EPHA4;PRNP;SERPINE2;TIMP3;CLN8
Protein Localization To Lysosome (GO:0061462)	5/41	0.0288543	0.262452	3.14557	11.1526	SCARB2;CD81;ATP13A2;SORL1;RTN4
Regulation Of Heart Rate By Cardiac Conduction (GO:0086091)	5/41	0.0288543	0.262452	3.14557	11.1526	BIN1;PKP2;SCN3B;SCN4B;SCN1B
Regulation Of Microtubule-Based Process (GO:0032886)	5/41	0.0288543	0.262452	3.14557	11.1526	CAMSAP3;CYLD;PRKAA2;EFNA5;KLHL42
Regulation Of Monoatomic Ion Transport (GO:0043269)	4/28	0.0293502	0.265467	3.77258	13.3114	KCNJ4;KCNJ11;KCNJ15;STC1
Regulation Of Sodium Ion Transmembrane Transport (GO:1902305)	4/28	0.0293502	0.265467	3.77258	13.3114	SCN3B;SCN4B;SCN1B;SNTA1
Negative Regulation Of Angiogenesis (GO:0016525)	8/86	0.0295065	0.266136	2.32605	8.195	EFNA3;STAT1;CREB3L1;ALOX5;NRG1;TEK;KLF4;THBS1
Positive Regulation Of Cellular Metabolic Process (GO:0031325)	6/56	0.0308101	0.268376	2.719	9.46189	CDKN1A;PID1;GADD45A;DCXR;PRKCE;THBS1
Regulation Of Reactive Oxygen Species Metabolic Process (GO:2000377)	6/56	0.0308101	0.268376	2.719	9.46189	CDKN1A;PID1;GADD45A;DCXR;ALOX5;THBS1
Embryonic Heart Tube Morphogenesis (GO:0003143)	5/42	0.0316488	0.268376	3.06039	10.5677	RYR2;AHI1;NDRG4;BBS7;ENG
Potassium Ion Import Across Plasma Membrane (GO:1990573)	5/42	0.0316488	0.268376	3.06039	10.5677	KCNJ4;KCNJ11;KCNJ15;ATP1B1;SLC12A7
Regulation Of Neurotransmitter Receptor Activity (GO:0099601)	5/42	0.0316488	0.268376	3.06039	10.5677	APP;LYNX1;DAPK1;PTK2B;NPTX1
Proteasome-Mediated Ubiquitin-Dependent Protein Catabolic Process (GO:0043161)	21/319	0.0317177	0.268376	1.60455	5.53711	APC2;AKIRIN2;FBXW7;UBE2C;WWP1;UBE4A;PJA2;KLHL42;CDC20;FBXL20;RMND5B;SPSB1;MAEA;KCTD10;CANX;RBCK1;BTRC;UBXN4;BMAL1;RNF185;NFE2L2
Positive Regulation Of Vasculature Development (GO:1904018)	9/104	0.0327383	0.268376	2.14917	7.34847	BTG1;STIM1;HYAL1;HMOX1;PRKD2;TEK;THBS1;SASH1;RHOB
IMP Biosynthetic Process (GO:0006188)	2/7	0.03279	0.268376	9.04179	30.9015	AMPD2;AMPD3
Atrial Cardiac Muscle Cell To AV Node Cell Signaling (GO:0086026)	2/7	0.03279	0.268376	9.04179	30.9015	GJA1;SCN3B
Cardiac Atrium Development (GO:0003230)	2/7	0.03279	0.268376	9.04179	30.9015	MDM4;ENG
Cobalamin Metabolic Process (GO:0009235)	2/7	0.03279	0.268376	9.04179	30.9015	ABCD4;MTR
Dermatan Sulfate Proteoglycan Biosynthetic Process (GO:0050651)	2/7	0.03279	0.268376	9.04179	30.9015	CSGALNACT1;UST
Lymphocyte Apoptotic Process (GO:0070227)	2/7	0.03279	0.268376	9.04179	30.9015	CASP7;TNFRSF21
Methionine Metabolic Process (GO:0006555)	2/7	0.03279	0.268376	9.04179	30.9015	MTHFD1;MTR
Negative Regulation Of Fatty Acid Oxidation (GO:0046322)	2/7	0.03279	0.268376	9.04179	30.9015	ACADVL;APLP2
Peptidyl-Lysine Hydroxylation (GO:0017185)	2/7	0.03279	0.268376	9.04179	30.9015	PLOD2;VIPAS39
Peptidyl-Tyrosine Dephosphorylation Involved In Inactivation Of Protein Kinase Activity (GO:1990264)	2/7	0.03279	0.268376	9.04179	30.9015	DUSP10;DUSP3
Positive Regulation Of Aspartic-Type Peptidase Activity (GO:1905247)	2/7	0.03279	0.268376	9.04179	30.9015	EPHA4;EFNA3
Positive Regulation Of Fibroblast Migration (GO:0010763)	2/7	0.03279	0.268376	9.04179	30.9015	PRKCE;THBS1
Positive Regulation Of Membrane Potential (GO:0045838)	2/7	0.03279	0.268376	9.04179	30.9015	GLRX;ANK3
Regulation Of Chemokine-Mediated Signaling Pathway (GO:0070099)	2/7	0.03279	0.268376	9.04179	30.9015	SLIT1;ROBO1
Regulation Of Extracellular Matrix Constituent Secretion (GO:0003330)	2/7	0.03279	0.268376	9.04179	30.9015	RIC1;TNFRSF1A
Regulation Of Mammary Gland Epithelial Cell Proliferation (GO:0033599)	2/7	0.03279	0.268376	9.04179	30.9015	RTN4;ROBO1
Store-Operated Calcium Entry (GO:0002115)	2/7	0.03279	0.268376	9.04179	30.9015	STIM1;ORAI2
Sulfur Amino Acid Biosynthetic Process (GO:0000097)	2/7	0.03279	0.268376	9.04179	30.9015	MTHFD1;MTR
Tooth Mineralization (GO:0034505)	2/7	0.03279	0.268376	9.04179	30.9015	STIM1;FAM20A
Ventricular Trabecula Myocardium Morphogenesis (GO:0003222)	2/7	0.03279	0.268376	9.04179	30.9015	NRG1;ENG
Transforming Growth Factor Beta Receptor Signaling Pathway (GO:0007179)	7/72	0.0328032	0.268376	2.44111	8.34184	TGFBR3;JUN;ITGB5;GDF15;APLP2;FOS;ENG
JNK Cascade (GO:0007254)	4/29	0.032938	0.268376	3.62149	12.3606	MAP2K4;SH2D3C;MAP3K20;MAP3K13
Alpha-Amino Acid Metabolic Process (GO:1901605)	4/29	0.032938	0.268376	3.62149	12.3606	SRR;MTHFD1;MTR;ASS1
Positive Regulation Of Microtubule Polymerization (GO:0031116)	4/29	0.032938	0.268376	3.62149	12.3606	PSRC1;DCTN1;PDE4DIP;HSPA1A
Regulation Of Blood Coagulation (GO:0030193)	4/29	0.032938	0.268376	3.62149	12.3606	SERPINE2;PLAU;NRG1;THBS1
Regulation Of Developmental Growth (GO:0048638)	4/29	0.032938	0.268376	3.62149	12.3606	GHR;APP;OLFM1;PLCB1
Carbohydrate Derivative Transport (GO:1901264)	3/17	0.0332262	0.268376	4.84726	16.5021	VLDLR;PLTP;SLC29A3
Cellular Response To Unfolded Protein (GO:0034620)	3/17	0.0332262	0.268376	4.84726	16.5021	RHBDD1;TM7SF3;HSPA1A
Embryonic Heart Tube Development (GO:0035050)	3/17	0.0332262	0.268376	4.84726	16.5021	RYR2;NDRG4;IFT122
Negative Regulation Of Rho Protein Signal Transduction (GO:0035024)	3/17	0.0332262	0.268376	4.84726	16.5021	RIPOR2;FLCN;KCTD10
Negative Regulation Of Vascular Associated Smooth Muscle Cell Proliferation (GO:1904706)	3/17	0.0332262	0.268376	4.84726	16.5021	CDKN1A;PTEN;PDCD4
Peptidyl-Threonine Dephosphorylation (GO:0035970)	3/17	0.0332262	0.268376	4.84726	16.5021	DUSP10;PPM1D;PPM1F
Positive Regulation Of Heart Rate (GO:0010460)	3/17	0.0332262	0.268376	4.84726	16.5021	RYR2;ADRA1D;SCN3B
Receptor Recycling (GO:0001881)	3/17	0.0332262	0.268376	4.84726	16.5021	EHD3;PEX1;SORL1
Striated Muscle Contraction (GO:0006941)	6/57	0.0332457	0.268376	2.66555	9.07308	RYR2;RCSD1;ATP1B1;SCN3B;SCN4B;SCN1B
Inorganic Cation Transmembrane Transport (GO:0098662)	19/284	0.0344777	0.274783	1.63143	5.49376	SLC36A1;TRPC3;KCNJ11;COX15;KCNC3;SLC41A2;SLC39A13;ATP1B1;SLC39A14;P2RX7;SLC4A8;KCNQ5;ATP6V0D1;SCN3B;GAS6;SLC12A7;ATP6V1D;SCN4B;SCN1B
Positive Regulation Of Stress-Activated MAPK Cascade (GO:0032874)	9/105	0.0345166	0.274783	2.12667	7.15905	SH3RF3;APP;GADD45A;PTK2B;PLCB1;EDA2R;PJA2;SASH1;ANKRD6
Organelle Assembly (GO:0070925)	21/322	0.0345699	0.274783	1.5883	5.34428	GALNT11;PDCD6IP;AVIL;IFT122;FOXJ1;CPLANE1;AP3B1;WIPI1;WDR35;PTPDC1;AHI1;EHD3;EHD4;FAM161A;KIF3B;TCTN1;BBS7;ATP6V0D1;DZIP1;VPS36;ATP6V1D
Ephrin Receptor Signaling Pathway (GO:0048013)	5/43	0.0346069	0.274783	2.9797	10.0228	EPHA4;EFNA3;MMP2;EFNA5;EPHA2
Positive Regulation Of Cell-Matrix Adhesion (GO:0001954)	5/43	0.0346069	0.274783	2.9797	10.0228	PTK2B;NRG1;TEK;RIN2;PPM1F
Positive Regulation Of miRNA Transcription (GO:1902895)	5/43	0.0346069	0.274783	2.9797	10.0228	FOSL1;JUN;FOS;FOXO3;KLF4
Regulation Of Neuron Projection Development (GO:0010975)	13/174	0.0346351	0.274783	1.83416	6.16806	SCARB2;FZD1;EPHA4;NDRG4;KIDINS220;AVIL;PTEN;KNDC1;TSKU;PTK7;RTN4RL1;PTK2B;SCN1B
Cellular Response To Chemical Stress (GO:0062197)	8/89	0.0352204	0.278742	2.23954	7.49381	PRKAA2;SESN2;FAS;ATP13A2;FOXO3;PPARGC1A;HSPA1A;NFE2L2
Glycosaminoglycan Biosynthetic Process (GO:0006024)	6/58	0.0358026	0.281967	2.61415	8.70444	CSGALNACT1;CEMIP;CHST11;HYAL1;B3GNT4;UST
Positive Regulation Of Mitochondrion Organization (GO:0010822)	6/58	0.0358026	0.281967	2.61415	8.70444	BCL2L11;PMAIP1;DDHD1;PPARGC1A;BBC3;MARCHF5
Response To Calcium Ion (GO:0051592)	9/106	0.0363603	0.285663	2.10464	6.97536	MEF2A;RYR2;PRKAA2;STIM1;TRPC3;SMPD1;CPNE2;THBS1;SYT17
Positive Regulation Of Lipid Kinase Activity (GO:0090218)	4/30	0.0367705	0.287486	3.48202	11.5013	CD81;EEF1A2;PTK2B;TEK
Response To Amino Acid (GO:0043200)	4/30	0.0367705	0.287486	3.48202	11.5013	SESN2;MEAK7;CPEB3;CPEB4
Positive Regulation Of Cytokine-Mediated Signaling Pathway (GO:0001961)	5/44	0.0377305	0.292244	2.90315	9.51444	AXL;NLRC5;GAS6;RNF185;HSPA1A
Negative Regulation Of Multicellular Organismal Process (GO:0051241)	16/231	0.0379372	0.292244	1.69171	5.53496	RB1;EPHA4;GDF15;ACOT11;PTEN;STC1;ARID4A;VASN;ROBO1;FLCN;GJA1;DUSP10;GAS6;BMAL1;N4BP1;RAB11FIP5
Positive Regulation Of Autophagy (GO:0010508)	9/107	0.0382703	0.292244	2.08305	6.79717	FLCN;PRKAA2;USP20;DAPK1;PLK2;SESN2;TICAM1;FOXO3;SQSTM1
Heart Morphogenesis (GO:0003007)	6/59	0.0384824	0.292244	2.56469	8.35463	TGFBR3;RYR2;OLFM1;RBM20;MDM4;ENG
Positive Regulation Of Proteolysis (GO:0045862)	6/59	0.0384824	0.292244	2.56469	8.35463	CYFIP2;TNIP1;PERP;RHBDD1;SNX33;BTRC
Adrenergic Receptor Signaling Pathway (GO:0071875)	3/18	0.0386461	0.292244	4.52388	14.7176	ADRB3;ADRA1D;ADRB2
Endothelial Cell Proliferation (GO:0001935)	3/18	0.0386461	0.292244	4.52388	14.7176	BMPER;HMOX1;TEK
Energy Reserve Metabolic Process (GO:0006112)	3/18	0.0386461	0.292244	4.52388	14.7176	PID1;ADRB3;PYGM
Intracellular Lipid Transport (GO:0032365)	3/18	0.0386461	0.292244	4.52388	14.7176	ABCD4;GRAMD1B;CPT2
Positive Regulation Of Focal Adhesion Assembly (GO:0051894)	3/18	0.0386461	0.292244	4.52388	14.7176	NRG1;TEK;PPM1F
Positive Regulation Of Natural Killer Cell Activation (GO:0032816)	3/18	0.0386461	0.292244	4.52388	14.7176	AXL;TICAM1;GAS6
Regulation Of Establishment Or Maintenance Of Cell Polarity (GO:0032878)	3/18	0.0386461	0.292244	4.52388	14.7176	RIPOR2;PTK2B;TEK
Regulation Of Ventricular Cardiac Muscle Cell Membrane Repolarization (GO:0060307)	3/18	0.0386461	0.292244	4.52388	14.7176	SCN4B;SCN1B;SNTA1
Response To Axon Injury (GO:0048678)	3/18	0.0386461	0.292244	4.52388	14.7176	RTN4RL1;SARM1;MTR
Regulation Of Programmed Cell Death (GO:0043067)	14/195	0.0388376	0.293006	1.75724	5.70815	KANK2;RARG;APAF1;DAPK1;STAT1;TNFRSF10B;TM7SF3;RTN4;ACER2;BCL2L11;MAP3K20;FAS;SGK1;CRYAB
Regulation Of I-kappaB kinase/NF-kappaB Signaling (GO:0043122)	16/232	0.0392158	0.29517	1.68378	5.45323	USP20;STAT1;PLK2;NEK6;TNFRSF10B;TNFAIP3;IRAK4;TICAM1;EDA2R;TNFRSF1A;PIDD1;GJA1;TNIP1;HMOX1;RBCK1;SQSTM1
Negative Regulation Of Cytokine Production (GO:0001818)	13/178	0.0404365	0.300347	1.78931	5.74016	PRNP;APLP2;TNFAIP3;FOXJ1;KLF4;THBS1;CYLD;AXL;PDCD4;HOMER3;GAS6;N4BP1;TNFRSF21
Cardiac Muscle Tissue Morphogenesis (GO:0055008)	4/31	0.0408486	0.300347	3.35288	10.7221	TGFBR3;S1PR1;PKP2;ENG
Leukocyte Cell-Cell Adhesion (GO:0007159)	4/31	0.0408486	0.300347	3.35288	10.7221	TNIP1;ITGB2;CERCAM;ICAM1
Negative Chemotaxis (GO:0050919)	4/31	0.0408486	0.300347	3.35288	10.7221	SLIT1;PDGFA;SEMA4G;ROBO1
Negative Regulation Of Cell-Matrix Adhesion (GO:0001953)	4/31	0.0408486	0.300347	3.35288	10.7221	NEXMIF;PTEN;ARHGAP6;THBS1
Regulation Of Long-Term Synaptic Potentiation (GO:1900271)	4/31	0.0408486	0.300347	3.35288	10.7221	APP;EPHA4;CYP46A1;SQSTM1
Toll-Like Receptor Signaling Pathway (GO:0002224)	4/31	0.0408486	0.300347	3.35288	10.7221	MAPKAPK3;TNIP1;IRAK4;TICAM1
Ubiquitin-Dependent Protein Catabolic Process (GO:0006511)	23/367	0.0411163	0.300347	1.52233	4.85829	APC2;UBE2H;AREL1;FBXW7;UBE2C;WWP1;UBE4A;TNFAIP3;PJA2;KLHL42;RMND5B;SPSB1;MAEA;KCTD10;KCTD21;WDR91;KLHL8;RBCK1;BTRC;BMAL1;SQSTM1;RNF185;NFE2L2
Positive Regulation Of Protein Catabolic Process (GO:0045732)	8/92	0.0416387	0.300347	2.15922	6.86357	APC2;CD81;FBXW7;PLK2;TMTC3;TNFAIP3;SNX33;SORL1
Wnt Signaling Pathway (GO:0016055)	7/76	0.0422005	0.300347	2.29912	7.27744	FZD1;RARG;FZD5;DIXDC1;PTEN;CPE;GPC4
Positive Regulation Of Cell Migration (GO:0030335)	18/272	0.0424131	0.300347	1.6115	5.09282	TNFSF18;EPHA4;CEMIP;PRKCE;TNFRSF18;PDGFA;PIK3R3;SEMA4G;RHOD;THBS1;RTN4;PPM1F;FAM83H;HYAL1;PLAU;PTK2B;EPHA2;HBEGF
Bone Resorption (GO:0045453)	2/8	0.042508	0.300347	7.53444	23.7942	PTK2B;TPP1
Brown Fat Cell Differentiation (GO:0050873)	2/8	0.042508	0.300347	7.53444	23.7942	SLC39A13;PPARGC1A
Cobalamin Transport (GO:0015889)	2/8	0.042508	0.300347	7.53444	23.7942	ABCD4;TCN2
Inner Ear Receptor Cell Development (GO:0060119)	2/8	0.042508	0.300347	7.53444	23.7942	WHRN;TSKU
Manganese Ion Transport (GO:0006828)	2/8	0.042508	0.300347	7.53444	23.7942	SLC41A2;SLC39A14
Membrane Lipid Catabolic Process (GO:0046466)	2/8	0.042508	0.300347	7.53444	23.7942	FUCA1;SMPDL3B
Mesodermal Cell Differentiation (GO:0048333)	2/8	0.042508	0.300347	7.53444	23.7942	ITGB4;ITGA8
Negative Regulation Of Cytoplasmic Translation (GO:2000766)	2/8	0.042508	0.300347	7.53444	23.7942	CPEB3;CPEB4
Negative Regulation Of Long-Term Synaptic Potentiation (GO:1900272)	2/8	0.042508	0.300347	7.53444	23.7942	APP;EPHA4
Negative Regulation Of Systemic Arterial Blood Pressure (GO:0003085)	2/8	0.042508	0.300347	7.53444	23.7942	ADRB3;ADRB2
Nuclear Membrane Disassembly (GO:0051081)	2/8	0.042508	0.300347	7.53444	23.7942	DCTN1;NEK6
Positive Regulation Of ATP Biosynthetic Process (GO:2001171)	2/8	0.042508	0.300347	7.53444	23.7942	PID1;PPARGC1A
Positive Regulation Of Calcium Ion Transport Into Cytosol (GO:0010524)	2/8	0.042508	0.300347	7.53444	23.7942	P2RX7;TRPC3
Protein Localization To Perinuclear Region Of Cytoplasm (GO:1905719)	2/8	0.042508	0.300347	7.53444	23.7942	FHIP1A;SQSTM1
Regulation Of Fertilization (GO:0080154)	2/8	0.042508	0.300347	7.53444	23.7942	LHFPL2;PLCB1
Regulation Of Fibroblast Apoptotic Process (GO:2000269)	2/8	0.042508	0.300347	7.53444	23.7942	BTG1;GAS6
Regulation Of Macrophage Migration (GO:1905521)	2/8	0.042508	0.300347	7.53444	23.7942	CD81;PTK2B
Protein Modification Process (GO:0036211)	40/711	0.0430596	0.30358	1.36173	4.28287	CHRM3;APP;PRKAA2;PTEN;PLOD2;GLRX;PPM1D;THBS1;PPM1F;NAA80;RPS6KA1;MAP3K20;PDK4;PTK2B;BTRC;EPHA4;COG7;PARP4;DAPK1;PRKCE;PLK2;NEK6;CDC42BPG;RHBDD1;EIF2AK3;DYRK1B;WIPI1;PPP2R5D;CTTNBP2NL;UST;CPE;PRKD2;SIK1;MAN2B1;TAF6;PTPN7;FAM20A;GAS6;MAP3K13;SGK1
Protein Autophosphorylation (GO:0046777)	12/162	0.0435896	0.306647	1.81611	5.68974	EPHA4;MAPKAPK3;DAPK1;NEK6;MAP3K20;EIF2AK3;PTK2B;PRKD2;SIK1;ATP13A2;TEK;MAP3K13
Regulation Of Response To External Stimulus (GO:0032101)	10/127	0.0440478	0.306931	1.93902	6.05455	CYLD;AREL1;APLP2;SHPK;ALOX5;NRG1;N4BP1;CAMKMT;PTGES;NFE2L2
Positive Regulation Of Organelle Assembly (GO:1902117)	6/61	0.0442164	0.306931	2.47117	7.70675	SNX4;PDCD6IP;SDC4;CROCC;WIPI1;SNX33
Response To Glucose (GO:0009749)	5/46	0.04448	0.306931	2.76124	8.59496	NEUROD1;PRKAA2;GAS6;THBS1;SLC39A14
Atrioventricular Valve Morphogenesis (GO:0003181)	3/19	0.0444855	0.306931	4.24091	13.2002	OLFM1;SLIT1;MDM4
Establishment Of Epithelial Cell Polarity (GO:0090162)	3/19	0.0444855	0.306931	4.24091	13.2002	CYTH3;RAP2A;CYTH1
Heme Biosynthetic Process (GO:0006783)	3/19	0.0444855	0.306931	4.24091	13.2002	ALAS1;COX15;CPOX
Interleukin-1-Mediated Signaling Pathway (GO:0070498)	3/19	0.0444855	0.306931	4.24091	13.2002	IRAK4;PLCB1;ST18
Pore Complex Assembly (GO:0046931)	3/19	0.0444855	0.306931	4.24091	13.2002	P2RX7;PLEKHA7;RTN4
Response To Fatty Acid (GO:0070542)	3/19	0.0444855	0.306931	4.24091	13.2002	PID1;PDK4;FOXO3
Monoatomic Cation Homeostasis (GO:0055080)	7/77	0.0447956	0.307726	2.26615	7.03787	JPH2;HMOX1;ATP13A2;ANK3;FAM20A;SLC12A7;SLC39A14
Negative Regulation Of Blood Vessel Morphogenesis (GO:2000181)	7/77	0.0447956	0.307726	2.26615	7.03787	EFNA3;STAT1;ALOX5;NRG1;TEK;KLF4;THBS1
'De Novo' Post-Translational Protein Folding (GO:0051084)	4/32	0.0451726	0.307726	3.23297	10.0134	ENTPD5;HSPA2;DNAJC18;HSPA1A
Heterochromatin Formation (GO:0031507)	4/32	0.0451726	0.307726	3.23297	10.0134	RB1;LMNA;PPM1D;SPTY2D1
Purine Ribonucleoside Triphosphate Metabolic Process (GO:0009205)	4/32	0.0451726	0.307726	3.23297	10.0134	MFN1;CTNS;ATP1B1;HSPA1A
Regulation Of Transmembrane Transport (GO:0034762)	4/32	0.0451726	0.307726	3.23297	10.0134	KCNJ4;KCNJ11;KCNJ15;CTTNBP2NL
Sphingolipid Metabolic Process (GO:0006665)	8/94	0.0463223	0.314894	2.10879	6.47846	ACER2;NEU3;SPTLC2;GLB1;SMPD1;PRKD2;CLN8;NSMAF
Positive Regulation Of Cellular Catabolic Process (GO:0031331)	11/146	0.046874	0.317975	1.84899	5.65844	P2RX7;APP;FLCN;PRKAA2;USP20;DAPK1;PLK2;SNX33;TICAM1;FOXO3;SQSTM1
Regulation Of Innate Immune Response (GO:0045088)	7/78	0.047491	0.321485	2.23412	6.80784	AKIRIN2;APLP2;TNFAIP3;TRAFD1;RNF185;N4BP1;NFE2L2
Golgi To Plasma Membrane Transport (GO:0006893)	5/47	0.0481081	0.323627	2.69536	8.17853	OSBPL5;EXOC7;EXOC4;ANK3;EXOC2
Insulin Receptor Signaling Pathway (GO:0008286)	5/47	0.0481081	0.323627	2.69536	8.17853	PDK4;IGF2;PIK3R3;BAIAP2;SLC39A14
Regulation Of Interleukin-2 Production (GO:0032663)	5/47	0.0481081	0.323627	2.69536	8.17853	PRNP;CD80;TNFAIP3;HOMER3;PRKD2
Actin Filament Bundle Assembly (GO:0051017)	4/33	0.049742	0.325262	3.12132	9.36679	CALD1;ESPN;BAIAP2;RHOD
Negative Regulation Of Blood Vessel Endothelial Cell Migration (GO:0043537)	4/33	0.049742	0.325262	3.12132	9.36679	GADD45A;NRG1;KLF4;THBS1
Negative Regulation Of Epithelial Cell Migration (GO:0010633)	4/33	0.049742	0.325262	3.12132	9.36679	DUSP10;PTEN;STC1;THBS1
Positive Regulation Of Epidermal Growth Factor Receptor Signaling Pathway (GO:0045742)	4/33	0.049742	0.325262	3.12132	9.36679	NEU3;FBXW7;AREG;HBEGF
Positive Regulation Of Establishment Of Protein Localization To Mitochondrion (GO:1903749)	4/33	0.049742	0.325262	3.12132	9.36679	NPEPPS;FZD5;FBXW7;BBC3
Protein K63-linked Deubiquitination (GO:0070536)	4/33	0.049742	0.325262	3.12132	9.36679	CYLD;USP20;TNFAIP3;STAMBP
Signal Transduction By P53 Class Mediator (GO:0072331)	4/33	0.049742	0.325262	3.12132	9.36679	PPP1R13B;SESN2;PMAIP1;MDM4
Cellular Response To UV (GO:0034644)	7/79	0.0502876	0.325262	2.20297	6.58688	CDKN1A;HYAL1;SMPD1;MMP2;RHBDD1;MAP3K20;N4BP1
Negative Regulation Of Gene Expression (GO:0010629)	21/336	0.050447	0.325262	1.51659	4.52979	RB1;NANOS1;APP;EPHA4;KDM4A;BTG2;PRKAA2;DAPK1;FBXW7;EIF2AK3;PPM1D;KLF4;TOB1;ROBO1;OLFM1;FLCN;CREB3L1;CPEB3;N4BP1;ENG;HSPA1A
Cell Projection Organization (GO:0030030)	3/20	0.0507354	0.325262	3.99124	11.8984	CYFIP2;PDGFA;KIF17
Long-Term Synaptic Potentiation (GO:0060291)	3/20	0.0507354	0.325262	3.99124	11.8984	GRIN2A;PLK2;PTK2B
Negative Regulation Of B Cell Activation (GO:0050869)	3/20	0.0507354	0.325262	3.99124	11.8984	FOXJ1;TNFAIP3;TNFRSF21
Positive Regulation Of Vascular Associated Smooth Muscle Cell Proliferation (GO:1904707)	3/20	0.0507354	0.325262	3.99124	11.8984	JUN;GJA1;MMP2
Response To Ketone (GO:1901654)	3/20	0.0507354	0.325262	3.99124	11.8984	TGFBR3;SLIT1;THBS1
Sensory Perception Of Pain (GO:0019233)	3/20	0.0507354	0.325262	3.99124	11.8984	P2RX7;CHRNA4;PTGES
Regulation Of Macroautophagy (GO:0016241)	8/96	0.0513378	0.325262	2.06064	6.11872	PRKAA2;EXOC7;SESN2;EXOC4;QSOX1;ATP13A2;ATP6V0D1;ATP6V1D
Chloride Transmembrane Transport (GO:1902476)	5/48	0.0519059	0.325262	2.63254	7.78789	SLC4A8;ANO10;ANO4;SLC12A7;ANO3
Regulation Of Tumor Necrosis Factor-Mediated Signaling Pathway (GO:0010803)	5/48	0.0519059	0.325262	2.63254	7.78789	CYLD;PELI3;TNFAIP3;GAS6;HSPA1A
Membrane Organization (GO:0061024)	12/167	0.0527281	0.325262	1.75706	5.17033	PDCD6IP;TMEM43;BIN1;EXOC7;LMNA;EXOC4;AZIN2;ANK3;KIF20A;TMCC1;VPS36;EXOC2
IMP Metabolic Process (GO:0046040)	2/9	0.0531438	0.325262	6.45775	18.9519	AMPD2;AMPD3
Amino Sugar Metabolic Process (GO:0006040)	2/9	0.0531438	0.325262	6.45775	18.9519	CSGALNACT1;GNE
Axon Regeneration (GO:0031103)	2/9	0.0531438	0.325262	6.45775	18.9519	RTN4RL1;MTR
Calcium Ion Transport Into Cytosol (GO:0060402)	2/9	0.0531438	0.325262	6.45775	18.9519	RYR2;JPH2
Carnitine Metabolic Process (GO:0009437)	2/9	0.0531438	0.325262	6.45775	18.9519	CPT2;CPT1C
Cellular Response To Oxygen Levels (GO:0071453)	2/9	0.0531438	0.325262	6.45775	18.9519	ATP6V0D1;CPEB4
Ectoderm Development (GO:0007398)	2/9	0.0531438	0.325262	6.45775	18.9519	ZBTB7B;EDA2R
Endothelial Tube Morphogenesis (GO:0061154)	2/9	0.0531438	0.325262	6.45775	18.9519	PRKD2;RHOB
Granulocyte Migration (GO:0097530)	2/9	0.0531438	0.325262	6.45775	18.9519	ITGB2;IRAK4
Motor Neuron Axon Guidance (GO:0008045)	2/9	0.0531438	0.325262	6.45775	18.9519	EPHA4;SLIT1
Negative Regulation Of Bone Resorption (GO:0045779)	2/9	0.0531438	0.325262	6.45775	18.9519	P2RX7;TNFAIP3
Negative Regulation Of Cell Adhesion Mediated By Integrin (GO:0033629)	2/9	0.0531438	0.325262	6.45775	18.9519	NEXMIF;NRG1
Negative Regulation Of Cell-Cell Adhesion Mediated By Cadherin (GO:2000048)	2/9	0.0531438	0.325262	6.45775	18.9519	NEXMIF;PPM1F
Negative Regulation Of Protein Maturation (GO:1903318)	2/9	0.0531438	0.325262	6.45775	18.9519	PRNP;SERPINE2
Neuron Projection Regeneration (GO:0031102)	2/9	0.0531438	0.325262	6.45775	18.9519	RTN4RL1;MTR
Pinocytosis (GO:0006907)	2/9	0.0531438	0.325262	6.45775	18.9519	MAPKAPK3;SNX33
Positive Regulation Of ATP Metabolic Process (GO:1903580)	2/9	0.0531438	0.325262	6.45775	18.9519	PID1;PPARGC1A
Positive Regulation Of Mesenchymal Cell Proliferation (GO:0002053)	2/9	0.0531438	0.325262	6.45775	18.9519	STAT1;PDGFA
Positive Regulation Of Protein Acetylation (GO:1901985)	2/9	0.0531438	0.325262	6.45775	18.9519	PRKAA2;FAM161A
Positive Regulation Of Sodium Ion Transmembrane Transport (GO:1902307)	2/9	0.0531438	0.325262	6.45775	18.9519	GLRX;ATP1B1
Positive Regulation Of Tissue Remodeling (GO:0034105)	2/9	0.0531438	0.325262	6.45775	18.9519	TMBIM1;NRG1
Protein Localization To Microtubule Cytoskeleton (GO:0072698)	2/9	0.0531438	0.325262	6.45775	18.9519	MAPRE3;FAM83D
Regulation Of Sequestering Of Calcium Ion (GO:0051282)	2/9	0.0531438	0.325262	6.45775	18.9519	RYR2;PTK2B
Regulation Of Store-Operated Calcium Entry (GO:2001256)	2/9	0.0531438	0.325262	6.45775	18.9519	STIM1;HOMER3
Regulation Of Tau-Protein Kinase Activity (GO:1902947)	2/9	0.0531438	0.325262	6.45775	18.9519	RB1;SORL1
Tetrapyrrole Metabolic Process (GO:0033013)	2/9	0.0531438	0.325262	6.45775	18.9519	ABCD4;MTR
Type II Interferon-Mediated Signaling Pathway (GO:0060333)	2/9	0.0531438	0.325262	6.45775	18.9519	STAT1;IFNGR2
Vasoconstriction (GO:0042310)	2/9	0.0531438	0.325262	6.45775	18.9519	EDNRA;EDNRB
Regulation Of Organelle Assembly (GO:1902115)	7/80	0.0531862	0.325262	2.17268	6.37455	CYLD;TBC1D2;PDCD6IP;RABGAP1;PLK2;TRAPPC12;TBC1D22A
Positive Regulation Of Macroautophagy (GO:0016239)	6/64	0.0537692	0.328205	2.34299	6.84868	SNX4;PRKAA2;SPTLC2;SESN2;WIPI1;SNX33
Regulation Of Defense Response (GO:0031347)	8/97	0.0539716	0.32882	2.03738	5.94772	CYLD;AREL1;APLP2;SHPK;ALOX5;N4BP1;PTGES;NFE2L2
Cellular Response To Glucose Stimulus (GO:0071333)	4/34	0.0545556	0.329888	3.01712	8.7754	PRKAA2;GAS6;SLC39A14;RAB11FIP5
Negative Regulation Of JNK Cascade (GO:0046329)	4/34	0.0545556	0.329888	3.01712	8.7754	CYLD;DUSP10;DUSP3;PDCD4
Regulation Of T Cell Receptor Signaling Pathway (GO:0050856)	4/34	0.0545556	0.329888	3.01712	8.7754	PRNP;DUSP3;CD81;PRKD2
Regulation Of Metal Ion Transport (GO:0010959)	4/34	0.0545556	0.329888	3.01712	8.7754	P2RX7;STIM1;SIK1;ANK3
Negative Regulation Of T Cell Activation (GO:0050868)	5/49	0.0558737	0.334724	2.57257	7.42099	RIPOR2;DUSP3;SDC4;CD80;TNFRSF21
Negative Regulation Of Cysteine-Type Endopeptidase Activity Involved In Apoptotic Process (GO:0043154)	5/49	0.0558737	0.334724	2.57257	7.42099	RPS6KA1;GAS6;KLF4;THBS1;CD44
Positive Regulation Of miRNA Metabolic Process (GO:2000630)	5/49	0.0558737	0.334724	2.57257	7.42099	FOSL1;JUN;FOS;FOXO3;KLF4
Proton Transmembrane Transport (GO:1902600)	5/49	0.0558737	0.334724	2.57257	7.42099	SLC36A1;COX15;ATP1B1;ATP6V0D1;ATP6V1D
Regulation Of Mitotic Metaphase/Anaphase Transition (GO:0030071)	5/49	0.0558737	0.334724	2.57257	7.42099	RB1;CDC20;UBE2C;NEK6;MAP3K20
Negative Regulation Of Interleukin-2 Production (GO:0032703)	3/21	0.0573858	0.338755	3.76931	10.7725	PRNP;TNFAIP3;HOMER3
poly(A)+ mRNA Export From Nucleus (GO:0016973)	3/21	0.0573858	0.338755	3.76931	10.7725	DDX19B;MCM3AP;ZC3H11A
Porphyrin-Containing Compound Biosynthetic Process (GO:0006779)	3/21	0.0573858	0.338755	3.76931	10.7725	ALAS1;COX15;CPOX
Positive Regulation Of Blood Coagulation (GO:0030194)	3/21	0.0573858	0.338755	3.76931	10.7725	PLAU;NRG1;THBS1
Positive Regulation Of Heart Contraction (GO:0045823)	3/21	0.0573858	0.338755	3.76931	10.7725	RYR2;ADRA1D;SCN3B
Positive Regulation Of Vacuole Organization (GO:0044090)	3/21	0.0573858	0.338755	3.76931	10.7725	SNX4;WIPI1;SNX33
Regulation Of Cell-Substrate Junction Assembly (GO:0090109)	3/21	0.0573858	0.338755	3.76931	10.7725	CAMSAP3;DUSP3;EFNA5
Regulation Of Transferase Activity (GO:0051338)	3/21	0.0573858	0.338755	3.76931	10.7725	PARP4;NLRC5;SMG6
Regulation Of Phosphorylation (GO:0042325)	7/82	0.0592915	0.349366	2.11452	5.97413	APP;FLCN;CDKN1A;CDKN2B;SESN2;NLRC5;THBS1
Intrinsic Apoptotic Signaling Pathway By P53 Class Mediator (GO:0072332)	4/35	0.0596117	0.349975	2.91964	8.23311	PPP1R13B;DDIT4;PMAIP1;PHLDA3
Positive Regulation Of Mitotic Nuclear Division (GO:0045840)	4/35	0.0596117	0.349975	2.91964	8.23311	RB1;CDC20;UBE2C;IGF2
Intracellular Iron Ion Homeostasis (GO:0006879)	5/50	0.0600115	0.351046	2.51527	7.07601	HMOX1;ATP13A2;CYB561A3;ATP6V0D1;SLC39A14
Negative Regulation Of Cell Projection Organization (GO:0031345)	5/50	0.0600115	0.351046	2.51527	7.07601	EPHA4;PRNP;RTN4RL1;PTEN;TSKU
Negative Regulation Of Endopeptidase Activity (GO:0010951)	6/66	0.0607803	0.3549	2.26465	6.34213	SERPINE2;BIN1;TIMP3;NRG1;SERPINB8;SORL1
Cellular Response To Molecule Of Bacterial Origin (GO:0071219)	9/117	0.0611864	0.356626	1.88919	5.27807	CASP7;FZD5;TNIP1;AXL;CD80;SHPK;PDCD4;TNFAIP3;TICAM1
Cellular Response To Metal Ion (GO:0071248)	10/135	0.0617789	0.359322	1.81416	5.05097	MEF2A;PRNP;JUN;PRKAA2;SMPD1;ATP13A2;CPNE2;ANK3;FOS;SYT17
Intracellular Monoatomic Cation Homeostasis (GO:0030003)	13/190	0.0618714	0.359322	1.66695	4.63862	APP;PRNP;RYR2;STC1;SLC39A13;CYB561A3;ATP1B1;SLC39A14;EDNRA;STIM1;HMOX1;ATP13A2;ATP6V0D1
Metaphase Plate Congression (GO:0051310)	5/51	0.0643188	0.362607	2.46046	6.75127	PDCD6IP;PSRC1;KIFC1;TRAPPC12;FAM83D
Microtubule Bundle Formation (GO:0001578)	5/51	0.0643188	0.362607	2.46046	6.75127	PSRC1;MTCL1;FOXJ1;KIF20A;PIERCE1
Cellular Response To Low-Density Lipoprotein Particle Stimulus (GO:0071404)	3/22	0.064425	0.362607	3.57074	9.79186	CD81;ITGB2;TICAM1
Positive Regulation Of Excitatory Postsynaptic Potential (GO:2000463)	3/22	0.064425	0.362607	3.57074	9.79186	GRIN2A;PTEN;PTK2B
Regulation Of Cardiac Muscle Cell Membrane Repolarization (GO:0099623)	3/22	0.064425	0.362607	3.57074	9.79186	SCN4B;SCN1B;SNTA1
L-serine Metabolic Process (GO:0006563)	2/10	0.064602	0.362607	5.65024	15.4789	SRR;SERINC3
N-acetylneuraminate Metabolic Process (GO:0006054)	2/10	0.064602	0.362607	5.65024	15.4789	GNPDA1;GNE
Rap Protein Signal Transduction (GO:0032486)	2/10	0.064602	0.362607	5.65024	15.4789	RAP2A;RAP2B
Cellular Response To Increased Oxygen Levels (GO:0036295)	2/10	0.064602	0.362607	5.65024	15.4789	FAS;ATP6V0D1
Maintenance Of Synapse Structure (GO:0099558)	2/10	0.064602	0.362607	5.65024	15.4789	RAB3A;DCTN1
Negative Regulation Of Response To Cytokine Stimulus (GO:0060761)	2/10	0.064602	0.362607	5.65024	15.4789	PALM3;KLF4
Negative Regulation Of Transmembrane Transport (GO:0034763)	2/10	0.064602	0.362607	5.65024	15.4789	THBS1;CTTNBP2NL
Neuron Projection Fasciculation (GO:0106030)	2/10	0.064602	0.362607	5.65024	15.4789	EPHA4;RTN4
Phosphate Ion Transmembrane Transport (GO:0035435)	2/10	0.064602	0.362607	5.65024	15.4789	SLC37A2;SLC37A3
Regulation Of Axon Regeneration (GO:0048679)	2/10	0.064602	0.362607	5.65024	15.4789	EPHA4;RTN4RL1
Regulation Of Cysteine-Type Endopeptidase Activity Involved In Apoptotic Signaling Pathway (GO:2001267)	2/10	0.064602	0.362607	5.65024	15.4789	FAS;ST18
Regulation Of Inclusion Body Assembly (GO:0090083)	2/10	0.064602	0.362607	5.65024	15.4789	HSPA2;HSPA1A
Regulation Of Peptidyl-Lysine Acetylation (GO:2000756)	2/10	0.064602	0.362607	5.65024	15.4789	FLCN;PRKAA2
Regulation Of Toll-Like Receptor 2 Signaling Pathway (GO:0034135)	2/10	0.064602	0.362607	5.65024	15.4789	TNFAIP3;PJA2
Negative Regulation Of T Cell Proliferation (GO:0042130)	4/36	0.0649077	0.362607	2.82825	7.73468	PRNP;SDC4;CD80;TNFRSF21
Negative Regulation Of Protein Kinase B Signaling (GO:0051898)	4/36	0.0649077	0.362607	2.82825	7.73468	FLCN;PTEN;PHLDA3;EPHA2
Positive Regulation Of Signaling Receptor Activity (GO:2000273)	4/36	0.0649077	0.362607	2.82825	7.73468	FBXW7;ADRB2;AREG;HBEGF
Purine Ribonucleotide Metabolic Process (GO:0009150)	7/84	0.0658107	0.367017	2.05938	5.60352	MFN1;CTNS;AMPD2;AMPD3;ATP1B1;EPHA2;HSPA1A
Modification-Dependent Protein Catabolic Process (GO:0019941)	13/192	0.0660639	0.367793	1.64815	4.47825	UBE2H;AREL1;UBE2C;UBE4A;SPSB1;KCTD10;KCTD21;WDR91;KLHL8;PCYOX1L;BTRC;SQSTM1;RNF185
Activation Of GTPase Activity (GO:0090630)	8/102	0.0684236	0.377146	1.9285	5.17232	TIAM2;APC2;TBC1D2;SGSM2;ARHGEF19;FOXJ1;TBC1D22A;EPHA2
Calcium Ion Homeostasis (GO:0055074)	8/102	0.0684236	0.377146	1.9285	5.17232	RYR2;EDNRA;JPH2;STIM1;STC1;ATP13A2;FAM20A;ATP1B1
Protein Catabolic Process (GO:0030163)	8/102	0.0684236	0.377146	1.9285	5.17232	CASP7;PMAIP1;TPP1;CTSF;CLN8;SQSTM1;CTSD;ADAMTS7
Regulation Of Protein Secretion (GO:0050708)	8/102	0.0684236	0.377146	1.9285	5.17232	NEUROD1;HADHA;KCNJ11;EXOC7;ALOX5;RHBDF2;ATP13A2;BMAL1
Cartilage Development (GO:0051216)	5/52	0.0687949	0.377146	2.40799	6.44528	HYAL1;OGN;SLC39A14;CD44;SULF2
Cellular Response To Ionizing Radiation (GO:0071479)	5/52	0.0687949	0.377146	2.40799	6.44528	CDKN1A;GADD45A;MAP3K20;CRYAB;RHOB
Regulation Of Peptide Hormone Secretion (GO:0090276)	5/52	0.0687949	0.377146	2.40799	6.44528	NEUROD1;HADHA;KCNJ11;ALOX5;BMAL1
Regulation Of Protein Localization To Nucleus (GO:1900180)	5/52	0.0687949	0.377146	2.40799	6.44528	FLCN;SESN2;EIF2AK3;LIF;ATP13A2
Regulation Of Proteolysis (GO:0030162)	5/52	0.0687949	0.377146	2.40799	6.44528	CYFIP2;SERPINE2;PERP;BTRC;CLN8
Positive Regulation Of Endothelial Cell Migration (GO:0010595)	7/85	0.0692261	0.378866	2.03287	5.42854	PTK2B;PRKD2;TEK;RIN2;THBS1;SASH1;RHOB
Negative Regulation Of Endothelial Cell Migration (GO:0010596)	4/37	0.0704406	0.38421	2.74241	7.27557	GADD45A;STC1;NRG1;THBS1
Ventricular Septum Development (GO:0003281)	4/37	0.0704406	0.38421	2.74241	7.27557	TGFBR3;SLIT1;MDM4;ROBO1
Negative Regulation Of Lymphocyte Activation (GO:0051250)	3/23	0.0718402	0.389215	3.39202	8.93225	DUSP3;FOXJ1;TNFAIP3
Regulation Of Extracellular Matrix Organization (GO:1903053)	3/23	0.0718402	0.389215	3.39202	8.93225	RB1;RIC1;LAMA2
Regulation Of Myotube Differentiation (GO:0010830)	3/23	0.0718402	0.389215	3.39202	8.93225	BHLHE41;PIEZO1;SIK1
Regulation Of Nuclear-Transcribed mRNA Catabolic Process, Deadenylation-Dependent Decay (GO:1900151)	3/23	0.0718402	0.389215	3.39202	8.93225	NANOS1;CPEB3;TOB1
Vesicle-Mediated Transport (GO:0016192)	24/411	0.0721876	0.390213	1.4105	3.70747	APP;RAB3A;EXOC3L4;EXOC7;AP3B1;SNX33;ADRB2;RHOB;DNM3;CYTH3;AHI1;EHD3;EHD4;BIN1;VPS41;EXOC4;KIF1C;VIPAS39;TMCC1;SQSTM1;ATP9B;EXOC2;CYTH1;CSNK1G1
Regulation Of Endopeptidase Activity (GO:0052548)	6/69	0.0722662	0.390213	2.15647	5.66591	SERPINE2;TIMP3;NRG1;ATP13A2;SERPINB8;PSMB9
Exocytosis (GO:0006887)	7/86	0.0727456	0.392146	2.00704	5.26001	RAB3A;EXOC3L4;EXOC7;EXOC4;TRAPPC11;EXOC2;RAB11FIP5
Actin Cytoskeleton Reorganization (GO:0031532)	5/53	0.0734389	0.39391	2.3577	6.15666	RAP2A;PTK7;CDC42BPG;S1PR1;PLEK2
Endosome Organization (GO:0007032)	5/53	0.0734389	0.39391	2.3577	6.15666	PI4K2B;SNX33;TMCC1;SQSTM1;ATP6V1D
Negative Regulation Of Cysteine-Type Endopeptidase Activity (GO:2000117)	5/53	0.0734389	0.39391	2.3577	6.15666	RPS6KA1;GAS6;KLF4;THBS1;CD44
Positive Regulation Of Inflammatory Response (GO:0050729)	8/104	0.0748093	0.394225	1.88813	4.89557	APP;SNX4;TNIP1;CD81;NFKBIZ;PDCD4;GPR4;TNFRSF1A
Positive Regulation Of Kinase Activity (GO:0033674)	8/104	0.0748093	0.394225	1.88813	4.89557	CDKN1A;AXL;EEF1A2;PTK2B;MAPRE3;TEK;GAS6;EPHA2
Regulation Of Actin Filament-Based Process (GO:0032970)	6/70	0.0763527	0.394225	2.12266	5.46033	ARHGEF19;PDGFA;NRG1;GRHL3;EFNA5;BAIAP2
Regulation Of Cellular Biosynthetic Process (GO:0031326)	6/70	0.0763527	0.394225	2.12266	5.46033	APP;AVIL;PDK4;PDGFA;CTNS;FOXO3
Regulation Of Insulin Secretion (GO:0050796)	7/87	0.0763691	0.394225	1.98184	5.09765	NEUROD1;HADHA;KCNJ11;ALOX5;TM7SF3;EFNA5;BMAL1
Protein Ubiquitination (GO:0016567)	25/434	0.0763796	0.394225	1.39029	3.57588	FBXO25;NPEPPS;TRIM7;BTRC;SASH1;MARCHF5;UBE2H;AREL1;FBXW7;UBE2C;WWP1;UBE4A;FBXO32;PJA2;KLHL42;SH3RF3;SPSB1;KCTD10;KLHL8;RNF181;MDM4;RBCK1;RNF185;TRIM11;NFE2L2
Response To Lipopolysaccharide (GO:0032496)	11/159	0.0764276	0.394225	1.68542	4.33392	CASP7;SRR;MAPKAPK3;TNIP1;AXL;CD80;SHPK;PALM3;PDCD4;TNFAIP3;TICAM1
AMP Metabolic Process (GO:0046033)	2/11	0.076794	0.394225	5.02217	12.89	AMPD2;AMPD3
Cellular Response To UV-B (GO:0071493)	2/11	0.076794	0.394225	5.02217	12.89	HYAL1;MAP3K20
Cellular Response To Fluid Shear Stress (GO:0071498)	2/11	0.076794	0.394225	5.02217	12.89	KLF4;NFE2L2
Central Nervous System Neuron Axonogenesis (GO:0021955)	2/11	0.076794	0.394225	5.02217	12.89	KIFBP;PTEN
Desensitization Of G Protein-Coupled Receptor Signaling Pathway (GO:0002029)	2/11	0.076794	0.394225	5.02217	12.89	ADRB3;ADRB2
Glycerol Metabolic Process (GO:0006071)	2/11	0.076794	0.394225	5.02217	12.89	SHPK;PGPEP1
Inner Ear Receptor Cell Stereocilium Organization (GO:0060122)	2/11	0.076794	0.394225	5.02217	12.89	WHRN;TSKU
Intracellular Copper Ion Homeostasis (GO:0006878)	2/11	0.076794	0.394225	5.02217	12.89	APP;PRNP
Magnesium Ion Transport (GO:0015693)	2/11	0.076794	0.394225	5.02217	12.89	NIPAL4;SLC41A2
Negative Regulation Of Bone Remodeling (GO:0046851)	2/11	0.076794	0.394225	5.02217	12.89	P2RX7;TNFAIP3
Positive Regulation Of Cytoplasmic Transport (GO:1903651)	2/11	0.076794	0.394225	5.02217	12.89	RAB21;SORL1
Protein Polyglutamylation (GO:0018095)	2/11	0.076794	0.394225	5.02217	12.89	TTLL1;TTLL9
Purine Ribonucleoside Monophosphate Biosynthetic Process (GO:0009168)	2/11	0.076794	0.394225	5.02217	12.89	AMPD2;AMPD3
Purine Ribonucleoside Monophosphate Metabolic Process (GO:0009167)	2/11	0.076794	0.394225	5.02217	12.89	AMPD2;AMPD3
Regulation Of T-helper 17 Cell Differentiation (GO:2000319)	2/11	0.076794	0.394225	5.02217	12.89	NFKBIZ;JUNB
Regulation Of Astrocyte Differentiation (GO:0048710)	2/11	0.076794	0.394225	5.02217	12.89	EPHA4;SERPINE2
Regulation Of Mesenchymal Cell Proliferation (GO:0010464)	2/11	0.076794	0.394225	5.02217	12.89	STAT1;PDGFA
Regulation Of Ventricular Cardiac Muscle Cell Action Potential (GO:0098911)	2/11	0.076794	0.394225	5.02217	12.89	RYR2;PKP2
Retinoic Acid Receptor Signaling Pathway (GO:0048384)	2/11	0.076794	0.394225	5.02217	12.89	RARG;RARB
Tetrahydrofolate Metabolic Process (GO:0046653)	2/11	0.076794	0.394225	5.02217	12.89	MTHFD1;MTR
ERBB Signaling Pathway (GO:0038127)	5/54	0.0782494	0.398529	2.30946	5.88417	NCK2;PTK2B;NRG1;AREG;HBEGF
Endoplasmic Reticulum Organization (GO:0007029)	5/54	0.0782494	0.398529	2.30946	5.88417	SEC16B;EIF2AK3;TMCC1;TRAM1L1;RTN4
Monoatomic Anion Transmembrane Transport (GO:0098656)	5/54	0.0782494	0.398529	2.30946	5.88417	SLC4A8;ANO10;ANO4;SLC12A7;ANO3
Negative Regulation Of Protein Ubiquitination (GO:0031397)	5/54	0.0782494	0.398529	2.30946	5.88417	CDC20;TNFAIP3;SQSTM1;N4BP1;HSPA1A
Regulation Of Blood Vessel Endothelial Cell Migration (GO:0043535)	5/54	0.0782494	0.398529	2.30946	5.88417	GADD45A;NRG1;PRKD2;THBS1;EPHA2
Iron Ion Transport (GO:0006826)	3/24	0.0796177	0.402325	3.23033	8.17441	STEAP3;SLC41A2;SLC39A14
Peroxisome Organization (GO:0007031)	3/24	0.0796177	0.402325	3.23033	8.17441	ABCD4;SEC16B;PEX1
Positive Regulation Of Cellular Response To Transforming Growth Factor Beta Stimulus (GO:1903846)	3/24	0.0796177	0.402325	3.23033	8.17441	FLCN;CDKN2B;THBS1
Positive Regulation Of p38MAPK Cascade (GO:1900745)	3/24	0.0796177	0.402325	3.23033	8.17441	GADD45A;PJA2;SASH1
Positive Regulation Of Transforming Growth Factor Beta Receptor Signaling Pathway (GO:0030511)	3/24	0.0796177	0.402325	3.23033	8.17441	FLCN;CDKN2B;THBS1
Negative Regulation Of Protein Kinase Activity (GO:0006469)	7/88	0.0800964	0.403481	1.95727	4.94119	RB1;CDKN1A;DUSP10;DUSP3;GADD45A;SORL1;PPM1F
Positive Regulation Of Plasma Membrane Bounded Cell Projection Assembly (GO:0120034)	7/88	0.0800964	0.403481	1.95727	4.94119	P2RX7;RIPOR2;ARPC2;AVIL;CROCC;PALM;ARAP1
Cellular Response To Lipopolysaccharide (GO:0071222)	9/124	0.0815474	0.409512	1.77354	4.44551	CASP7;TNIP1;AXL;CD80;PRKCE;SHPK;PDCD4;TNFAIP3;TICAM1
Neuron Projection Guidance (GO:0097485)	9/124	0.0815474	0.409512	1.77354	4.44551	CYFIP2;EPHA4;NOTCH3;ROBO3;EFNA3;SLIT1;SEMA4G;EFNA5;SCN1B
Anterograde Axonal Transport (GO:0008089)	4/39	0.0822023	0.410249	2.58543	6.45988	RAB21;KIF3B;KIF1C;ARL8A
Axonal Transport (GO:0098930)	4/39	0.0822023	0.410249	2.58543	6.45988	RAB21;KIF3B;DCTN1;ARL8A
Heterochromatin Organization (GO:0070828)	4/39	0.0822023	0.410249	2.58543	6.45988	RB1;LMNA;PPM1D;SPTY2D1
Regulation Of Mitotic Spindle Organization (GO:0060236)	4/39	0.0822023	0.410249	2.58543	6.45988	PDCD6IP;PSRC1;DCTN1;HSPA1A
Ceramide Metabolic Process (GO:0006672)	5/55	0.0832249	0.413436	2.26315	5.62667	ACER2;SPTLC2;SMPD1;CLN8;NSMAF
Positive Regulation Of Tyrosine Phosphorylation Of STAT Protein (GO:0042531)	5/55	0.0832249	0.413436	2.26315	5.62667	GHR;TNFSF18;TNFRSF18;LIF;TNFRSF1A
Purine Ribonucleotide Biosynthetic Process (GO:0009152)	5/55	0.0832249	0.413436	2.26315	5.62667	IMPDH1;NPR2;AMPD2;ADCY2;AMPD3
Negative Regulation Of Cell Adhesion (GO:0007162)	6/72	0.0849096	0.415858	2.05813	5.07568	RIPOR2;EPHA4;NEXMIF;ADAM22;PLXNA1;NRG1
Plasma Membrane Organization (GO:0007009)	6/72	0.0849096	0.415858	2.05813	5.07568	P2RX7;RAB3A;BIN1;SMPD1;ANK3;SNX33
Response To Ionizing Radiation (GO:0010212)	6/72	0.0849096	0.415858	2.05813	5.07568	IKBIP;CDKN1A;GADD45A;SMPD1;AEN;RHOB
Second-Messenger-Mediated Signaling (GO:0019932)	6/72	0.0849096	0.415858	2.05813	5.07568	NEUROD1;CHRM3;RYR2;RCAN1;EDNRB;EIF2AK3
Negative Regulation Of Translation (GO:0017148)	8/107	0.0850391	0.415858	1.83062	4.51184	NANOS1;EPHA4;BTG2;DAPK1;EIF2AK3;CPEB3;TOB1;CPEB4
Ras Protein Signal Transduction (GO:0007265)	10/144	0.0865935	0.415858	1.69151	4.13834	RB1;CDKN1A;RAP2A;RAP2B;PLK2;MYO9B;ARHGAP6;RHOD;RALGPS2;RHOB
Cellular Response To Hexose Stimulus (GO:0071331)	3/25	0.0877428	0.415858	3.08333	7.50281	PRKAA2;GAS6;SLC39A14
Negative Regulation Of Lipid Biosynthetic Process (GO:0051055)	3/25	0.0877428	0.415858	3.08333	7.50281	ACADVL;FBXW7;SIK1
Negative Regulation Of Response To Wounding (GO:1903035)	3/25	0.0877428	0.415858	3.08333	7.50281	EPHA4;RTN4RL1;ALOX5
Positive Regulation Of Release Of Cytochrome C From Mitochondria (GO:0090200)	3/25	0.0877428	0.415858	3.08333	7.50281	BCL2L11;PMAIP1;BBC3
Regulation Of Actin Cytoskeleton Reorganization (GO:2000249)	3/25	0.0877428	0.415858	3.08333	7.50281	PTK2B;TEK;BAIAP2
Regulation Of Hippo Signaling (GO:0035330)	3/25	0.0877428	0.415858	3.08333	7.50281	NEK8;CORO7;MOB3B
Positive Regulation Of Proteasomal Protein Catabolic Process (GO:1901800)	7/90	0.0878613	0.415858	1.90991	4.64489	SH3RF3;FBXW7;TMTC3;BBS7;RNF185;SOCS5;HSPA1A
Peptide Metabolic Process (GO:0006518)	5/56	0.0883636	0.415858	2.21866	5.38312	NPEPPS;CPE;TPP1;APEH;CPZ
Aortic Valve Development (GO:0003176)	4/40	0.0884224	0.415858	2.51348	6.09677	RB1;SLIT1;ROBO1;TNFRSF1A
Cellular Response To Heat (GO:0034605)	4/40	0.0884224	0.415858	2.51348	6.09677	HMOX1;THBS1;IER5;HSPA1A
Establishment Or Maintenance Of Epithelial Cell Apical/Basal Polarity (GO:0045197)	4/40	0.0884224	0.415858	2.51348	6.09677	CAMSAP3;RAP2A;PDCD6IP;MTCL1
Negative Regulation Of Cell-Cell Adhesion (GO:0022408)	4/40	0.0884224	0.415858	2.51348	6.09677	NEXMIF;KLF4;PPM1F;ASS1
Negative Regulation Of Secretion By Cell (GO:1903531)	4/40	0.0884224	0.415858	2.51348	6.09677	RHBDF2;LIF;STXBP6;TNFRSF1A
Positive Regulation Of Cell Cycle G1/S Phase Transition (GO:1902808)	4/40	0.0884224	0.415858	2.51348	6.09677	CCND2;HYAL1;FAM83D;PLCB1
Protein Localization To Cilium (GO:0061512)	4/40	0.0884224	0.415858	2.51348	6.09677	TCTN1;IFT122;ATP6V1D;WDR35
Regulation Of Glycolytic Process (GO:0006110)	4/40	0.0884224	0.415858	2.51348	6.09677	P2RX7;APP;FLCN;PRKAA2
Regulation Of Microtubule Polymerization (GO:0031113)	4/40	0.0884224	0.415858	2.51348	6.09677	CAMSAP3;PSRC1;DCTN1;MAPRE3
Cellular Response To Decreased Oxygen Levels (GO:0036294)	6/73	0.0893784	0.415858	2.0273	4.89568	NPEPPS;LMNA;HMOX1;PMAIP1;MDM4;CPEB4
Cellular Response To Reactive Oxygen Species (GO:0034614)	6/73	0.0893784	0.415858	2.0273	4.89568	JUN;TNFAIP3;FOS;SQSTM1;RHOB;NFE2L2
MyD88-dependent Toll-Like Receptor Signaling Pathway (GO:0002755)	2/12	0.0896369	0.415858	4.51972	10.9015	TNIP1;IRAK4
Adipose Tissue Development (GO:0060612)	2/12	0.0896369	0.415858	4.51972	10.9015	SPTLC2;DYRK1B
Aspartate Family Amino Acid Metabolic Process (GO:0009066)	2/12	0.0896369	0.415858	4.51972	10.9015	MTHFD1;ASS1
Atrial Cardiac Muscle Cell Action Potential (GO:0086014)	2/12	0.0896369	0.415858	4.51972	10.9015	GJA1;SCN3B
Axonal Fasciculation (GO:0007413)	2/12	0.0896369	0.415858	4.51972	10.9015	EPHA4;RTN4
cAMP Metabolic Process (GO:0046058)	2/12	0.0896369	0.415858	4.51972	10.9015	ADCY2;EPHA2
Cardiolipin Metabolic Process (GO:0032048)	2/12	0.0896369	0.415858	4.51972	10.9015	HADHA;THEM5
Cell Projection Assembly (GO:0030031)	2/12	0.0896369	0.415858	4.51972	10.9015	CYFIP2;PDGFA
Detection Of Calcium Ion (GO:0005513)	2/12	0.0896369	0.415858	4.51972	10.9015	RYR2;STIM1
Fatty Acid Transmembrane Transport (GO:1902001)	2/12	0.0896369	0.415858	4.51972	10.9015	ABCD4;CPT2
Lipid Droplet Formation (GO:0140042)	2/12	0.0896369	0.415858	4.51972	10.9015	BSCL2;ZFYVE1
Negative Regulation Of JUN Kinase Activity (GO:0043508)	2/12	0.0896369	0.415858	4.51972	10.9015	DUSP10;PDCD4
Negative Regulation Of Potassium Ion Transport (GO:0043267)	2/12	0.0896369	0.415858	4.51972	10.9015	BIN1;PTK2B
Positive Regulation By Symbiont Of Entry Into Host (GO:0075294)	2/12	0.0896369	0.415858	4.51972	10.9015	SMPD1;TRIM11
Positive Regulation Of CD4-positive, Alpha-Beta T Cell Activation (GO:2000516)	2/12	0.0896369	0.415858	4.51972	10.9015	CD81;ZBTB7B
Positive Regulation Of ERAD Pathway (GO:1904294)	2/12	0.0896369	0.415858	4.51972	10.9015	RNF185;NFE2L2
Positive Regulation Of Cellular Extravasation (GO:0002693)	2/12	0.0896369	0.415858	4.51972	10.9015	RIPOR2;ICAM1
Positive Regulation Of Myeloid Leukocyte Mediated Immunity (GO:0002888)	2/12	0.0896369	0.415858	4.51972	10.9015	ITGB2;TICAM1
Positive Regulation Of Purine Nucleotide Biosynthetic Process (GO:1900373)	2/12	0.0896369	0.415858	4.51972	10.9015	PID1;PPARGC1A
Positive Regulation Of Viral Entry Into Host Cell (GO:0046598)	2/12	0.0896369	0.415858	4.51972	10.9015	SMPD1;TRIM11
Regulation Of Transcription From RNA Polymerase II Promoter In Response To Stress (GO:0043618)	2/12	0.0896369	0.415858	4.51972	10.9015	HMOX1;NFE2L2
Positive Regulation Of MAP Kinase Activity (GO:0043406)	7/91	0.0918982	0.425128	1.88707	4.50459	GHR;PDGFA;MAP3K13;THBS1;SASH1;ROBO1;PIK3R5
Regulation Of Actin Cytoskeleton Organization (GO:0032956)	7/91	0.0918982	0.425128	1.88707	4.50459	ARHGEF19;PDGFA;PTK2B;NRG1;GRHL3;EFNA5;BAIAP2
Extracellular Structure Organization (GO:0043062)	8/109	0.0922921	0.42573	1.79419	4.27518	APP;ADAMTS15;ADAMTSL4;MMP2;MMP28;COL4A5;COL9A3;ADAMTS7
Regulation Of Wnt Signaling Pathway (GO:0030111)	8/109	0.0922921	0.42573	1.79419	4.27518	APP;FAM53B;TNFAIP3;DACT3;BTRC;TSKU;HIC1;SULF2
Neuron Projection Morphogenesis (GO:0048812)	10/146	0.0928227	0.427567	1.66646	3.96129	MEF2A;APP;EPHA4;RAB3A;SLITRK1;APLP2;PTEN;ANK3;SGK1;BAIAP2
Signal Transduction In Response To DNA Damage (GO:0042770)	5/57	0.0936634	0.430825	2.17588	5.15259	ACER2;GADD45A;SESN2;MAP3K20;MDM4
Regulation Of Cell Cycle G1/S Phase Transition (GO:1902806)	6/74	0.0939729	0.431634	1.99738	4.72331	CDKN1A;CDKN2B;FBXW7;APLP2;PTEN;FAM83D
Regulation Of Dendrite Development (GO:0050773)	4/41	0.0948622	0.4351	2.44542	5.75977	RAP2A;SARM1;KNDC1;VLDLR
Dephosphorylation (GO:0016311)	10/147	0.0960349	0.437509	1.65421	3.87589	DUSP10;DUSP3;PTEN;PPP2R5D;PTPN7;BTRC;DUSP15;PPM1D;PPM1F;CTTNBP2NL
External Encapsulating Structure Organization (GO:0045229)	8/110	0.0960478	0.437509	1.7765	4.16219	APP;ADAMTS15;ADAMTSL4;MMP2;MMP28;COL4A5;COL9A3;ADAMTS7
Cellular Response To Xenobiotic Stimulus (GO:0071466)	3/26	0.0962005	0.437509	2.94912	6.90484	RAP2A;GAS6;PPM1F
Negative Regulation Of Receptor-Mediated Endocytosis (GO:0048261)	3/26	0.0962005	0.437509	2.94912	6.90484	APP;NEU3;ANKRD13D
Positive Regulation Of Erythrocyte Differentiation (GO:0045648)	3/26	0.0962005	0.437509	2.94912	6.90484	STAT1;FOXO3;HSPA1A
Regulation Of Cardiac Muscle Cell Contraction (GO:0086004)	3/26	0.0962005	0.437509	2.94912	6.90484	RYR2;PKP2;STC1
Positive Regulation Of Macromolecule Metabolic Process (GO:0010604)	21/364	0.0965455	0.438461	1.39071	3.25113	APP;SEC16B;CALCOCO1;PID1;EIF2AK3;PIK3R3;ANK3;TICAM1;KLF4;PPM1F;ROBO1;P2RX7;OLFM1;GJA1;NWD1;ATP13A2;ZBTB7B;GAS6;PPARGC1A;HSPA1A;NFE2L2
Regulation Of Plasma Membrane Bounded Cell Projection Assembly (GO:0120032)	6/75	0.0986919	0.447579	1.96833	4.55817	CYLD;TBC1D2;RABGAP1;CAPZB;TBC1D22A;EPHA2
Negative Regulation Of Macromolecule Metabolic Process (GO:0010605)	12/186	0.0988572	0.447643	1.56363	3.61836	RB1;APP;OLFM1;FLCN;KDM4A;EDNRB;PRKAA2;FBXW7;CREB3L1;KLF4;ROBO1;ENG
Muscle Organ Development (GO:0007517)	5/58	0.099122	0.447643	2.13471	4.93418	MEF2A;SGCA;LAMA2;KY;HBEGF
Regulation Of Neuron Death (GO:1901214)	5/58	0.099122	0.447643	2.13471	4.93418	PRNP;ITGB2;SARM1;ATP13A2;SORL1
Positive Regulation Of Cellular Process (GO:0048522)	32/594	0.0999953	0.447773	1.29553	2.98313	RYR2;PRKAA2;LAMA2;CD81;MAPKAP1;PTEN;PDGFA;ADRA1D;AREG;THBS1;NEUROD1;FLCN;ESM1;CCND2;HYAL1;RPS6KA1;PTK2B;IER5;TNFSF18;EPHA4;ZFHX3;TNFRSF18;IGF2;LIF;NRG1;RHOD;TSHR;FOSL1;PRC1;PRKD2;STAMBP;HBEGF
Positive Regulation Of Cellular Component Biogenesis (GO:0044089)	7/93	0.100278	0.447773	1.843	4.23854	PDCD6IP;BCL2L11;SDC4;HYAL1;SYNPO2;NRG1;ATP13A2
Cardiac Ventricle Morphogenesis (GO:0003208)	4/42	0.101516	0.447773	2.38094	5.44649	TGFBR3;PKP2;CPE;ENG
Ceramide Biosynthetic Process (GO:0046513)	4/42	0.101516	0.447773	2.38094	5.44649	SPTLC2;SMPD1;CLN8;ST6GALNAC4
Monoatomic Cation Transport (GO:0006812)	4/42	0.101516	0.447773	2.38094	5.44649	GRIN2A;ANO10;PIEZO1;ATP1B1
Negative Regulation Of I-kappaB kinase/NF-kappaB Signaling (GO:0043124)	4/42	0.101516	0.447773	2.38094	5.44649	USP20;TNIP1;STAT1;TNFAIP3
Stress-Activated MAPK Cascade (GO:0051403)	4/42	0.101516	0.447773	2.38094	5.44649	MAP2K4;SH2D3C;MAP3K20;MAP3K13
Positive Regulation Of Multicellular Organismal Process (GO:0051240)	22/387	0.101751	0.447773	1.36917	3.12888	FST;APLP2;FOXJ1;ARID4A;ADRA1D;ADRB2;SORL1;TSKU;RTN4;TSHR;BSCL2;GHR;HADHA;OLFM1;GJA1;ADRB3;CPT2;ZBTB7B;GAS6;PLCB1;MAP3K13;PPARGC1A
Protein Polyubiquitination (GO:0000209)	14/226	0.101787	0.447773	1.49783	3.42236	UBE2H;AREL1;UBE2C;PELI3;UBE4A;TNFAIP3;KLHL42;NPEPPS;RBCK1;BTRC;RNF185;SASH1;MARCHF5;TRIM45
Axon Guidance (GO:0007411)	10/149	0.102654	0.447773	1.63024	3.71106	CYFIP2;EPHA4;NOTCH3;ROBO3;EFNA3;SLIT1;PLXNA1;SEMA4G;EFNA5;SCN1B
GTP Metabolic Process (GO:0046039)	2/13	0.103054	0.447773	4.10862	9.33686	IMPDH1;MFN1
Atrioventricular Valve Development (GO:0003171)	2/13	0.103054	0.447773	4.10862	9.33686	SLIT1;MDM4
Cardiocyte Differentiation (GO:0035051)	2/13	0.103054	0.447773	4.10862	9.33686	NRG1;SIK1
Chondroitin Sulfate Biosynthetic Process (GO:0030206)	2/13	0.103054	0.447773	4.10862	9.33686	CSGALNACT1;CHST11
Glomerular Filtration (GO:0003094)	2/13	0.103054	0.447773	4.10862	9.33686	MCAM;SULF2
Heparan Sulfate Proteoglycan Metabolic Process (GO:0030201)	2/13	0.103054	0.447773	4.10862	9.33686	HS3ST4;SULF2
Intraciliary Retrograde Transport (GO:0035721)	2/13	0.103054	0.447773	4.10862	9.33686	IFT122;WDR35
Lipid Oxidation (GO:0034440)	2/13	0.103054	0.447773	4.10862	9.33686	ALOX5;PPARGC1A
Microvillus Organization (GO:0032528)	2/13	0.103054	0.447773	4.10862	9.33686	RAP2A;RAP2B
Negative Regulation Of Bone Mineralization (GO:0030502)	2/13	0.103054	0.447773	4.10862	9.33686	PTK2B;RFLNA
Negative Regulation Of Cell Migration Involved In Sprouting Angiogenesis (GO:0090051)	2/13	0.103054	0.447773	4.10862	9.33686	KLF4;THBS1
Nucleotide-Sugar Metabolic Process (GO:0009225)	2/13	0.103054	0.447773	4.10862	9.33686	CSGALNACT1;ENTPD5
Positive Regulation Of T Cell Receptor Signaling Pathway (GO:0050862)	2/13	0.103054	0.447773	4.10862	9.33686	CD81;PRKD2
Protein Hydroxylation (GO:0018126)	2/13	0.103054	0.447773	4.10862	9.33686	PLOD2;VIPAS39
Regulation Of Lamellipodium Organization (GO:1902743)	2/13	0.103054	0.447773	4.10862	9.33686	CD44;EPHA2
Response To UV-A (GO:0070141)	2/13	0.103054	0.447773	4.10862	9.33686	CCND1;MMP2
Sphingoid Biosynthetic Process (GO:0046520)	2/13	0.103054	0.447773	4.10862	9.33686	ACER2;SPTLC2
Sphingosine Biosynthetic Process (GO:0046512)	2/13	0.103054	0.447773	4.10862	9.33686	ACER2;SPTLC2
Phosphorylation (GO:0016310)	24/429	0.103411	0.447773	1.34651	3.0553	APP;EPHA4;PRKAA2;DAPK1;PRKCE;MAPKAP1;PLK2;NEK6;CDC42BPG;EIF2AK3;DYRK1B;SHPK;RPS6KA1;MAP3K20;PDK4;PTK2B;PRKD2;SIK1;TAF6;FAM20A;GAS6;MAP3K13;SGK1;DGKI
Regulation Of Ras Protein Signal Transduction (GO:0046578)	6/76	0.103534	0.447773	1.94011	4.39989	KANK2;FLCN;MAPKAP1;MYO9B;STAMBP;SQSTM1
Regulation Of Protein Serine/Threonine Kinase Activity (GO:0071900)	8/112	0.103816	0.447773	1.74216	3.94623	RB1;CDKN1A;CDKN2B;CCND2;CCND1;GADD45A;CCNG1;ADRB2
Muscle Contraction (GO:0006936)	7/94	0.104619	0.447773	1.82172	4.1124	RYR2;P2RX6;EDNRA;SGCA;ADRA1D;CRYAB;SNTA1
Phospholipid Transport (GO:0015914)	5/59	0.104737	0.447773	2.09507	4.72712	SCARB2;OSBPL5;ABCB4;ATP9B;PLTP
Regulation Of miRNA Transcription (GO:1902893)	5/59	0.104737	0.447773	2.09507	4.72712	FOSL1;JUN;FOS;FOXO3;KLF4
Cell Surface Receptor Signaling Pathway Involved In Cell-Cell Signaling (GO:1905114)	3/27	0.104975	0.447773	2.82609	6.37011	P2RX7;CPE;GPC4
Cellular Response To Acid Chemical (GO:0071229)	3/27	0.104975	0.447773	2.82609	6.37011	SESN2;CPEB3;CPEB4
Chaperone Cofactor-Dependent Protein Refolding (GO:0051085)	3/27	0.104975	0.447773	2.82609	6.37011	HSPA2;DNAJC18;HSPA1A
Establishment Of Protein Localization To Vacuole (GO:0072666)	3/27	0.104975	0.447773	2.82609	6.37011	VPS13C;VPS41;VPS36
Positive Regulation Of Calcium Ion Transmembrane Transporter Activity (GO:1901021)	3/27	0.104975	0.447773	2.82609	6.37011	RYR2;JPH2;ATP1B1
Positive Regulation Of Filopodium Assembly (GO:0051491)	3/27	0.104975	0.447773	2.82609	6.37011	RIPOR2;PALM;ARAP1
Regulation Of Mitochondrial Fission (GO:0090140)	3/27	0.104975	0.447773	2.82609	6.37011	INF2;DDHD1;MARCHF5
Ventricular Septum Morphogenesis (GO:0060412)	3/27	0.104975	0.447773	2.82609	6.37011	TGFBR3;SLIT1;ROBO1
Protein Stabilization (GO:0050821)	13/208	0.106312	0.452879	1.51164	3.38816	EPHA4;COG7;FBXW7;USP2;PTEN;ATP1B1;RTN4;PDRG1;RAB21;MDM4;PPARGC1A;CRYAB;HSPA1A
Cellular Response To Lipid (GO:0071396)	14/228	0.107244	0.456245	1.48368	3.31253	PID1;CD80;TNFAIP3;ADCY2;TICAM1;CASP7;TNIP1;PTK7;AXL;SHPK;PDK4;PDCD4;PTK2B;HSPA1A
Energy Derivation By Oxidation Of Organic Compounds (GO:0015980)	4/43	0.108379	0.45796	2.31977	5.15481	PID1;ADRB3;COX15;PPARGC1A
Intracellular Glucose Homeostasis (GO:0001678)	4/43	0.108379	0.45796	2.31977	5.15481	PRKAA2;GAS6;PPARGC1A;SLC39A14
Regulation Of JUN Kinase Activity (GO:0043506)	4/43	0.108379	0.45796	2.31977	5.15481	DUSP10;PDCD4;MAP3K13;SASH1
Regulation Of Filopodium Assembly (GO:0051489)	4/43	0.108379	0.45796	2.31977	5.15481	RIPOR2;CAPZB;PALM;ARAP1
Embryonic Organ Development (GO:0048568)	6/77	0.108498	0.45796	1.91269	4.24812	NEUROD1;NDRG4;IGF2;RARB;PDGFA;IFT122
Positive Regulation Of Synaptic Transmission (GO:0050806)	6/77	0.108498	0.45796	1.91269	4.24812	APP;GRIN2A;PLK2;PTK2B;ADRA1D;SQSTM1
Circulatory System Development (GO:0072359)	9/132	0.109271	0.460623	1.65749	3.66956	MEF2A;GJA1;CDKN1A;MTHFD1;FBXW7;PKP2;PTEN;TEK;DZIP1
Sterol Metabolic Process (GO:0016125)	5/60	0.110505	0.465216	2.05687	4.53066	OSBPL5;GLB1;CYP46A1;CLN8;TSKU
Heart Development (GO:0007507)	11/171	0.112278	0.467455	1.55803	3.40707	MEF2A;TGFBR3;GJA1;NDRG4;CDKN1A;MTHFD1;PKP2;PTEN;IFT122;TEK;DZIP1
Negative Regulation Of Protein Modification Process (GO:0031400)	6/78	0.113582	0.467455	1.88602	4.10254	PRNP;CDKN1A;PID1;PRKAA2;PTEN;SNTA1
Organonitrogen Compound Catabolic Process (GO:1901565)	6/78	0.113582	0.467455	1.88602	4.10254	NPEPPS;CASP7;GNPDA1;TPP1;CLN8;SQSTM1
Proteolysis Involved In Protein Catabolic Process (GO:0051603)	6/78	0.113582	0.467455	1.88602	4.10254	PDCD6IP;RHBDD1;TNFAIP3;PMAIP1;CTSF;ADAMTS7
Cellular Response To Transforming Growth Factor Beta Stimulus (GO:0071560)	7/96	0.1136	0.467455	1.78059	3.87292	TGFBR3;JUN;ITGB5;GDF15;APLP2;FOS;ENG
Fatty Acid Derivative Biosynthetic Process (GO:1901570)	3/28	0.11405	0.467455	2.71291	5.89005	GCDH;ALOX5;GGTA1
Negative Regulation Of Wound Healing (GO:0061045)	3/28	0.11405	0.467455	2.71291	5.89005	SERPINE2;ALOX5;PTEN
Positive Regulation Of Fibroblast Proliferation (GO:0048146)	3/28	0.11405	0.467455	2.71291	5.89005	CDKN1A;PDGFA;GAS6
Primary Neural Tube Formation (GO:0014020)	3/28	0.11405	0.467455	2.71291	5.89005	MTHFD1;IFT122;GRHL3
Protein Localization To Golgi Apparatus (GO:0034067)	3/28	0.11405	0.467455	2.71291	5.89005	COG7;VPS13C;SORL1
Regulation Of DNA Damage Response, Signal Transduction By P53 Class Mediator (GO:0043516)	3/28	0.11405	0.467455	2.71291	5.89005	PMAIP1;HIC1;CD44
Regulation Of Bone Resorption (GO:0045124)	3/28	0.11405	0.467455	2.71291	5.89005	P2RX7;S1PR1;TNFAIP3
Regulation Of Chemotaxis (GO:0050920)	3/28	0.11405	0.467455	2.71291	5.89005	DUSP3;THBS1;PPM1F
Regulation Of Protein Transport (GO:0051223)	3/28	0.11405	0.467455	2.71291	5.89005	RHBDF2;ATP13A2;PPM1F
Vascular Endothelial Growth Factor Receptor Signaling Pathway (GO:0048010)	3/28	0.11405	0.467455	2.71291	5.89005	MAPKAPK3;PTK2B;PRKD2
Bone Development (GO:0060348)	4/44	0.115444	0.467455	2.26166	4.88286	GJA1;OGN;STC1;SULF2
Regulation Of Insulin Receptor Signaling Pathway (GO:0046626)	4/44	0.115444	0.467455	2.26166	4.88286	PID1;IGF2;ZBTB7B;SORL1
Response To Unfolded Protein (GO:0006986)	4/44	0.115444	0.467455	2.26166	4.88286	RHBDD1;HSPA2;TM7SF3;HSPA1A
Synaptic Vesicle Recycling (GO:0036465)	4/44	0.115444	0.467455	2.26166	4.88286	DNM3;RAB3A;CANX;STON1
Fatty Acid Catabolic Process (GO:0009062)	5/61	0.116424	0.467455	2.02004	4.34413	ABCD4;HADHA;CPT2;ACAD11;ACAD10
Negative Regulation Of Viral Process (GO:0048525)	5/61	0.116424	0.467455	2.02004	4.34413	BTBD17;TNIP1;STAT1;TRIM11;N4BP1
Positive Regulation Of Cell Junction Assembly (GO:1901890)	5/61	0.116424	0.467455	2.02004	4.34413	SLITRK1;NRG1;TEK;PPM1F;EPHA2
Aminoglycan Catabolic Process (GO:0006026)	2/14	0.116972	0.467455	3.76604	8.08123	HYAL1;FUCA1
Cellular Response To ATP (GO:0071318)	2/14	0.116972	0.467455	3.76604	8.08123	P2RX7;P2RY2
Copper Ion Homeostasis (GO:0055070)	2/14	0.116972	0.467455	3.76604	8.08123	APP;PRNP
Electron Transport Chain (GO:0022900)	2/14	0.116972	0.467455	3.76604	8.08123	ETFDH;PPARGC1A
Establishment Of Apical/Basal Cell Polarity (GO:0035089)	2/14	0.116972	0.467455	3.76604	8.08123	RAP2A;FOXJ1
Establishment Of Chromosome Localization (GO:0051303)	2/14	0.116972	0.467455	3.76604	8.08123	TRAPPC12;FAM83D
Microvillus Assembly (GO:0030033)	2/14	0.116972	0.467455	3.76604	8.08123	RAP2A;RAP2B
Negative Regulation Of Chondrocyte Differentiation (GO:0032331)	2/14	0.116972	0.467455	3.76604	8.08123	RFLNA;ADAMTS7
Negative Regulation Of mRNA Splicing, Via Spliceosome (GO:0048025)	2/14	0.116972	0.467455	3.76604	8.08123	RBM20;SRSF12
Positive Regulation Of Exosomal Secretion (GO:1903543)	2/14	0.116972	0.467455	3.76604	8.08123	PDCD6IP;SDC4
Positive Regulation Of Long-Term Synaptic Potentiation (GO:1900273)	2/14	0.116972	0.467455	3.76604	8.08123	APP;SQSTM1
Positive Regulation Of Response To Cytokine Stimulus (GO:0060760)	2/14	0.116972	0.467455	3.76604	8.08123	AXL;GAS6
Positive Regulation Of Transporter Activity (GO:0032411)	2/14	0.116972	0.467455	3.76604	8.08123	SGK1;PPARGC1A
Positive Regulation Of Type I Interferon-Mediated Signaling Pathway (GO:0060340)	2/14	0.116972	0.467455	3.76604	8.08123	NLRC5;RNF185
Protein Localization To Vacuole (GO:0072665)	2/14	0.116972	0.467455	3.76604	8.08123	CD81;RTN4
Regulation Of Establishment Of Protein Localization (GO:0070201)	2/14	0.116972	0.467455	3.76604	8.08123	PTP4A3;CTSD
Regulation Of Leukocyte Activation (GO:0002694)	2/14	0.116972	0.467455	3.76604	8.08123	SHPK;PJA2
Respiratory Electron Transport Chain (GO:0022904)	2/14	0.116972	0.467455	3.76604	8.08123	ETFDH;PPARGC1A
Serine Family Amino Acid Metabolic Process (GO:0009069)	2/14	0.116972	0.467455	3.76604	8.08123	SRR;MTHFD1
Regulation Of Protein Localization (GO:0032880)	7/97	0.118238	0.471928	1.76072	3.75923	RABGAP1L;PRKAA2;FBXW7;ATP13A2;CTSD;PPM1F;RAB11FIP5
Negative Regulation Of Cellular Component Organization (GO:0051129)	6/79	0.118784	0.472356	1.86009	3.96282	TMEFF2;SNX33;HSPA2;CRYAB;SORL1;HSPA1A
Positive Regulation Of Catabolic Process (GO:0009896)	6/79	0.118784	0.472356	1.86009	3.96282	APC2;FBXW7;PLK2;PTEN;TNFAIP3;SORL1
Regulation Of Neuron Differentiation (GO:0045664)	6/79	0.118784	0.472356	1.86009	3.96282	NEUROD1;CASZ1;ZFHX3;BIN1;KCTD11;GDPD5
Protein Phosphorylation (GO:0006468)	27/500	0.120033	0.476736	1.29706	2.74976	APP;PRKAA2;RPS6KA1;MAP3K20;PDK4;PTK2B;EPHA4;DAPK1;PRKCE;PLK2;NEK6;CDC42BPG;EIF2AK3;DYRK1B;TGFBR3;MAPKAPK3;PRKD2;SIK1;ATP13A2;TAF6;FAM20A;TEK;GAS6;MAP3K13;SGK1;CAMK1G;CSNK1G1
Regulation Of Cell Differentiation (GO:0045595)	12/193	0.12055	0.478203	1.5026	3.17904	APC2;NEUROD1;CASZ1;ZFHX3;BIN1;ALOX5;RPS6KA1;IGF2;LIF;SIK1;KLF4;TENT5C
Positive Regulation Of Developmental Process (GO:0051094)	14/233	0.121639	0.480685	1.44942	3.05348	FST;ARID4A;VLDLR;DDHD1;SORL1;RTN4;CDC20;NEUROD1;GJA1;RPS6KA1;CPEB3;PLCB1;MAP3K13;MARCHF5
Phosphatidylinositol-Mediated Signaling (GO:0048015)	5/62	0.122489	0.480685	1.98449	4.1669	EXOC7;PTEN;PLCH2;PLCB1;PIK3R5
Epidermal Growth Factor Receptor Signaling Pathway (GO:0007173)	4/45	0.122704	0.480685	2.20638	4.62893	NCK2;PTK2B;AREG;HBEGF
Hexose Metabolic Process (GO:0019318)	4/45	0.122704	0.480685	2.20638	4.62893	KCNJ11;PMM1;DCXR;FUCA1
Positive Regulation Of mRNA Catabolic Process (GO:0061014)	4/45	0.122704	0.480685	2.20638	4.62893	NANOS1;BTG2;CPEB3;TOB1
Regulation Of Apoptotic Signaling Pathway (GO:2001233)	4/45	0.122704	0.480685	2.20638	4.62893	RB1;CYLD;TMBIM1;FAS
Regulation Of Cellular Metabolic Process (GO:0031323)	4/45	0.122704	0.480685	2.20638	4.62893	PID1;NEK6;PDK4;BMAL1
Regulation Of Telomerase Activity (GO:0051972)	4/45	0.122704	0.480685	2.20638	4.62893	PARP4;TNIP1;KLF4;SMG6
Zymogen Activation (GO:0031638)	4/45	0.122704	0.480685	2.20638	4.62893	CYFIP2;GRIN2A;PLAU;PERP
TOR Signaling (GO:0031929)	3/29	0.123409	0.480685	2.60843	5.45749	FLCN;MAPKAP1;MEAK7
Chondrocyte Differentiation (GO:0002062)	3/29	0.123409	0.480685	2.60843	5.45749	EIF2AK3;SLC39A14;SULF2
Lipid Droplet Organization (GO:0034389)	3/29	0.123409	0.480685	2.60843	5.45749	BSCL2;PRKAA2;ZFYVE1
Protein K11-linked Ubiquitination (GO:0070979)	3/29	0.123409	0.480685	2.60843	5.45749	UBE2H;AREL1;UBE2C
Response To Alcohol (GO:0097305)	3/29	0.123409	0.480685	2.60843	5.45749	TGFBR3;GRIN2A;SLIT1
Tube Closure (GO:0060606)	3/29	0.123409	0.480685	2.60843	5.45749	MTHFD1;IFT122;GRHL3
Negative Regulation Of Protein Serine/Threonine Kinase Activity (GO:0071901)	6/80	0.124103	0.482223	1.83486	3.82869	RB1;CDKN1A;GADD45A;SMPD1;PTEN;SORL1
Wound Healing (GO:0042060)	6/80	0.124103	0.482223	1.83486	3.82869	RAB3A;SMPD1;PDGFA;HMOX1;NRG1;TSKU
Positive Regulation Of GTPase Activity (GO:0043547)	14/234	0.124647	0.483755	1.44275	3.00421	APC2;RIC1;ARHGEF19;ASAP3;FOXJ1;ARAP1;TIAM2;FLCN;TBC1D2;SGSM2;RSU1;TBC1D22A;EPHA2;RALGPS2
Positive Regulation Of Cell Population Proliferation (GO:0008284)	26/483	0.128357	0.491942	1.29229	2.65299	CDKN1A;PID1;CD81;PTEN;PDGFA;ADRA1D;AREG;THBS1;GJA1;ESM1;CCND2;HYAL1;HMOX1;PTK2B;EPHA4;STAT1;IGF2;LIF;NRG1;TSHR;FOSL1;TGFBR3;PRC1;STAMBP;GAS6;HBEGF
Extracellular Matrix Organization (GO:0030198)	11/176	0.129647	0.491942	1.51042	3.0857	APP;ADAMTS15;ADAMTSL4;CREB3L1;MMP2;MMP28;COL4A5;COL9A3;QSOX1;GAS6;ADAMTS7
Epithelial Cell Migration (GO:0010631)	4/46	0.130154	0.491942	2.15373	4.39154	KANK2;NANOS1;PTP4A3;STAT1
Negative Regulation Of Cold-Induced Thermogenesis (GO:0120163)	4/46	0.130154	0.491942	2.15373	4.39154	RB1;FLCN;ACOT11;BMAL1
Regulation Of Cytokine Production Involved In Inflammatory Response (GO:1900015)	4/46	0.130154	0.491942	2.15373	4.39154	ALOX5;APLP2;PDCD4;TICAM1
Response To Hydrogen Peroxide (GO:0042542)	4/46	0.130154	0.491942	2.15373	4.39154	TNFAIP3;HMOX1;RHOB;NFE2L2
Positive Regulation Of Protein Metabolic Process (GO:0051247)	12/196	0.130614	0.491942	1.47787	3.00822	CYFIP2;APC2;APP;PLK2;PERP;CD80;TNFAIP3;BTRC;CPEB3;KLF4;THBS1;SORL1
DNA Alkylation (GO:0006305)	2/15	0.131327	0.491942	3.47616	7.05684	FOS;PPM1D
T Cell Homeostasis (GO:0043029)	2/15	0.131327	0.491942	3.47616	7.05684	FAS;PMAIP1
Ceramide Catabolic Process (GO:0046514)	2/15	0.131327	0.491942	3.47616	7.05684	ACER2;NEU3
Epiboly Involved In Wound Healing (GO:0090505)	2/15	0.131327	0.491942	3.47616	7.05684	TMEFF2;CD44
Midbody Abscission (GO:0061952)	2/15	0.131327	0.491942	3.47616	7.05684	PDCD6IP;KIF20A
Negative Regulation Of Endoplasmic Reticulum Stress-Induced Intrinsic Apoptotic Signaling Pathway (GO:1902236)	2/15	0.131327	0.491942	3.47616	7.05684	CREB3L1;HSPA1A
Negative Regulation Of Gluconeogenesis (GO:0045721)	2/15	0.131327	0.491942	3.47616	7.05684	SIK1;PGPEP1
Negative Regulation Of mRNA Processing (GO:0050686)	2/15	0.131327	0.491942	3.47616	7.05684	RBM20;SRSF12
Negative Regulation Of Platelet Activation (GO:0010544)	2/15	0.131327	0.491942	3.47616	7.05684	SERPINE2;PDGFA
Neurotrophin Signaling Pathway (GO:0038179)	2/15	0.131327	0.491942	3.47616	7.05684	KIDINS220;DDIT4
Nucleotide-Sugar Biosynthetic Process (GO:0009226)	2/15	0.131327	0.491942	3.47616	7.05684	GNPDA1;PMM1
Positive Regulation Of DNA Damage Response, Signal Transduction By P53 Class Mediator (GO:0043517)	2/15	0.131327	0.491942	3.47616	7.05684	PMAIP1;HIC1
Positive Regulation Of Endothelial Cell Apoptotic Process (GO:2000353)	2/15	0.131327	0.491942	3.47616	7.05684	PDCD4;THBS1
Positive Regulation Of Glucose Metabolic Process (GO:0010907)	2/15	0.131327	0.491942	3.47616	7.05684	PMAIP1;PPARGC1A
Positive Regulation Of Muscle Cell Differentiation (GO:0051149)	2/15	0.131327	0.491942	3.47616	7.05684	LAMA2;NRG1
Positive Regulation Of Transmembrane Transport (GO:0034764)	2/15	0.131327	0.491942	3.47616	7.05684	P2RX7;AZIN2
Presynapse Assembly (GO:0099054)	2/15	0.131327	0.491942	3.47616	7.05684	FZD1;PTEN
Regulation Of Amyloid Fibril Formation (GO:1905906)	2/15	0.131327	0.491942	3.47616	7.05684	APP;CRYAB
Regulation Of Carbohydrate Metabolic Process (GO:0006109)	2/15	0.131327	0.491942	3.47616	7.05684	SCARB2;PDK4
Regulation Of Multicellular Organism Growth (GO:0040014)	2/15	0.131327	0.491942	3.47616	7.05684	GHR;GDF15
Renal Filtration (GO:0097205)	2/15	0.131327	0.491942	3.47616	7.05684	MCAM;SULF2
Sphingolipid Catabolic Process (GO:0030149)	2/15	0.131327	0.491942	3.47616	7.05684	ACER2;SMPD1
Vasodilation (GO:0042311)	2/15	0.131327	0.491942	3.47616	7.05684	ADRB3;ADRB2
Lamellipodium Organization (GO:0097581)	3/30	0.133035	0.494329	2.51169	5.06643	S1PR1;MYO9B;RHOD
Negative Regulation Of Blood Coagulation (GO:0030195)	3/30	0.133035	0.494329	2.51169	5.06643	SERPINE2;PLAU;PDGFA
Negative Regulation Of Carbohydrate Metabolic Process (GO:0045912)	3/30	0.133035	0.494329	2.51169	5.06643	FLCN;SIK1;PGPEP1
Negative Regulation Of Epithelial To Mesenchymal Transition (GO:0010719)	3/30	0.133035	0.494329	2.51169	5.06643	EPHA4;PTEN;VASN
Positive Regulation Of Protein Targeting To Mitochondrion (GO:1903955)	3/30	0.133035	0.494329	2.51169	5.06643	NPEPPS;FZD5;FBXW7
Regulation Of Cell Migration Involved In Sprouting Angiogenesis (GO:0090049)	3/30	0.133035	0.494329	2.51169	5.06643	HMOX1;KLF4;THBS1
Regulation Of Vasculature Development (GO:1901342)	3/30	0.133035	0.494329	2.51169	5.06643	BMPER;HMOX1;EPHA2
Endocytic Recycling (GO:0032456)	5/64	0.135049	0.501234	1.91702	3.8381	ARL4C;SNX4;EHD3;EHD4;SNX33
Secondary Alcohol Metabolic Process (GO:1902652)	4/47	0.137786	0.510806	2.10354	4.16932	OSBPL5;GLB1;CLN8;TSKU
Positive Regulation Of Proteasomal Ubiquitin-Dependent Protein Catabolic Process (GO:0032436)	6/83	0.140737	0.516758	1.76309	3.45717	CDC20;SH3RF3;BBS7;SOCS5;HSPA1A;NFE2L2
Positive Regulation Of Ubiquitin-Dependent Protein Catabolic Process (GO:2000060)	6/83	0.140737	0.516758	1.76309	3.45717	SH3RF3;FBXW7;PTEN;BBS7;SOCS5;HSPA1A
Canonical Wnt Signaling Pathway (GO:0060070)	5/65	0.141536	0.516758	1.88497	3.6855	FZD1;RARG;FZD5;DIXDC1;PTEN
Regulation Of Tyrosine Phosphorylation Of STAT Protein (GO:0042509)	5/65	0.141536	0.516758	1.88497	3.6855	GHR;TNFSF18;TNFRSF18;LIF;TNFRSF1A
Actin Filament Polymerization (GO:0030041)	3/31	0.142913	0.516758	2.42186	4.71178	INF2;CORO7;ARHGAP6
Endodermal Cell Differentiation (GO:0035987)	3/31	0.142913	0.516758	2.42186	4.71178	ITGB5;MMP2;ITGB2
Modulation Of Excitatory Postsynaptic Potential (GO:0098815)	3/31	0.142913	0.516758	2.42186	4.71178	GRIN2A;PTEN;PTK2B
Organic Cation Transport (GO:0015695)	3/31	0.142913	0.516758	2.42186	4.71178	SLC25A42;SLC29A3;SLC19A2
Phospholipid Translocation (GO:0045332)	3/31	0.142913	0.516758	2.42186	4.71178	P2RX7;ABCB4;ATP9B
Positive Regulation Of G1/S Transition Of Mitotic Cell Cycle (GO:1900087)	3/31	0.142913	0.516758	2.42186	4.71178	CCND2;HYAL1;PLCB1
Positive Regulation Of Rho Protein Signal Transduction (GO:0035025)	3/31	0.142913	0.516758	2.42186	4.71178	MCF2L;GPR4;ROBO1
Positive Regulation Of Extrinsic Apoptotic Signaling Pathway (GO:2001238)	3/31	0.142913	0.516758	2.42186	4.71178	CYLD;PMAIP1;THBS1
Positive Regulation Of Leukocyte Migration (GO:0002687)	3/31	0.142913	0.516758	2.42186	4.71178	TNFSF18;TNFRSF18;ICAM1
Positive Regulation Of Proteolysis Involved In Protein Catabolic Process (GO:1903052)	3/31	0.142913	0.516758	2.42186	4.71178	FBXW7;PTEN;TMTC3
Presynaptic Endocytosis (GO:0140238)	3/31	0.142913	0.516758	2.42186	4.71178	DNM3;CANX;STON1
Receptor Signaling Pathway Via STAT (GO:0097696)	3/31	0.142913	0.516758	2.42186	4.71178	GHR;STAT1;STAMBP
Regulation Of Cell Morphogenesis (GO:0022604)	3/31	0.142913	0.516758	2.42186	4.71178	CAPZB;EFNA5;CD44
Regulation Of Dendrite Morphogenesis (GO:0048814)	3/31	0.142913	0.516758	2.42186	4.71178	RAP2A;SARM1;KNDC1
Regulation Of Gluconeogenesis (GO:0006111)	3/31	0.142913	0.516758	2.42186	4.71178	SIK1;PGPEP1;PPARGC1A
Regulation Of Macrophage Activation (GO:0043030)	3/31	0.142913	0.516758	2.42186	4.71178	SHPK;THBS1;PJA2
Regulation Of Protein Autophosphorylation (GO:0031952)	3/31	0.142913	0.516758	2.42186	4.71178	RAP2A;PDGFA;ENG
Regulation Of Response To Biotic Stimulus (GO:0002831)	3/31	0.142913	0.516758	2.42186	4.71178	DAPK1;N4BP1;NFE2L2
Regulation Of Intrinsic Apoptotic Signaling Pathway (GO:2001242)	4/48	0.145594	0.517116	2.05562	3.96105	CYLD;EIF2AK3;PMAIP1;BBC3
Cellular Response To Fatty Acid (GO:0071398)	2/16	0.146054	0.517116	3.22769	6.20936	PID1;PDK4
Cellular Response To Gamma Radiation (GO:0071480)	2/16	0.146054	0.517116	3.22769	6.20936	MAP3K20;CRYAB
Chondroitin Sulfate Metabolic Process (GO:0030204)	2/16	0.146054	0.517116	3.22769	6.20936	CSGALNACT1;CHST11
Extrinsic Apoptotic Signaling Pathway In Absence Of Ligand (GO:0097192)	2/16	0.146054	0.517116	3.22769	6.20936	FAS;MCL1
Negative Regulation Of Inflammatory Response To Antigenic Stimulus (GO:0002862)	2/16	0.146054	0.517116	3.22769	6.20936	PLK2;RHBDF2
Nuclear Chromosome Segregation (GO:0098813)	2/16	0.146054	0.517116	3.22769	6.20936	TRAPPC12;FAM83D
Nuclear Migration (GO:0007097)	2/16	0.146054	0.517116	3.22769	6.20936	DCTN1;LMNA
Phosphatidylinositol Dephosphorylation (GO:0046856)	2/16	0.146054	0.517116	3.22769	6.20936	INPP5B;PTEN
Protein Localization To Endoplasmic Reticulum (GO:0070972)	2/16	0.146054	0.517116	3.22769	6.20936	RYR2;SEC16B
Protein Localization To Mitochondrion (GO:0070585)	2/16	0.146054	0.517116	3.22769	6.20936	SARM1;MARCHF5
Regulation Of NMDA Receptor Activity (GO:2000310)	2/16	0.146054	0.517116	3.22769	6.20936	DAPK1;PTK2B
Regulation Of Blood Vessel Endothelial Cell Proliferation Involved In Sprouting Angiogenesis (GO:1903587)	2/16	0.146054	0.517116	3.22769	6.20936	HMOX1;THBS1
Regulation Of Presynapse Assembly (GO:1905606)	2/16	0.146054	0.517116	3.22769	6.20936	SLITRK1;GPC4
Regulation Of Presynapse Organization (GO:0099174)	2/16	0.146054	0.517116	3.22769	6.20936	SLITRK1;GPC4
Regulation Of Protein Kinase A Signaling (GO:0010738)	2/16	0.146054	0.517116	3.22769	6.20936	ADRB2;PJA2
Regulation Of Secretion (GO:0051046)	2/16	0.146054	0.517116	3.22769	6.20936	NRG1;SGK1
Regulation Of Triglyceride Biosynthetic Process (GO:0010866)	2/16	0.146054	0.517116	3.22769	6.20936	FBXW7;SIK1
Response To UV-B (GO:0010224)	2/16	0.146054	0.517116	3.22769	6.20936	HYAL1;MAP3K20
Positive Regulation Of Cell Motility (GO:2000147)	13/221	0.147829	0.522825	1.41619	2.70734	EPHA4;CEMIP;PDGFA;PIK3R3;SEMA4G;RHOD;THBS1;PPM1F;FAM83H;PLAU;PTK2B;EPHA2;HBEGF
Response To Reactive Oxygen Species (GO:0000302)	5/66	0.148155	0.523406	1.85397	3.54016	JUN;HYAL1;HMOX1;FOS;SQSTM1
Organic Substance Transport (GO:0071702)	12/201	0.148381	0.523632	1.43839	2.74442	ABCD4;SNX4;RYR2;TCN2;TRPC3;CHRNA4;TAP1;NRG1;SNX33;CLN8;PLTP;SLC29A3
Regulation Of Macromolecule Metabolic Process (GO:0060255)	10/162	0.151837	0.535244	1.48979	2.80817	APP;ZFP64;NFKBIZ;NRG1;ATP1B1;TOB2;TOB1;TSKU;TRIM11;ST18
Mitotic Spindle Organization (GO:0007052)	6/85	0.15237	0.535915	1.71828	3.23284	FAM110A;KIF3B;KIFC1;PRC1;NEK6;PLK2
Amide Transport (GO:0042886)	3/32	0.153024	0.535915	2.33822	4.38923	GJA1;TAP1;PLTP
Glycosphingolipid Metabolic Process (GO:0006687)	3/32	0.153024	0.535915	2.33822	4.38923	NEU3;GLB1;SMPD1
Neural Tube Closure (GO:0001843)	3/32	0.153024	0.535915	2.33822	4.38923	MTHFD1;IFT122;GRHL3
Proteoglycan Biosynthetic Process (GO:0030166)	3/32	0.153024	0.535915	2.33822	4.38923	CSGALNACT1;CHST11;GAL3ST4
Regulation Of Metaphase/Anaphase Transition Of Cell Cycle (GO:1902099)	3/32	0.153024	0.535915	2.33822	4.38923	UBE2C;NEK6;MAP3K20
Macroautophagy (GO:0016236)	7/104	0.153333	0.536415	1.63305	3.06221	EI24;VPS41;ATP13A2;VIPAS39;ZFYVE1;VPS36;SQSTM1
Activation Of Cysteine-Type Endopeptidase Activity Involved In Apoptotic Process (GO:0006919)	5/67	0.154903	0.537331	1.82398	3.40163	PIDD1;APAF1;EIF2AK3;BBC3;ROBO1
Cholesterol Metabolic Process (GO:0008203)	5/67	0.154903	0.537331	1.82398	3.40163	OSBPL5;GLB1;CYP46A1;CLN8;TSKU
Extrinsic Apoptotic Signaling Pathway (GO:0097191)	5/67	0.154903	0.537331	1.82398	3.40163	P2RX7;TNFRSF10B;FAS;TNFRSF1A;MCL1
Nitrogen Compound Transport (GO:0071705)	10/163	0.156046	0.537331	1.47998	2.74921	SCARB2;ABCD4;SLC36A1;SNX4;TCN2;SLC43A2;NRG1;SNX33;SLC29A3;SLC19A2
Positive Regulation Of Defense Response (GO:0031349)	8/124	0.157319	0.537331	1.56095	2.88694	APP;AKIRIN2;TNIP1;NFKBIZ;PDCD4;GPR4;RNF185;TNFRSF1A
Protein Dephosphorylation (GO:0006470)	8/124	0.157319	0.537331	1.56095	2.88694	DUSP10;DUSP3;PTEN;PPP2R5D;PTPN7;PPM1D;PPM1F;CTTNBP2NL
Regulation Of Mitotic Cell Cycle Phase Transition (GO:1901990)	6/86	0.158342	0.537331	1.69671	3.12703	CDKN1A;CDKN2B;UBE2C;APLP2;NEK6;MAP3K20
G Protein-Coupled Acetylcholine Receptor Signaling Pathway (GO:0007213)	2/17	0.161098	0.537331	3.01236	5.49978	CHRM3;PLCB1
Cell Migration Involved In Sprouting Angiogenesis (GO:0002042)	2/17	0.161098	0.537331	3.01236	5.49978	PIK3R3;ROBO1
Cellular Response To Alkaloid (GO:0071312)	2/17	0.161098	0.537331	3.01236	5.49978	RYR2;CASP7
Cellular Response To Glucocorticoid Stimulus (GO:0071385)	2/17	0.161098	0.537331	3.01236	5.49978	BCL2L11;KLF9
Diol Biosynthetic Process (GO:0034312)	2/17	0.161098	0.537331	3.01236	5.49978	ACER2;SPTLC2
Embryo Development Ending In Birth Or Egg Hatching (GO:0009792)	2/17	0.161098	0.537331	3.01236	5.49978	CAMSAP3;RAI2
Extracellular Matrix Assembly (GO:0085029)	2/17	0.161098	0.537331	3.01236	5.49978	QSOX1;GAS6
Intracellular Zinc Ion Homeostasis (GO:0006882)	2/17	0.161098	0.537331	3.01236	5.49978	SLC39A13;SLC39A14
Keratan Sulfate Metabolic Process (GO:0042339)	2/17	0.161098	0.537331	3.01236	5.49978	GLB1;B3GNT4
Membrane Lipid Metabolic Process (GO:0006643)	2/17	0.161098	0.537331	3.01236	5.49978	SMPDL3B;ST6GALNAC4
Nuclear Envelope Organization (GO:0006998)	2/17	0.161098	0.537331	3.01236	5.49978	TMEM43;LMNA
Peroxisomal Membrane Transport (GO:0015919)	2/17	0.161098	0.537331	3.01236	5.49978	ABCD4;PEX1
Positive Regulation By Host Of Viral Process (GO:0044794)	2/17	0.161098	0.537331	3.01236	5.49978	ZFYVE1;IGF2R
Positive Regulation Of Cardiac Muscle Hypertrophy (GO:0010613)	2/17	0.161098	0.537331	3.01236	5.49978	MEF2A;TRPC3
Positive Regulation Of Cell Adhesion Mediated By Integrin (GO:0033630)	2/17	0.161098	0.537331	3.01236	5.49978	LIF;PIEZO1
Positive Regulation Of Peptidyl-Lysine Acetylation (GO:2000758)	2/17	0.161098	0.537331	3.01236	5.49978	PRKAA2;PPARGC1A
Positive Regulation Of Regulatory T Cell Differentiation (GO:0045591)	2/17	0.161098	0.537331	3.01236	5.49978	DUSP10;FOXO3
Positive Regulation Of Transcription From RNA Polymerase II Promoter In Response To Stress (GO:0036003)	2/17	0.161098	0.537331	3.01236	5.49978	CREB3L1;NFE2L2
Purine-Containing Compound Biosynthetic Process (GO:0072522)	2/17	0.161098	0.537331	3.01236	5.49978	PRPS2;MTHFD1
Regulation Of Brown Fat Cell Differentiation (GO:0090335)	2/17	0.161098	0.537331	3.01236	5.49978	FLCN;ZBTB7B
Regulation Of Establishment Of Cell Polarity (GO:2000114)	2/17	0.161098	0.537331	3.01236	5.49978	RIPOR2;PTK2B
Regulation Of Inflammatory Response To Antigenic Stimulus (GO:0002861)	2/17	0.161098	0.537331	3.01236	5.49978	PLK2;RHBDF2
Regulation Of Telomere Maintenance Via Telomere Lengthening (GO:1904356)	2/17	0.161098	0.537331	3.01236	5.49978	TNIP1;SMG6
Response To Acidic pH (GO:0010447)	2/17	0.161098	0.537331	3.01236	5.49978	GPR4;RAB11FIP5
Response To Interferon-Alpha (GO:0035455)	2/17	0.161098	0.537331	3.01236	5.49978	AXL;GAS6
Sulfur Amino Acid Metabolic Process (GO:0000096)	2/17	0.161098	0.537331	3.01236	5.49978	MTHFD1;MTR
Positive Regulation Of Cell Death (GO:0010942)	4/50	0.161704	0.537331	1.96604	3.5821	PRNP;RARG;ITGB2;MAP3K20
Positive Regulation Of Developmental Growth (GO:0048639)	4/50	0.161704	0.537331	1.96604	3.5821	GHR;PLCB1;MAP3K13;SYT17
Steroid Biosynthetic Process (GO:0006694)	4/50	0.161704	0.537331	1.96604	3.5821	DHRS11;OSBPL6;FDXR;CYP46A1
Epithelial Tube Morphogenesis (GO:0060562)	3/33	0.163352	0.537331	2.26017	4.09508	RYR2;PRKD2;RHOB
Inositol Lipid-Mediated Signaling (GO:0048017)	3/33	0.163352	0.537331	2.26017	4.09508	EXOC7;PLCH2;PLCB1
Negative Regulation Of Small Molecule Metabolic Process (GO:0062014)	3/33	0.163352	0.537331	2.26017	4.09508	FLCN;SIK1;PGPEP1
Regulation Of Protein Polymerization (GO:0032271)	3/33	0.163352	0.537331	2.26017	4.09508	CAMSAP3;FCHSD1;MAPRE3
Glucose Homeostasis (GO:0042593)	6/87	0.164414	0.537331	1.67567	3.02521	NEUROD1;PRKAA2;APLP2;ALOX5;PDK4;PPARGC1A
Protein Localization (GO:0008104)	19/351	0.166913	0.537331	1.29758	2.32304	COG7;RIC1;CD81;FOXJ1;AP3B1;WIPI1;ANK3;ARL4C;RAB21;AHI1;GJA1;RAP2A;FHIP1A;CROCC;CPE;MAPRE3;VIPAS39;BBS7;SQSTM1
Cellular Response To Calcium Ion (GO:0071277)	5/69	0.168769	0.537331	1.76679	3.14352	MEF2A;PRKAA2;SMPD1;CPNE2;SYT17
Response To Molecule Of Bacterial Origin (GO:0002237)	5/69	0.168769	0.537331	1.76679	3.14352	SRR;MAPKAPK3;FZD5;PALM3;TNFAIP3
Amide Biosynthetic Process (GO:0043604)	4/51	0.169992	0.537331	1.92411	3.40952	SPTLC2;SMPD1;CLN8;ASS1
Negative Regulation Of MAP Kinase Activity (GO:0043407)	4/51	0.169992	0.537331	1.92411	3.40952	DUSP10;SMPD1;PDCD4;SORL1
Negative Regulation Of Gene Expression, Epigenetic (GO:0045814)	4/51	0.169992	0.537331	1.92411	3.40952	RB1;LMNA;PPM1D;SPTY2D1
Regulation Of Smoothened Signaling Pathway (GO:0008589)	4/51	0.169992	0.537331	1.92411	3.40952	TTC23;KCTD21;IFT122;BTRC
Regulation Of Synapse Assembly (GO:0051963)	4/51	0.169992	0.537331	1.92411	3.40952	RAP2A;SLITRK1;SLIT1;GPC4
Sensory Perception (GO:0007600)	4/51	0.169992	0.537331	1.92411	3.40952	P2RX7;CHRNA4;WHRN;PTGES
Negative Regulation Of Cell Differentiation (GO:0045596)	12/207	0.171282	0.537331	1.3937	2.45909	RB1;EPHA4;IGF2;PKP2;PTEN;PDCD4;PTK2B;BMAL1;TENT5C;TSKU;VASN;ADAMTS7
Protein Glycosylation (GO:0006486)	9/147	0.173487	0.537331	1.47616	2.58573	GALNT11;COG7;PMM1;GALNT18;ENTPD5;MGAT5B;B3GNT4;MLEC;PLOD2
ATP Metabolic Process (GO:0046034)	3/34	0.173881	0.537331	2.18714	3.82616	CTNS;ATP1B1;HSPA1A
Cellular Response To Hydrogen Peroxide (GO:0070301)	3/34	0.173881	0.537331	2.18714	3.82616	TNFAIP3;RHOB;NFE2L2
Negative Regulation Of Interleukin-6 Production (GO:0032715)	3/34	0.173881	0.537331	2.18714	3.82616	TNFAIP3;FOXJ1;GAS6
Positive Regulation Of Neuron Death (GO:1901216)	3/34	0.173881	0.537331	2.18714	3.82616	PRNP;ITGB2;FOXO3
Purine Nucleotide Metabolic Process (GO:0006163)	3/34	0.173881	0.537331	2.18714	3.82616	PRPS2;MTHFD1;AMPD2
Regulation Of calcineurin-NFAT Signaling Cascade (GO:0070884)	3/34	0.173881	0.537331	2.18714	3.82616	PRNP;RCAN1;HOMER3
Regulation Of Neuronal Synaptic Plasticity (GO:0048168)	3/34	0.173881	0.537331	2.18714	3.82616	APP;GRIN2A;RAB3A
Sulfur Compound Biosynthetic Process (GO:0044272)	5/70	0.175877	0.537331	1.73952	3.02323	CSGALNACT1;CHST11;B3GNT4;UST;GGTA1
Actin Filament Capping (GO:0051693)	2/18	0.176405	0.537331	2.82394	4.89946	CAPZB;AVIL
Antigen Processing And Presentation Of Peptide Antigen Via MHC Class I (GO:0002474)	2/18	0.176405	0.537331	2.82394	4.89946	TAP2;TAP1
Autophagy Of Nucleus (GO:0044804)	2/18	0.176405	0.537331	2.82394	4.89946	WIPI1;SNX33
Barbed-End Actin Filament Capping (GO:0051016)	2/18	0.176405	0.537331	2.82394	4.89946	CAPZB;AVIL
fatty-acyl-CoA Metabolic Process (GO:0035337)	2/18	0.176405	0.537331	2.82394	4.89946	GCDH;THEM5
Mesenchyme Morphogenesis (GO:0072132)	2/18	0.176405	0.537331	2.82394	4.89946	MDM4;ENG
Mitochondrial Fusion (GO:0008053)	2/18	0.176405	0.537331	2.82394	4.89946	MFN1;MCL1
Mitotic Cytokinetic Process (GO:1902410)	2/18	0.176405	0.537331	2.82394	4.89946	PDCD6IP;KIF20A
Myoblast Fusion (GO:0007520)	2/18	0.176405	0.537331	2.82394	4.89946	ADAMTS15;CD81
Negative Regulation Of T Cell Receptor Signaling Pathway (GO:0050860)	2/18	0.176405	0.537331	2.82394	4.89946	PRNP;DUSP3
Negative Regulation Of Lipid Catabolic Process (GO:0050995)	2/18	0.176405	0.537331	2.82394	4.89946	BSCL2;SORL1
Negative Regulation Of Monoatomic Ion Transport (GO:0043271)	2/18	0.176405	0.537331	2.82394	4.89946	STC1;PTK2B
Negative Regulation Of Nervous System Development (GO:0051961)	2/18	0.176405	0.537331	2.82394	4.89946	SLIT1;SORL1
Negative Regulation Of Signal Transduction By P53 Class Mediator (GO:1901797)	2/18	0.176405	0.537331	2.82394	4.89946	HAPSTR1;CD44
Neuromuscular Process (GO:0050905)	2/18	0.176405	0.537331	2.82394	4.89946	DCTN1;TPP1
Positive Regulation Of Cation Transmembrane Transport (GO:1904064)	2/18	0.176405	0.537331	2.82394	4.89946	EDNRA;ANK3
Positive Regulation Of Glycolytic Process (GO:0045821)	2/18	0.176405	0.537331	2.82394	4.89946	P2RX7;PRKAA2
Regulation Of Cell-Cell Adhesion Mediated By Cadherin (GO:2000047)	2/18	0.176405	0.537331	2.82394	4.89946	NEXMIF;PPM1F
Regulation Of Exosomal Secretion (GO:1903541)	2/18	0.176405	0.537331	2.82394	4.89946	PDCD6IP;SDC4
Regulation Of Nervous System Process (GO:0031644)	2/18	0.176405	0.537331	2.82394	4.89946	APP;NPTX1
Positive Regulation Of Peptidyl-Serine Phosphorylation (GO:0033138)	6/89	0.176848	0.537331	1.63512	2.8328	APP;SH2D3C;LIF;PRKD2;GAS6;CD44
Sodium Ion Transport (GO:0006814)	6/89	0.176848	0.537331	1.63512	2.8328	SLC4A8;ATP1B1;SGK1;SCN3B;SCN4B;SCN1B
Rho Protein Signal Transduction (GO:0007266)	4/52	0.178426	0.537331	1.88393	3.2471	MYO9B;ARHGAP6;RHOD;RHOB
Cell Cycle G1/S Phase Transition (GO:0044843)	4/52	0.178426	0.537331	1.88393	3.2471	CDKN1A;CCND2;CCND1;PLK2
Cellular Response To Salt (GO:1902075)	7/109	0.181015	0.537331	1.55259	2.65365	MEF2A;P2RX7;PRKAA2;SMPD1;P2RY2;CPNE2;SYT17
Negative Regulation Of Cellular Response To Growth Factor Stimulus (GO:0090288)	5/71	0.183098	0.537331	1.71307	2.90834	BMPER;CREB3L1;THBS1;SORL1;SULF2
Protein Autoubiquitination (GO:0051865)	5/71	0.183098	0.537331	1.71307	2.90834	SH3RF3;RNF181;RNF185;TRIM11;MARCHF5
Regulation Of Cilium Assembly (GO:1902017)	5/71	0.183098	0.537331	1.71307	2.90834	CYLD;TBC1D2;RABGAP1;CROCC;TBC1D22A
Regulation Of Hydrolase Activity (GO:0051336)	5/71	0.183098	0.537331	1.71307	2.90834	SCARB2;EPHA4;RABGAP1;PLXNA1;EFNA5
Synapse Assembly (GO:0007416)	5/71	0.183098	0.537331	1.71307	2.90834	DNM3;FZD1;FZD5;SLITRK1;PTEN
Skeletal System Development (GO:0001501)	9/149	0.183152	0.537331	1.45492	2.46964	GJA1;HYAL1;OGN;EIF2AK3;STC1;ETS2;CD44;RFLNA;SULF2
Action Potential (GO:0001508)	3/35	0.184593	0.537331	2.11868	3.57973	CHRNA4;ANK3;SCN3B
Cellular Response To Amino Acid Stimulus (GO:0071230)	3/35	0.184593	0.537331	2.11868	3.57973	SESN2;CPEB3;CPEB4
Endoderm Formation (GO:0001706)	3/35	0.184593	0.537331	2.11868	3.57973	ITGB5;MMP2;ITGB2
Regulation Of Axon Extension (GO:0030516)	3/35	0.184593	0.537331	2.11868	3.57973	OLFM1;MAP3K13;RTN4
Regulation Of Cardiac Muscle Contraction (GO:0055117)	3/35	0.184593	0.537331	2.11868	3.57973	RYR2;STC1;ATP1B1
Regulation Of Cellular Senescence (GO:2000772)	3/35	0.184593	0.537331	2.11868	3.57973	NEK6;PTEN;BMAL1
Regulation Of Regulated Secretory Pathway (GO:1903305)	3/35	0.184593	0.537331	2.11868	3.57973	RAB3A;RAB15;SYT17
Response To Nutrient Levels (GO:0031667)	3/35	0.184593	0.537331	2.11868	3.57973	PRKAA2;MAPKAP1;MEAK7
Response To Lipid (GO:0033993)	7/110	0.18679	0.537331	1.53744	2.57947	ACER2;RARG;SRR;ALAS1;MAPKAPK3;PALM3;FOXO3
Actin Polymerization Or Depolymerization (GO:0008154)	4/53	0.186996	0.537331	1.84538	3.09409	INF2;AVIL;CORO7;ARHGAP6
Carboxylic Acid Transport (GO:0046942)	4/53	0.186996	0.537331	1.84538	3.09409	SLC36A1;SLC43A2;PSAP;SLC16A9
Negative Regulation Of Metabolic Process (GO:0009892)	4/53	0.186996	0.537331	1.84538	3.09409	RB1;FLCN;ACOT11;BMAL1
Positive Regulation Of NIK/NF-kappaB Signaling (GO:1901224)	4/53	0.186996	0.537331	1.84538	3.09409	APP;PTP4A3;PDCD4;SASH1
Regulation Of Alternative mRNA Splicing, Via Spliceosome (GO:0000381)	4/53	0.186996	0.537331	1.84538	3.09409	RBM38;CELF5;RBM5;SRSF12
Transmembrane Receptor Protein Serine/Threonine Kinase Signaling Pathway (GO:0007178)	8/130	0.18814	0.537331	1.48371	2.47864	TGFBR3;JUN;ITGB5;GDF15;APLP2;PDCD4;FOS;ENG
Cellular Response To Hypoxia (GO:0071456)	5/72	0.190425	0.537331	1.68742	2.79857	NPEPPS;LMNA;HMOX1;PMAIP1;MDM4
Negative Regulation Of Catabolic Process (GO:0009895)	5/72	0.190425	0.537331	1.68742	2.79857	BSCL2;FLCN;RIC1;AZIN2;MDM4
Metal Ion Transport (GO:0030001)	10/171	0.191714	0.537331	1.40584	2.3221	NIPAL4;KCNJ4;RYR2;TRPC3;CHRNA4;SLC41A2;KCNJ15;SCN3B;SGK1;SCN4B
COPII Vesicle Coating (GO:0048208)	2/19	0.191925	0.537331	2.65768	4.38691	TRAPPC12;TRAPPC11
Cardiac Ventricle Development (GO:0003231)	2/19	0.191925	0.537331	2.65768	4.38691	MDM4;ENG
Cellular Response To Misfolded Protein (GO:0071218)	2/19	0.191925	0.537331	2.65768	4.38691	RNF185;DNAJC18
Chondroitin Sulfate Proteoglycan Biosynthetic Process (GO:0050650)	2/19	0.191925	0.537331	2.65768	4.38691	CSGALNACT1;CHST11
Cyclic Nucleotide Biosynthetic Process (GO:0009190)	2/19	0.191925	0.537331	2.65768	4.38691	NPR2;ADCY2
Eye Morphogenesis (GO:0048592)	2/19	0.191925	0.537331	2.65768	4.38691	RARG;IFT122
Ganglioside Metabolic Process (GO:0001573)	2/19	0.191925	0.537331	2.65768	4.38691	NEU3;ST6GALNAC4
Insulin Secretion (GO:0030073)	2/19	0.191925	0.537331	2.65768	4.38691	NEUROD1;RAB11FIP5
Intrinsic Apoptotic Signaling Pathway In Response To DNA Damage By P53 Class Mediator (GO:0042771)	2/19	0.191925	0.537331	2.65768	4.38691	DDIT4;PHLDA3
Negative Regulation Of RNA Splicing (GO:0033119)	2/19	0.191925	0.537331	2.65768	4.38691	RBM20;SRSF12
Negative Regulation Of Cyclin-Dependent Protein Serine/Threonine Kinase Activity (GO:0045736)	2/19	0.191925	0.537331	2.65768	4.38691	CDKN1A;PTEN
Negative Regulation Of Fatty Acid Metabolic Process (GO:0045922)	2/19	0.191925	0.537331	2.65768	4.38691	ACADVL;APLP2
Negative Regulation Of Leukocyte Cell-Cell Adhesion (GO:1903038)	2/19	0.191925	0.537331	2.65768	4.38691	DUSP3;ASS1
Neuron Apoptotic Process (GO:0051402)	2/19	0.191925	0.537331	2.65768	4.38691	FAS;TNFRSF21
Nucleotide Biosynthetic Process (GO:0009165)	2/19	0.191925	0.537331	2.65768	4.38691	PRPS2;MTHFD1
Phosphate Ion Transport (GO:0006817)	2/19	0.191925	0.537331	2.65768	4.38691	SLC37A2;SLC37A3
Positive Regulation Of Mitochondrial Fission (GO:0090141)	2/19	0.191925	0.537331	2.65768	4.38691	DDHD1;MARCHF5
Regulation Of Autophagy Of Mitochondrion (GO:1903146)	2/19	0.191925	0.537331	2.65768	4.38691	FZD5;FBXW7
Regulation Of Behavior (GO:0050795)	2/19	0.191925	0.537331	2.65768	4.38691	AHI1;ZFHX3
Regulation Of Vascular Endothelial Growth Factor Signaling Pathway (GO:1900746)	2/19	0.191925	0.537331	2.65768	4.38691	NRG1;ROBO1
Release Of Cytochrome C From Mitochondria (GO:0001836)	2/19	0.191925	0.537331	2.65768	4.38691	BBC3;MCL1
Sphingosine Metabolic Process (GO:0006670)	2/19	0.191925	0.537331	2.65768	4.38691	ACER2;SPTLC2
Vesicle Targeting, Rough ER To cis-Golgi (GO:0048207)	2/19	0.191925	0.537331	2.65768	4.38691	TRAPPC12;TRAPPC11
Mitotic Cell Cycle Phase Transition (GO:0044772)	7/111	0.192639	0.537331	1.52258	2.50759	CDKN1A;CCND2;CCND1;UBE2C;PLK2;CCNG1;PLCB1
Regulation Of Transforming Growth Factor Beta Receptor Signaling Pathway (GO:0017015)	7/111	0.192639	0.537331	1.52258	2.50759	FLCN;CDKN2B;ARID4A;THBS1;VASN;ENG;HSPA1A
B Cell Chemotaxis (GO:0035754)	1/5	0.194996	0.537331	5.64475	9.2279	GAS6
C-terminal Protein Deglutamylation (GO:0035609)	1/5	0.194996	0.537331	5.64475	9.2279	AGTPBP1
GDP-mannose Metabolic Process (GO:0019673)	1/5	0.194996	0.537331	5.64475	9.2279	PMM1
Activation Of Transmembrane Receptor Protein Tyrosine Kinase Activity (GO:0007171)	1/5	0.194996	0.537331	5.64475	9.2279	NRG1
Adiponectin-Activated Signaling Pathway (GO:0033211)	1/5	0.194996	0.537331	5.64475	9.2279	APLP2
Aminophospholipid Transport (GO:0015917)	1/5	0.194996	0.537331	5.64475	9.2279	SCARB2
Aspartate Metabolic Process (GO:0006531)	1/5	0.194996	0.537331	5.64475	9.2279	ASS1
Autocrine Signaling (GO:0035425)	1/5	0.194996	0.537331	5.64475	9.2279	FZD1
Blood Vessel Endothelial Cell Proliferation Involved In Sprouting Angiogenesis (GO:0002043)	1/5	0.194996	0.537331	5.64475	9.2279	BMPER
Bundle Of His cell-Purkinje Myocyte Adhesion Involved In Cell Communication (GO:0086073)	1/5	0.194996	0.537331	5.64475	9.2279	PKP2
Cardiolipin Acyl-Chain Remodeling (GO:0035965)	1/5	0.194996	0.537331	5.64475	9.2279	THEM5
Cellular Heat Acclimation (GO:0070370)	1/5	0.194996	0.537331	5.64475	9.2279	HSPA1A
Cellular Response To Cold (GO:0070417)	1/5	0.194996	0.537331	5.64475	9.2279	EIF2AK3
Cellular Response To Granulocyte Macrophage Colony-Stimulating Factor Stimulus (GO:0097011)	1/5	0.194996	0.537331	5.64475	9.2279	NPR2
Cholesterol Import (GO:0070508)	1/5	0.194996	0.537331	5.64475	9.2279	STARD5
Dermatan Sulfate Metabolic Process (GO:0030205)	1/5	0.194996	0.537331	5.64475	9.2279	UST
Dermatan Sulfate Proteoglycan Metabolic Process (GO:0050655)	1/5	0.194996	0.537331	5.64475	9.2279	CSGALNACT1
Detection Of Virus (GO:0009597)	1/5	0.194996	0.537331	5.64475	9.2279	SERINC3
Embryonic Hindlimb Morphogenesis (GO:0035116)	1/5	0.194996	0.537331	5.64475	9.2279	RARG
Glomerulus Vasculature Development (GO:0072012)	1/5	0.194996	0.537331	5.64475	9.2279	TEK
Heat Acclimation (GO:0010286)	1/5	0.194996	0.537331	5.64475	9.2279	HSPA1A
Humoral Immune Response Mediated By Circulating Immunoglobulin (GO:0002455)	1/5	0.194996	0.537331	5.64475	9.2279	CD81
Inflammatory Response To Wounding (GO:0090594)	1/5	0.194996	0.537331	5.64475	9.2279	HMOX1
Interleukin-27-Mediated Signaling Pathway (GO:0070106)	1/5	0.194996	0.537331	5.64475	9.2279	STAT1
Iron Coordination Entity Transport (GO:1901678)	1/5	0.194996	0.537331	5.64475	9.2279	NRG1
Leukocyte Apoptotic Process (GO:0071887)	1/5	0.194996	0.537331	5.64475	9.2279	PLEKHO2
Lipid Droplet Disassembly (GO:1905691)	1/5	0.194996	0.537331	5.64475	9.2279	PRKAA2
Lipoprotein Metabolic Process (GO:0042157)	1/5	0.194996	0.537331	5.64475	9.2279	CTSD
mRNA 5'-Splice Site Recognition (GO:0000395)	1/5	0.194996	0.537331	5.64475	9.2279	SRSF12
Mesenchymal Cell Differentiation Involved In Kidney Development (GO:0072161)	1/5	0.194996	0.537331	5.64475	9.2279	STAT1
Mesodermal Cell Fate Commitment (GO:0001710)	1/5	0.194996	0.537331	5.64475	9.2279	KLF4
Negative Regulation Of PERK-mediated Unfolded Protein Response (GO:1903898)	1/5	0.194996	0.537331	5.64475	9.2279	NCK2
Negative Regulation Of T Cell Differentiation In Thymus (GO:0033085)	1/5	0.194996	0.537331	5.64475	9.2279	FOXJ1
Negative Regulation Of Amino Acid Transport (GO:0051956)	1/5	0.194996	0.537331	5.64475	9.2279	SLC43A2
Negative Regulation Of Cell Size (GO:0045792)	1/5	0.194996	0.537331	5.64475	9.2279	PTEN
Negative Regulation Of Cellular Extravasation (GO:0002692)	1/5	0.194996	0.537331	5.64475	9.2279	PLCB1
Negative Regulation Of Cellular Response To Hypoxia (GO:1900038)	1/5	0.194996	0.537331	5.64475	9.2279	EPHA4
Negative Regulation Of Excitatory Postsynaptic Potential (GO:0090394)	1/5	0.194996	0.537331	5.64475	9.2279	PTEN
Negative Regulation Of Heterochromatin Formation (GO:0031452)	1/5	0.194996	0.537331	5.64475	9.2279	APOBEC1
Negative Regulation Of Lamellipodium Organization (GO:1902744)	1/5	0.194996	0.537331	5.64475	9.2279	NRG1
Negative Regulation Of Myeloid Cell Apoptotic Process (GO:0033033)	1/5	0.194996	0.537331	5.64475	9.2279	MAEA
Negative Regulation Of Neuron Migration (GO:2001223)	1/5	0.194996	0.537331	5.64475	9.2279	NEXMIF
Negative Regulation Of Nuclear-Transcribed mRNA Catabolic Process, Nonsense-Mediated Decay (GO:2000623)	1/5	0.194996	0.537331	5.64475	9.2279	APOBEC1
Negative Regulation Of Protein Kinase Activity By Regulation Of Protein Phosphorylation (GO:0044387)	1/5	0.194996	0.537331	5.64475	9.2279	PPM1F
Negative Regulation Of Toll-Like Receptor 2 Signaling Pathway (GO:0034136)	1/5	0.194996	0.537331	5.64475	9.2279	TNFAIP3
Negative Regulation Of Transcription From RNA Polymerase II Promoter In Response To Stress (GO:0097201)	1/5	0.194996	0.537331	5.64475	9.2279	JUN
Negative Regulation Of Trophoblast Cell Migration (GO:1901164)	1/5	0.194996	0.537331	5.64475	9.2279	GJA1
Nucleobase Transport (GO:0015851)	1/5	0.194996	0.537331	5.64475	9.2279	SLC29A3
Nucleoside Transport (GO:0015858)	1/5	0.194996	0.537331	5.64475	9.2279	SLC29A3
Nucleotide-Binding Domain, Leucine Rich Repeat Containing Receptor Signaling Pathway (GO:0035872)	1/5	0.194996	0.537331	5.64475	9.2279	TNFAIP3
Pentose-Phosphate Shunt, Non-Oxidative Branch (GO:0009052)	1/5	0.194996	0.537331	5.64475	9.2279	SHPK
Pexophagy (GO:0000425)	1/5	0.194996	0.537331	5.64475	9.2279	SQSTM1
Plus-End-Directed Organelle Transport Along Microtubule (GO:0072386)	1/5	0.194996	0.537331	5.64475	9.2279	KIF3B
Podocyte Cell Migration (GO:0090521)	1/5	0.194996	0.537331	5.64475	9.2279	KANK2
poly-N-acetyllactosamine Metabolic Process (GO:0030309)	1/5	0.194996	0.537331	5.64475	9.2279	B3GNT4
Positive Regulation Of Cell-Cell Adhesion Mediated By Integrin (GO:0033634)	1/5	0.194996	0.537331	5.64475	9.2279	PIEZO1
Positive Regulation Of Epithelial Cell Differentiation Involved In Kidney Development (GO:2000698)	1/5	0.194996	0.537331	5.64475	9.2279	LIF
Positive Regulation Of Focal Adhesion Disassembly (GO:0120183)	1/5	0.194996	0.537331	5.64475	9.2279	DUSP3
Positive Regulation Of Hemoglobin Biosynthetic Process (GO:0046985)	1/5	0.194996	0.537331	5.64475	9.2279	KLF4
Positive Regulation Of Monoatomic Ion Transmembrane Transport (GO:0034767)	1/5	0.194996	0.537331	5.64475	9.2279	P2RX7
Positive Regulation Of Protein Localization To Cilium (GO:1903566)	1/5	0.194996	0.537331	5.64475	9.2279	CROCC
Positive Regulation Of Sterol Transport (GO:0032373)	1/5	0.194996	0.537331	5.64475	9.2279	ABCB4
Positive Regulation Of Toll-Like Receptor 2 Signaling Pathway (GO:0034137)	1/5	0.194996	0.537331	5.64475	9.2279	PJA2
Positive Regulation Of Translation In Response To Stress (GO:0032056)	1/5	0.194996	0.537331	5.64475	9.2279	NCK2
Positive Regulation Of Vascular Associated Smooth Muscle Cell Differentiation (GO:1905065)	1/5	0.194996	0.537331	5.64475	9.2279	ENG
Postsynaptic Density Assembly (GO:0097107)	1/5	0.194996	0.537331	5.64475	9.2279	PTEN
Prepulse Inhibition (GO:0060134)	1/5	0.194996	0.537331	5.64475	9.2279	PTEN
Presynaptic Active Zone Organization (GO:1990709)	1/5	0.194996	0.537331	5.64475	9.2279	RAB3A
Proline Metabolic Process (GO:0006560)	1/5	0.194996	0.537331	5.64475	9.2279	ALDH4A1
Protein Import (GO:0017038)	1/5	0.194996	0.537331	5.64475	9.2279	SNX33
Protein Localization To Membrane Raft (GO:1903044)	1/5	0.194996	0.537331	5.64475	9.2279	CYP46A1
Protein Sulfation (GO:0006477)	1/5	0.194996	0.537331	5.64475	9.2279	UST
Protein Targeting To Vacuole Involved In Autophagy (GO:0071211)	1/5	0.194996	0.537331	5.64475	9.2279	SQSTM1
Purine Deoxyribonucleotide Catabolic Process (GO:0009155)	1/5	0.194996	0.537331	5.64475	9.2279	NUDT18
Purine Nucleobase Transmembrane Transport (GO:1904823)	1/5	0.194996	0.537331	5.64475	9.2279	SLC29A3
Pyrimidine Nucleoside Transport (GO:0015864)	1/5	0.194996	0.537331	5.64475	9.2279	SLC29A3
Regulation Of Basement Membrane Organization (GO:0110011)	1/5	0.194996	0.537331	5.64475	9.2279	LAMA2
Regulation Of cGMP-mediated Signaling (GO:0010752)	1/5	0.194996	0.537331	5.64475	9.2279	THBS1
Regulation Of Endothelial Cell-Matrix Adhesion Via Fibronectin (GO:1904904)	1/5	0.194996	0.537331	5.64475	9.2279	RIN2
Regulation Of Establishment Of T Cell Polarity (GO:1903903)	1/5	0.194996	0.537331	5.64475	9.2279	RIPOR2
Regulation Of Extracellular Exosome Assembly (GO:1903551)	1/5	0.194996	0.537331	5.64475	9.2279	SDC4
Regulation Of Fat Cell Proliferation (GO:0070344)	1/5	0.194996	0.537331	5.64475	9.2279	PID1
Regulation Of Focal Adhesion Disassembly (GO:0120182)	1/5	0.194996	0.537331	5.64475	9.2279	DUSP3
Regulation Of Glomerular Filtration (GO:0003093)	1/5	0.194996	0.537331	5.64475	9.2279	GAS6
Regulation Of Glutamate Receptor Signaling Pathway (GO:1900449)	1/5	0.194996	0.537331	5.64475	9.2279	PRNP
Regulation Of Glycogen (Starch) Synthase Activity (GO:2000465)	1/5	0.194996	0.537331	5.64475	9.2279	IGF2
Regulation Of Hepatocyte Proliferation (GO:2000345)	1/5	0.194996	0.537331	5.64475	9.2279	FBXW7
Regulation Of Histone Deacetylase Activity (GO:1901725)	1/5	0.194996	0.537331	5.64475	9.2279	PRKD2
Regulation Of Long-Chain Fatty Acid Import Across Plasma Membrane (GO:0010746)	1/5	0.194996	0.537331	5.64475	9.2279	THBS1
Regulation Of Lysosome Organization (GO:1905671)	1/5	0.194996	0.537331	5.64475	9.2279	SCARB2
Regulation Of Monoatomic Anion Transport (GO:0044070)	1/5	0.194996	0.537331	5.64475	9.2279	STC1
Regulation Of Morphogenesis Of A Branching Structure (GO:0060688)	1/5	0.194996	0.537331	5.64475	9.2279	RTN4
Regulation Of Neutrophil Extravasation (GO:2000389)	1/5	0.194996	0.537331	5.64475	9.2279	RIPOR2
Regulation Of Nitric Oxide Mediated Signal Transduction (GO:0010749)	1/5	0.194996	0.537331	5.64475	9.2279	THBS1
Regulation Of Peptidyl-Cysteine S-nitrosylation (GO:2000169)	1/5	0.194996	0.537331	5.64475	9.2279	SNTA1
Regulation Of Plasma Membrane Repair (GO:1905684)	1/5	0.194996	0.537331	5.64475	9.2279	RAB3A
Regulation Of Protein Autoubiquitination (GO:1902498)	1/5	0.194996	0.537331	5.64475	9.2279	SASH1
Regulation Of Protein Deubiquitination (GO:0090085)	1/5	0.194996	0.537331	5.64475	9.2279	TNIP1
Regulation Of Ventricular Cardiac Muscle Cell Membrane Depolarization (GO:0060373)	1/5	0.194996	0.537331	5.64475	9.2279	SCN3B
Response To Bile Acid (GO:1903412)	1/5	0.194996	0.537331	5.64475	9.2279	ALAS1
Response To Gonadotropin (GO:0034698)	1/5	0.194996	0.537331	5.64475	9.2279	TGFBR3
Response To Granulocyte Macrophage Colony-Stimulating Factor (GO:0097012)	1/5	0.194996	0.537331	5.64475	9.2279	NPR2
Response To Manganese Ion (GO:0010042)	1/5	0.194996	0.537331	5.64475	9.2279	ATP13A2
Signal Complex Assembly (GO:0007172)	1/5	0.194996	0.537331	5.64475	9.2279	NCK2
Striated Muscle Hypertrophy (GO:0014897)	1/5	0.194996	0.537331	5.64475	9.2279	RYR2
Thiamine-Containing Compound Metabolic Process (GO:0042723)	1/5	0.194996	0.537331	5.64475	9.2279	SLC19A2
Toll-Like Receptor 9 Signaling Pathway (GO:0034162)	1/5	0.194996	0.537331	5.64475	9.2279	IRAK4
Uridine Transport (GO:0015862)	1/5	0.194996	0.537331	5.64475	9.2279	SLC29A3
Venous Blood Vessel Morphogenesis (GO:0048845)	1/5	0.194996	0.537331	5.64475	9.2279	ENG
Ventricular Cardiac Muscle Cell Development (GO:0055015)	1/5	0.194996	0.537331	5.64475	9.2279	MEF2A
Ventricular Compact Myocardium Morphogenesis (GO:0003223)	1/5	0.194996	0.537331	5.64475	9.2279	TGFBR3
Negative Regulation Of Sequestering Of Calcium Ion (GO:0051283)	3/36	0.195474	0.537331	2.05437	3.35341	RYR2;PLCH2;PLCB1
Positive Regulation Of Myeloid Cell Differentiation (GO:0045639)	3/36	0.195474	0.537331	2.05437	3.35341	STAT1;FOXO3;HSPA1A
Positive Regulation Of Phospholipase C Activity (GO:0010863)	3/36	0.195474	0.537331	2.05437	3.35341	EDNRA;ADRA1D;ARHGAP6
Receptor Signaling Pathway Via JAK-STAT (GO:0007259)	3/36	0.195474	0.537331	2.05437	3.35341	GHR;STAT1;STAMBP
Regulation Of Erythrocyte Differentiation (GO:0045646)	3/36	0.195474	0.537331	2.05437	3.35341	STAT1;FOXO3;HSPA1A
Negative Regulation Of Neuron Projection Development (GO:0010977)	4/54	0.195696	0.537331	1.80838	2.94982	EPHA4;RTN4RL1;PTEN;TSKU
Negative Regulation Of Protein Catabolic Process (GO:0042177)	4/54	0.195696	0.537331	1.80838	2.94982	RIC1;TIMP3;AZIN2;MDM4
Negative Regulation Of Protein Modification By Small Protein Conjugation Or Removal (GO:1903321)	4/54	0.195696	0.537331	1.80838	2.94982	TNFAIP3;SQSTM1;N4BP1;HSPA1A
Positive Regulation Of NF-kappaB Transcription Factor Activity (GO:0051092)	9/152	0.198085	0.54343	1.42418	2.30582	TNFSF18;APP;PIDD1;PRKD2;RBCK1;TICAM1;MAP3K13;EDA2R;HSPA1A
Calcium Ion Transport (GO:0006816)	7/112	0.198561	0.543727	1.508	2.43792	P2RX7;RYR2;STIM1;TRPC3;CHRNA4;ORAI2;GAS6
Regulation Of Signal Transduction (GO:0009966)	11/193	0.198644	0.543727	1.36811	2.2112	APP;GALNT11;RGS5;PRNP;USP20;CD80;NCK2;RGS12;KCTD12;PLCB1;SOCS5
Regulation Of GTPase Activity (GO:0043087)	12/214	0.20004	0.543727	1.3449	2.16427	EPHA4;FLCN;TBC1D2;RABGAP1;RIC1;SGSM2;ASAP3;PLXNA1;RSU1;ARAP1;EFNA5;RALGPS2
Regulation Of Cell Cycle (GO:0051726)	16/298	0.2005	0.543727	1.28521	2.06526	RB1;JUN;CDKN1A;PPP1R13B;GADD45A;NEK6;RHOB;CDC20;CYLD;MAEA;BIN1;SIK1;TAF6;JUNB;BMAL1;RPRM
Response To Peptide Hormone (GO:0043434)	4/55	0.204517	0.543727	1.77283	2.81366	TGFBR3;STAT1;MEAK7;ZBTB7B
Positive Regulation Of Cellular Component Organization (GO:0051130)	7/113	0.204552	0.543727	1.49369	2.37039	RB1;CDC20;BCL2L11;HYAL1;DCTN1;SMPD1;NRG1
RNA Stabilization (GO:0043489)	3/37	0.206506	0.543727	1.99385	3.14514	RBM38;TNIP1;TENT5C
Aortic Valve Morphogenesis (GO:0003180)	3/37	0.206506	0.543727	1.99385	3.14514	RB1;SLIT1;ROBO1
Mitochondrion Disassembly (GO:0061726)	3/37	0.206506	0.543727	1.99385	3.14514	WIPI1;SNX33;SQSTM1
Negative Regulation Of Endothelial Cell Proliferation (GO:0001937)	3/37	0.206506	0.543727	1.99385	3.14514	STAT1;ALOX5;THBS1
Negative Regulation Of Stress-Activated MAPK Cascade (GO:0032873)	3/37	0.206506	0.543727	1.99385	3.14514	CYLD;DUSP10;DUSP3
DNA Methylation (GO:0006306)	2/20	0.207612	0.543727	2.5099	3.94578	FOS;PPM1D
Calcium-Mediated Signaling Using Intracellular Calcium Source (GO:0035584)	2/20	0.207612	0.543727	2.5099	3.94578	PRNP;RYR2
Cellular Response To pH (GO:0071467)	2/20	0.207612	0.543727	2.5099	3.94578	HYAL1;RAB11FIP5
Endothelial Cell Development (GO:0001885)	2/20	0.207612	0.543727	2.5099	3.94578	STC1;ICAM1
Intracellular Monoatomic Ion Homeostasis (GO:0006873)	2/20	0.207612	0.543727	2.5099	3.94578	P2RY2;SLC39A14
Lipopolysaccharide-Mediated Signaling Pathway (GO:0031663)	2/20	0.207612	0.543727	2.5099	3.94578	PRKCE;TICAM1
Mesoderm Formation (GO:0001707)	2/20	0.207612	0.543727	2.5099	3.94578	ITGB4;ITGA8
Microglial Cell Activation (GO:0001774)	2/20	0.207612	0.543727	2.5099	3.94578	APP;ITGB2
Myoblast Differentiation (GO:0045445)	2/20	0.207612	0.543727	2.5099	3.94578	RB1;NRG1
Negative Regulation Of Cyclin-Dependent Protein Kinase Activity (GO:1904030)	2/20	0.207612	0.543727	2.5099	3.94578	CDKN1A;PTEN
Negative Regulation Of Cytokine Production Involved In Inflammatory Response (GO:1900016)	2/20	0.207612	0.543727	2.5099	3.94578	APLP2;PDCD4
Negative Regulation Of Microtubule Depolymerization (GO:0007026)	2/20	0.207612	0.543727	2.5099	3.94578	APC2;CKAP2
Negative Regulation Of Phosphate Metabolic Process (GO:0045936)	2/20	0.207612	0.543727	2.5099	3.94578	CDKN1A;CDKN2B
Negative Regulation Of Protein Localization To Cell Periphery (GO:1904376)	2/20	0.207612	0.543727	2.5099	3.94578	PID1;TMBIM1
Negative Regulation Of Protein Localization To Plasma Membrane (GO:1903077)	2/20	0.207612	0.543727	2.5099	3.94578	PID1;TMBIM1
Negative Regulation Of Small GTPase Mediated Signal Transduction (GO:0051058)	2/20	0.207612	0.543727	2.5099	3.94578	MAPKAP1;STAMBP
Positive Regulation Of Antigen Receptor-Mediated Signaling Pathway (GO:0050857)	2/20	0.207612	0.543727	2.5099	3.94578	CD81;PRKD2
Positive Regulation Of Epithelial Cell Differentiation (GO:0030858)	2/20	0.207612	0.543727	2.5099	3.94578	BTG1;FOXJ1
Pulmonary Valve Development (GO:0003177)	2/20	0.207612	0.543727	2.5099	3.94578	ROBO1;TNFRSF1A
Regulation Of Calcium Ion Transmembrane Transport (GO:1903169)	2/20	0.207612	0.543727	2.5099	3.94578	PRNP;PTK2B
Regulation Of Cardiac Muscle Contraction By Calcium Ion Signaling (GO:0010882)	2/20	0.207612	0.543727	2.5099	3.94578	RYR2;ATP1B1
Regulation Of Fibroblast Migration (GO:0010762)	2/20	0.207612	0.543727	2.5099	3.94578	PRKCE;THBS1
Regulation Of Macrophage Chemotaxis (GO:0010758)	2/20	0.207612	0.543727	2.5099	3.94578	PTK2B;THBS1
Regulation Of Membrane Depolarization (GO:0003254)	2/20	0.207612	0.543727	2.5099	3.94578	SCN3B;SCN1B
Regulation Of Mitotic Spindle Assembly (GO:1901673)	2/20	0.207612	0.543727	2.5099	3.94578	PDCD6IP;HSPA1A
Regulation Of Spindle Organization (GO:0090224)	2/20	0.207612	0.543727	2.5099	3.94578	PSRC1;DCTN1
Response To Fibroblast Growth Factor (GO:0071774)	2/20	0.207612	0.543727	2.5099	3.94578	HYAL1;CD44
Stress-Activated Protein Kinase Signaling Cascade (GO:0031098)	2/20	0.207612	0.543727	2.5099	3.94578	MAP3K20;MAP3K13
Striated Muscle Cell Differentiation (GO:0051146)	2/20	0.207612	0.543727	2.5099	3.94578	NRG1;SIK1
Transport Along Microtubule (GO:0010970)	2/20	0.207612	0.543727	2.5099	3.94578	CAMSAP3;APP
Regulation Of MAP Kinase Activity (GO:0043405)	7/114	0.210612	0.543727	1.47965	2.30491	GHR;SMPD1;PDGFA;THBS1;SORL1;PIK3R5;ROBO1
Positive Regulation Of I-kappaB kinase/NF-kappaB Signaling (GO:0043123)	10/175	0.210792	0.543727	1.37147	2.13523	GJA1;NEK6;PLK2;HMOX1;TNFRSF10B;RBCK1;IRAK4;TICAM1;EDA2R;TNFRSF1A
Endomembrane System Organization (GO:0010256)	11/196	0.212261	0.543727	1.34571	2.08577	PI4K2B;SEC16B;COG7;LMNA;EIF2AK3;TRAPPC12;TRAPPC11;ANK3;TMCC1;SNX33;SQSTM1
Negative Regulation Of Phosphorylation (GO:0042326)	5/75	0.213004	0.543727	1.61484	2.49727	PRNP;CDKN1A;CDKN2B;PID1;PTEN
Positive Regulation Of Neurogenesis (GO:0050769)	5/75	0.213004	0.543727	1.61484	2.49727	TIAM2;VCAN;SLITRK1;PLXNA1;ROBO1
Regulation Of Stress Fiber Assembly (GO:0051492)	5/75	0.213004	0.543727	1.61484	2.49727	TMEFF2;ASAP3;ARAP1;ARHGAP6;PPM1F
Positive Regulation Of Transcription By RNA Polymerase II (GO:0045944)	45/938	0.215943	0.543727	1.14435	1.75399	APP;RARG;CALCOCO1;CASZ1;PID1;CD81;NLRC5;FOXO3;ETS2;ELK3;NEUROD1;FLCN;RPS6KA1;NCK2;PPARGC1A;JUNB;IER5;MEF2A;AKIRIN2;JUN;ZFHX3;FZD5;STAT1;IGF2;LIF;CKAP2;FOXJ1;GRHL3;FOS;KLF4;ST18;TNFRSF1A;FOSL2;AHI1;ELF1;TFCP2;TNIP1;RFX5;RARB;TAF6;PRKD2;SQSTM1;BMAL1;NFE2L2;ENG
Cell Junction Assembly (GO:0034329)	6/95	0.216258	0.543727	1.52441	2.3343	DNM3;FLCN;FZD5;SLITRK1;PTEN;PKP2
Heart Looping (GO:0001947)	3/38	0.217675	0.543727	1.93678	2.95311	NDRG4;BBS7;ENG
Positive Regulation Of Cation Channel Activity (GO:2001259)	3/38	0.217675	0.543727	1.93678	2.95311	EDNRA;JPH2;ANK3
Positive Regulation Of Myoblast Differentiation (GO:0045663)	3/38	0.217675	0.543727	1.93678	2.95311	RIPOR2;BTG1;PLCB1
Response To Peptide (GO:1901652)	3/38	0.217675	0.543727	1.93678	2.95311	PRNP;STAT1;MMP2
Endosome To Lysosome Transport (GO:0008333)	4/57	0.222492	0.543727	1.70575	2.56351	BIN1;VPS41;VIPAS39;RHOB
Regulation Of Protein Metabolic Process (GO:0051246)	6/96	0.223102	0.543727	1.50739	2.26128	APP;EDNRB;WDR91;FOXO3;FAM83D;KLF4
Anaphase-Promoting Complex-Dependent Catabolic Process (GO:0031145)	2/21	0.223426	0.543727	2.37768	3.56337	CDC20;UBE2C
Antigen Processing And Presentation Of Endogenous Peptide Antigen (GO:0002483)	2/21	0.223426	0.543727	2.37768	3.56337	TAP2;TAP1
Endocardial Cushion Morphogenesis (GO:0003203)	2/21	0.223426	0.543727	2.37768	3.56337	MDM4;ENG
Modulation By Symbiont Of Entry Into Host (GO:0052372)	2/21	0.223426	0.543727	2.37768	3.56337	EXOC7;EXOC2
Negative Regulation Of Biomineral Tissue Development (GO:0070168)	2/21	0.223426	0.543727	2.37768	3.56337	PTK2B;GAS6
Negative Regulation Of Tumor Necrosis Factor-Mediated Signaling Pathway (GO:0010804)	2/21	0.223426	0.543727	2.37768	3.56337	PELI3;GAS6
Outer Dynein Arm Assembly (GO:0036158)	2/21	0.223426	0.543727	2.37768	3.56337	DNAI1;DNAL1
Peptide Catabolic Process (GO:0043171)	2/21	0.223426	0.543727	2.37768	3.56337	NPEPPS;TPP1
Plasma Membrane Repair (GO:0001778)	2/21	0.223426	0.543727	2.37768	3.56337	RAB3A;SMPD1
Positive Regulation Of T Cell Cytokine Production (GO:0002726)	2/21	0.223426	0.543727	2.37768	3.56337	FZD5;CD81
Positive Regulation Of Amyloid Precursor Protein Catabolic Process (GO:1902993)	2/21	0.223426	0.543727	2.37768	3.56337	EPHA4;EFNA3
Positive Regulation Of Signal Transduction By P53 Class Mediator (GO:1901798)	2/21	0.223426	0.543727	2.37768	3.56337	PMAIP1;HIC1
Positive Regulation Of Transcription Regulatory Region DNA Binding (GO:2000679)	2/21	0.223426	0.543727	2.37768	3.56337	RB1;NEUROD1
Purine Nucleotide Biosynthetic Process (GO:0006164)	2/21	0.223426	0.543727	2.37768	3.56337	PRPS2;MTHFD1
Regulation Of Membrane Protein Ectodomain Proteolysis (GO:0051043)	2/21	0.223426	0.543727	2.37768	3.56337	TIMP3;SNX33
Response To Cadmium Ion (GO:0046686)	2/21	0.223426	0.543727	2.37768	3.56337	JUN;FOS
Retrotransposon Silencing (GO:0010526)	2/21	0.223426	0.543727	2.37768	3.56337	TUT7;TEX15
Zinc Ion Transmembrane Transport (GO:0071577)	2/21	0.223426	0.543727	2.37768	3.56337	SLC39A13;SLC39A14
Central Nervous System Development (GO:0007417)	15/283	0.223898	0.543727	1.26725	1.89652	APP;NDRG4;ZFHX3;APLP2;ADAM22;PTEN;WWP1;CTNS;FOXJ1;RTN4;AHI1;GRIN2A;DDIT4;TPP1;NPTX1
Chloride Transport (GO:0006821)	5/77	0.228506	0.543727	1.56982	2.31736	SLC4A8;ANO10;ANO4;SLC12A7;ANO3
Regulation Of T Cell Proliferation (GO:0042129)	5/77	0.228506	0.543727	1.56982	2.31736	TNFSF18;SDC4;CD80;NCK2;TNFRSF21
Sphingolipid Biosynthetic Process (GO:0030148)	5/77	0.228506	0.543727	1.56982	2.31736	ACER2;SPTLC2;SMPD1;PRKD2;CLN8
Digestive Tract Development (GO:0048565)	3/39	0.228964	0.543727	1.88288	2.77572	EDNRB;RARB;BBS7
Negative Regulation Of Cell-Substrate Adhesion (GO:0010812)	3/39	0.228964	0.543727	1.88288	2.77572	NEXMIF;EFNA5;THBS1
Negative Regulation Of Lymphocyte Proliferation (GO:0050672)	3/39	0.228964	0.543727	1.88288	2.77572	SDC4;CD80;TNFRSF21
Negative Regulation Of Protein Secretion (GO:0050709)	3/39	0.228964	0.543727	1.88288	2.77572	KCNJ11;RHBDF2;RAB11FIP5
Regulation Of Protein Targeting To Mitochondrion (GO:1903214)	3/39	0.228964	0.543727	1.88288	2.77572	NPEPPS;FZD5;FBXW7
Release Of Sequestered Calcium Ion Into Cytosol (GO:0051209)	3/39	0.228964	0.543727	1.88288	2.77572	RYR2;PLCH2;PLCB1
Vitamin Transport (GO:0051180)	3/39	0.228964	0.543727	1.88288	2.77572	ABCD4;TCN2;SLC19A2
AV Node Cell Action Potential (GO:0086016)	1/6	0.229177	0.543727	4.51557	6.6526	SCN4B
N-acetylneuraminate Catabolic Process (GO:0019262)	1/6	0.229177	0.543727	4.51557	6.6526	GNPDA1
SA Node Cell Action Potential (GO:0086015)	1/6	0.229177	0.543727	4.51557	6.6526	SCN3B
TRAIL-activated Apoptotic Signaling Pathway (GO:0036462)	1/6	0.229177	0.543727	4.51557	6.6526	TNFRSF10B
Adherens Junction Maintenance (GO:0034334)	1/6	0.229177	0.543727	4.51557	6.6526	PLEKHA7
Aggrephagy (GO:0035973)	1/6	0.229177	0.543727	4.51557	6.6526	SQSTM1
Anterograde Dendritic Transport (GO:0098937)	1/6	0.229177	0.543727	4.51557	6.6526	KIF3B
Atrioventricular Valve Formation (GO:0003190)	1/6	0.229177	0.543727	4.51557	6.6526	OLFM1
Auditory Receptor Cell Morphogenesis (GO:0002093)	1/6	0.229177	0.543727	4.51557	6.6526	WHRN
Auditory Receptor Cell Stereocilium Organization (GO:0060088)	1/6	0.229177	0.543727	4.51557	6.6526	WHRN
Axon Extension Involved In Axon Guidance (GO:0048846)	1/6	0.229177	0.543727	4.51557	6.6526	SLIT1
Bleb Assembly (GO:0032060)	1/6	0.229177	0.543727	4.51557	6.6526	P2RX7
Cardiac Muscle Cell Myoblast Differentiation (GO:0060379)	1/6	0.229177	0.543727	4.51557	6.6526	NRG1
Cardiac Muscle Cell-Cardiac Muscle Cell Adhesion (GO:0086042)	1/6	0.229177	0.543727	4.51557	6.6526	PKP2
Cellular Hyperosmotic Response (GO:0071474)	1/6	0.229177	0.543727	4.51557	6.6526	RCSD1
Cellular Response To Caffeine (GO:0071313)	1/6	0.229177	0.543727	4.51557	6.6526	RYR2
Cellular Response To Interleukin-9 (GO:0071355)	1/6	0.229177	0.543727	4.51557	6.6526	STAT1
Cholesterol Catabolic Process (GO:0006707)	1/6	0.229177	0.543727	4.51557	6.6526	CYP46A1
Citrulline Metabolic Process (GO:0000052)	1/6	0.229177	0.543727	4.51557	6.6526	ASS1
Cleavage Furrow Formation (GO:0036089)	1/6	0.229177	0.543727	4.51557	6.6526	SNX33
Copper Ion Import (GO:0015677)	1/6	0.229177	0.543727	4.51557	6.6526	STEAP3
Cytolysis By Host Of Symbiont Cells (GO:0051838)	1/6	0.229177	0.543727	4.51557	6.6526	NRG1
Dense Core Granule Cytoskeletal Transport (GO:0099519)	1/6	0.229177	0.543727	4.51557	6.6526	KIF1C
Desmosome Organization (GO:0002934)	1/6	0.229177	0.543727	4.51557	6.6526	PKP2
Development Of Primary Female Sexual Characteristics (GO:0046545)	1/6	0.229177	0.543727	4.51557	6.6526	LHFPL2
Dorsal Aorta Development (GO:0035907)	1/6	0.229177	0.543727	4.51557	6.6526	ENG
Dorsal Aorta Morphogenesis (GO:0035912)	1/6	0.229177	0.543727	4.51557	6.6526	ENG
Excitatory Chemical Synaptic Transmission (GO:0098976)	1/6	0.229177	0.543727	4.51557	6.6526	GRIN2A
Free Ubiquitin Chain Polymerization (GO:0010994)	1/6	0.229177	0.543727	4.51557	6.6526	UBE2C
Ganglioside Catabolic Process (GO:0006689)	1/6	0.229177	0.543727	4.51557	6.6526	NEU3
Glucan Catabolic Process (GO:0009251)	1/6	0.229177	0.543727	4.51557	6.6526	PYGM
Glycogen Catabolic Process (GO:0005980)	1/6	0.229177	0.543727	4.51557	6.6526	PYGM
Hindlimb Morphogenesis (GO:0035137)	1/6	0.229177	0.543727	4.51557	6.6526	RARG
Inner Ear Receptor Cell Differentiation (GO:0060113)	1/6	0.229177	0.543727	4.51557	6.6526	WHRN
Insulin Secretion Involved In Cellular Response To Glucose Stimulus (GO:0035773)	1/6	0.229177	0.543727	4.51557	6.6526	RAB11FIP5
Interleukin-9-Mediated Signaling Pathway (GO:0038113)	1/6	0.229177	0.543727	4.51557	6.6526	STAT1
Long-Term Synaptic Depression (GO:0060292)	1/6	0.229177	0.543727	4.51557	6.6526	PLK2
Macrophage Derived Foam Cell Differentiation (GO:0010742)	1/6	0.229177	0.543727	4.51557	6.6526	STAT1
Marginal Zone B Cell Differentiation (GO:0002315)	1/6	0.229177	0.543727	4.51557	6.6526	PTK2B
Mitotic Nuclear Membrane Disassembly (GO:0007077)	1/6	0.229177	0.543727	4.51557	6.6526	NEK6
Negative Regulation Of Blood Vessel Endothelial Cell Proliferation Involved In Sprouting Angiogenesis (GO:1903588)	1/6	0.229177	0.543727	4.51557	6.6526	THBS1
Negative Regulation Of Dendritic Cell Apoptotic Process (GO:2000669)	1/6	0.229177	0.543727	4.51557	6.6526	GAS6
Negative Regulation Of Dendritic Spine Development (GO:0061000)	1/6	0.229177	0.543727	4.51557	6.6526	PTEN
Negative Regulation Of Low-Density Lipoprotein Receptor Activity (GO:1905598)	1/6	0.229177	0.543727	4.51557	6.6526	APP
Negative Regulation Of Membrane Protein Ectodomain Proteolysis (GO:0051045)	1/6	0.229177	0.543727	4.51557	6.6526	TIMP3
Negative Regulation Of p38MAPK Cascade (GO:1903753)	1/6	0.229177	0.543727	4.51557	6.6526	DUSP10
Negative Regulation Of Response To Reactive Oxygen Species (GO:1901032)	1/6	0.229177	0.543727	4.51557	6.6526	NFE2L2
Negative Regulation Of Telomere Capping (GO:1904354)	1/6	0.229177	0.543727	4.51557	6.6526	SMG6
Negative Regulation Of Type 2 Immune Response (GO:0002829)	1/6	0.229177	0.543727	4.51557	6.6526	SOCS5
Neuron Projection Extension Involved In Neuron Projection Guidance (GO:1902284)	1/6	0.229177	0.543727	4.51557	6.6526	SLIT1
Neurotrophin TRK Receptor Signaling Pathway (GO:0048011)	1/6	0.229177	0.543727	4.51557	6.6526	DDIT4
Norepinephrine Transport (GO:0015874)	1/6	0.229177	0.543727	4.51557	6.6526	SLC29A3
Nuclear-Transcribed mRNA Catabolic Process, Deadenylation-Independent Decay (GO:0031086)	1/6	0.229177	0.543727	4.51557	6.6526	EDC4
Nucleoside Diphosphate Catabolic Process (GO:0009134)	1/6	0.229177	0.543727	4.51557	6.6526	ENTPD5
Parallel Actin Filament Bundle Assembly (GO:0030046)	1/6	0.229177	0.543727	4.51557	6.6526	ESPN
Polyamine Biosynthetic Process (GO:0006596)	1/6	0.229177	0.543727	4.51557	6.6526	SMOX
Positive Regulation Of ER-associated Ubiquitin-Dependent Protein Catabolic Process (GO:1903071)	1/6	0.229177	0.543727	4.51557	6.6526	NFE2L2
Positive Regulation Of IRE1-mediated Unfolded Protein Response (GO:1903896)	1/6	0.229177	0.543727	4.51557	6.6526	BCL2L11
Positive Regulation Of T-helper 17 Cell Differentiation (GO:2000321)	1/6	0.229177	0.543727	4.51557	6.6526	NFKBIZ
Positive Regulation Of Cysteine-Type Endopeptidase Activity Involved In Apoptotic Signaling Pathway (GO:2001269)	1/6	0.229177	0.543727	4.51557	6.6526	ST18
Positive Regulation Of Deacetylase Activity (GO:0090045)	1/6	0.229177	0.543727	4.51557	6.6526	PRKD2
Positive Regulation Of Fibroblast Apoptotic Process (GO:2000271)	1/6	0.229177	0.543727	4.51557	6.6526	BTG1
Positive Regulation Of Immune Response To Tumor Cell (GO:0002839)	1/6	0.229177	0.543727	4.51557	6.6526	NRG1
Positive Regulation Of Lipopolysaccharide-Mediated Signaling Pathway (GO:0031666)	1/6	0.229177	0.543727	4.51557	6.6526	SASH1
Positive Regulation Of Multicellular Organism Growth (GO:0040018)	1/6	0.229177	0.543727	4.51557	6.6526	GHR
Positive Regulation Of Neurotransmitter Secretion (GO:0001956)	1/6	0.229177	0.543727	4.51557	6.6526	SLC4A8
Positive Regulation Of Synaptic Plasticity (GO:0031915)	1/6	0.229177	0.543727	4.51557	6.6526	CDC20
Protein Deglutamylation (GO:0035608)	1/6	0.229177	0.543727	4.51557	6.6526	AGTPBP1
Protein Localization To Endoplasmic Reticulum Exit Site (GO:0070973)	1/6	0.229177	0.543727	4.51557	6.6526	SEC16B
Proteoglycan Catabolic Process (GO:0030167)	1/6	0.229177	0.543727	4.51557	6.6526	GLB1
Pyrimidine Nucleotide-Sugar Transmembrane Transport (GO:0090481)	1/6	0.229177	0.543727	4.51557	6.6526	SLC35D1
Regulation Of MHC Class I Biosynthetic Process (GO:0045343)	1/6	0.229177	0.543727	4.51557	6.6526	NLRC5
Regulation Of NK T Cell Proliferation (GO:0051140)	1/6	0.229177	0.543727	4.51557	6.6526	ZBTB7B
Regulation Of SA Node Cell Action Potential (GO:0098907)	1/6	0.229177	0.543727	4.51557	6.6526	RYR2
Regulation Of T-helper Cell Differentiation (GO:0045622)	1/6	0.229177	0.543727	4.51557	6.6526	JUNB
Regulation Of Adiponectin Secretion (GO:0070163)	1/6	0.229177	0.543727	4.51557	6.6526	RAB11FIP5
Regulation Of Cardiac Muscle Cell Membrane Potential (GO:0086036)	1/6	0.229177	0.543727	4.51557	6.6526	EHD3
Regulation Of Cellular Response To Hypoxia (GO:1900037)	1/6	0.229177	0.543727	4.51557	6.6526	EPHA4
Regulation Of Collagen Fibril Organization (GO:1904026)	1/6	0.229177	0.543727	4.51557	6.6526	RB1
Regulation Of Hemoglobin Biosynthetic Process (GO:0046984)	1/6	0.229177	0.543727	4.51557	6.6526	KLF4
Regulation Of Histamine Secretion By Mast Cell (GO:1903593)	1/6	0.229177	0.543727	4.51557	6.6526	SNX4
Regulation Of Inositol Phosphate Biosynthetic Process (GO:0010919)	1/6	0.229177	0.543727	4.51557	6.6526	PTK2B
Regulation Of Nucleotide-Binding Oligomerization Domain Containing 2 Signaling Pathway (GO:0070432)	1/6	0.229177	0.543727	4.51557	6.6526	HSPA1A
Regulation Of Osteoclast Development (GO:2001204)	1/6	0.229177	0.543727	4.51557	6.6526	FBXW7
Regulation Of Oxidative Stress-Induced Neuron Intrinsic Apoptotic Signaling Pathway (GO:1903376)	1/6	0.229177	0.543727	4.51557	6.6526	MCL1
Regulation Of Phospholipid Transport (GO:2001138)	1/6	0.229177	0.543727	4.51557	6.6526	ABCB4
Regulation Of Vascular Associated Smooth Muscle Cell Apoptotic Process (GO:1905459)	1/6	0.229177	0.543727	4.51557	6.6526	PDCD4
Regulation Of Vascular Associated Smooth Muscle Cell Differentiation (GO:1905063)	1/6	0.229177	0.543727	4.51557	6.6526	PDCD4
Regulation Of Vitamin D Receptor Signaling Pathway (GO:0070562)	1/6	0.229177	0.543727	4.51557	6.6526	KANK2
Release Of Sequestered Calcium Ion Into Cytosol By Sarcoplasmic Reticulum (GO:0014808)	1/6	0.229177	0.543727	4.51557	6.6526	RYR2
Response To Alkaloid (GO:0043279)	1/6	0.229177	0.543727	4.51557	6.6526	RYR2
Response To Caffeine (GO:0031000)	1/6	0.229177	0.543727	4.51557	6.6526	RYR2
Response To Increased Oxygen Levels (GO:0036296)	1/6	0.229177	0.543727	4.51557	6.6526	ATP6V0D1
Ribose Phosphate Biosynthetic Process (GO:0046390)	1/6	0.229177	0.543727	4.51557	6.6526	PRPS2
Sterol Catabolic Process (GO:0016127)	1/6	0.229177	0.543727	4.51557	6.6526	CYP46A1
Tubulin Complex Assembly (GO:0007021)	1/6	0.229177	0.543727	4.51557	6.6526	TBCEL
Vascular Associated Smooth Muscle Cell Development (GO:0097084)	1/6	0.229177	0.543727	4.51557	6.6526	ENG
Vascular Wound Healing (GO:0061042)	1/6	0.229177	0.543727	4.51557	6.6526	MCAM
Very Long-Chain Fatty Acid Catabolic Process (GO:0042760)	1/6	0.229177	0.543727	4.51557	6.6526	ABCD4
Vitamin A Metabolic Process (GO:0006776)	1/6	0.229177	0.543727	4.51557	6.6526	ARID4A
Regulation Of Bone Mineralization (GO:0030500)	4/58	0.231631	0.549145	1.67407	2.44852	P2RX7;ALOX5;S1PR1;PTK2B
Positive Regulation Of Gene Expression (GO:0010628)	24/480	0.231965	0.549534	1.19266	1.74268	SEC16B;APP;CALCOCO1;PID1;EIF2AK3;PIK3R3;ANK3;TICAM1;KLF4;THBS1;PPM1F;ROBO1;P2RX7;OLFM1;GJA1;NWD1;RBM20;ATP13A2;ZBTB7B;CPEB3;GAS6;PPARGC1A;HSPA1A;NFE2L2
Endosomal Transport (GO:0016197)	10/180	0.235676	0.550587	1.33079	1.92338	ARL4C;SNX4;EHD3;EHD4;RIC1;DCTN1;TMCC1;SNX33;RCSD1;SQSTM1
Cellular Response To Cytokine Stimulus (GO:0071345)	16/308	0.237857	0.550587	1.24054	1.78152	RIPOR2;PID1;DAPK1;STAT1;NPR2;IRAK4;TNFRSF1A;GHR;HYAL1;AXL;SHPK;GAS6;TNFRSF21;SOCS5;NFE2L2;ADAMTS7
Acetylcholine Receptor Signaling Pathway (GO:0095500)	2/22	0.239326	0.550587	2.25868	3.22975	CHRM3;PLCB1
Blood Vessel Endothelial Cell Migration (GO:0043534)	2/22	0.239326	0.550587	2.25868	3.22975	PIK3R3;ROBO1
Cellular Response To Cadmium Ion (GO:0071276)	2/22	0.239326	0.550587	2.25868	3.22975	JUN;FOS
Mammary Gland Development (GO:0030879)	2/22	0.239326	0.550587	2.25868	3.22975	NRG1;ZBTB7B
Negative Regulation Of Axonogenesis (GO:0050771)	2/22	0.239326	0.550587	2.25868	3.22975	PTEN;RTN4
Negative Regulation Of Cell Communication (GO:0010648)	2/22	0.239326	0.550587	2.25868	3.22975	LIF;SOCS5
Negative Regulation Of Cell Development (GO:0010721)	2/22	0.239326	0.550587	2.25868	3.22975	SORL1;RFLNA
Negative Regulation Of Extrinsic Apoptotic Signaling Pathway In Absence Of Ligand (GO:2001240)	2/22	0.239326	0.550587	2.25868	3.22975	HSPA1A;MCL1
Negative Regulation Of Signal Transduction In Absence Of Ligand (GO:1901099)	2/22	0.239326	0.550587	2.25868	3.22975	HSPA1A;MCL1
Organelle Fission (GO:0048285)	2/22	0.239326	0.550587	2.25868	3.22975	SEC16B;TMCC1
Positive Regulation Of Protein Autophosphorylation (GO:0031954)	2/22	0.239326	0.550587	2.25868	3.22975	RAP2A;PDGFA
Positive Regulation Of Synaptic Transmission, Glutamatergic (GO:0051968)	2/22	0.239326	0.550587	2.25868	3.22975	GRIN2A;PTK2B
Positive Regulation Of Viral Life Cycle (GO:1903902)	2/22	0.239326	0.550587	2.25868	3.22975	SMPD1;TRIM11
Regulation Of Histone Acetylation (GO:0035065)	2/22	0.239326	0.550587	2.25868	3.22975	FLCN;PPARGC1A
Regulation Of Protein Export From Nucleus (GO:0046825)	2/22	0.239326	0.550587	2.25868	3.22975	GAS6;PTPN14
Regulation Of Regulatory T Cell Differentiation (GO:0045589)	2/22	0.239326	0.550587	2.25868	3.22975	DUSP10;FOXO3
Response To Gamma Radiation (GO:0010332)	2/22	0.239326	0.550587	2.25868	3.22975	MAP3K20;CRYAB
Vesicle Transport Along Microtubule (GO:0047496)	2/22	0.239326	0.550587	2.25868	3.22975	KIF3B;KIF1C
Proteolysis (GO:0006508)	17/330	0.239536	0.550587	1.22975	1.75737	ST14;MMP2;ADAM22;CPOX;APEH;CPZ;LACTB;ADAMTS15;NPEPPS;CASP7;PLAU;RNPEP;CPE;TPP1;CTSF;CTSD;ADAMTS7
Notch Signaling Pathway (GO:0007219)	3/40	0.240359	0.550587	1.8319	2.61159	JAG2;GALNT11;NOTCH3
Endothelial Cell Migration (GO:0043542)	3/40	0.240359	0.550587	1.8319	2.61159	PTP4A3;STAT1;LGALS8
Negative Regulation Of Protein Localization (GO:1903828)	3/40	0.240359	0.550587	1.8319	2.61159	RIPOR2;FLCN;SNX33
Positive Regulation Of Wound Healing (GO:0090303)	3/40	0.240359	0.550587	1.8319	2.61159	PRKCE;THBS1;HBEGF
Regulation Of Autophagosome Assembly (GO:2000785)	3/40	0.240359	0.550587	1.8319	2.61159	SNX4;WIPI1;SNX33
Retinoid Metabolic Process (GO:0001523)	3/40	0.240359	0.550587	1.8319	2.61159	AKR1B10;ARID4A;DHRS3
Synaptic Vesicle Endocytosis (GO:0048488)	3/40	0.240359	0.550587	1.8319	2.61159	DNM3;CANX;STON1
Water-Soluble Vitamin Metabolic Process (GO:0006767)	3/40	0.240359	0.550587	1.8319	2.61159	ABCD4;MTR;SLC19A2
Regulation Of Translation (GO:0006417)	11/202	0.240605	0.550587	1.30303	1.85629	NANOS1;APP;EPHA4;BTG2;DAPK1;RPS6KA1;EIF2AK3;CPEB3;FOXO3;THBS1;TOB1
Cilium Movement (GO:0003341)	4/59	0.24086	0.550587	1.64355	2.33966	CAMSAP3;DNAH9;DNAI1;PIERCE1
Glucose Metabolic Process (GO:0006006)	4/59	0.24086	0.550587	1.64355	2.33966	KCNJ11;DCXR;SLC39A14;PPARGC1A
Microtubule Cytoskeleton Organization Involved In Mitosis (GO:1902850)	4/59	0.24086	0.550587	1.64355	2.33966	FAM110A;KIF3B;NEK6;PLK2
Regulation Of Protein Kinase Activity (GO:0045859)	7/119	0.241853	0.550587	1.41323	2.00597	RB1;CDKN1A;RAP2B;PTK2B;MAPRE3;GAS6;PPM1F
Organelle Organization (GO:0006996)	21/418	0.243413	0.550587	1.1981	1.69291	RB1;ABCD4;PI4K2B;SEC16B;AGTPBP1;PDCD6IP;COG7;MAPKAP1;VPS13C;EIF2AK3;TNFAIP3;PEX1;IQCG;BSCL2;CAPZB;FAM161A;BIN1;TRAPPC12;TRAPPC11;TMCC1;PPARGC1A
Positive Regulation Of DNA-binding Transcription Factor Activity (GO:0051091)	13/246	0.247606	0.550587	1.26257	1.76245	FZD1;TNFSF18;APP;PTEN;TICAM1;EDA2R;NEUROD1;PIDD1;PRKD2;RBCK1;MAP3K13;PPARGC1A;HSPA1A
Homophilic Cell Adhesion Via Plasma Membrane Adhesion Molecules (GO:0007156)	4/60	0.250171	0.550587	1.61412	2.23654	ROBO3;PTK7;HMCN2;ROBO1
Negative Regulation Of Peptidase Activity (GO:0010466)	4/60	0.250171	0.550587	1.61412	2.23654	SERPINE2;TIMP3;NRG1;SERPINB8
Response To Retinoic Acid (GO:0032526)	4/60	0.250171	0.550587	1.61412	2.23654	ACER2;RARG;PTK7;PTK2B
Regulation Of Organelle Organization (GO:0033043)	6/100	0.251147	0.550587	1.44295	1.99374	SCARB2;CAMSAP3;EHD3;PDE4DIP;ATP13A2;SQSTM1
O-glycan Processing (GO:0016266)	3/41	0.251846	0.550587	1.78359	2.45947	GALNT11;B3GNT4;ST6GALNAC4
Negative Regulation Of mRNA Catabolic Process (GO:1902373)	3/41	0.251846	0.550587	1.78359	2.45947	APOBEC1;RBM38;TENT5C
Positive Regulation Of Response To Biotic Stimulus (GO:0002833)	3/41	0.251846	0.550587	1.78359	2.45947	AKIRIN2;RNF185;SASH1
Regulation Of Release Of Cytochrome C From Mitochondria (GO:0090199)	3/41	0.251846	0.550587	1.78359	2.45947	BCL2L11;PMAIP1;BBC3
Glycoprotein Biosynthetic Process (GO:0009101)	5/80	0.252337	0.550587	1.50679	2.07484	CSGALNACT1;COG7;CHST11;TNIP1;GAL3ST4
Positive Regulation Of Immune Response (GO:0050778)	5/80	0.252337	0.550587	1.50679	2.07484	AKIRIN2;CD81;ITGB2;NRG1;RNF185
Regulation Of Protein Localization To Plasma Membrane (GO:1903076)	5/80	0.252337	0.550587	1.50679	2.07484	PID1;PRKCE;TMBIM1;SQSTM1;EPHA2
Artery Development (GO:0060840)	2/23	0.255277	0.550587	2.15101	2.937	ROBO1;ENG
Cell-Cell Signaling By Wnt (GO:0198738)	2/23	0.255277	0.550587	2.15101	2.937	CPE;GPC4
Cellular Response To Interleukin-6 (GO:0071354)	2/23	0.255277	0.550587	2.15101	2.937	PID1;ST18
Cytosolic Pattern Recognition Receptor Signaling Pathway (GO:0002753)	2/23	0.255277	0.550587	2.15101	2.937	CYLD;TNFAIP3
Endocardial Cushion Development (GO:0003197)	2/23	0.255277	0.550587	2.15101	2.937	MDM4;ENG
Entrainment Of Circadian Clock By Photoperiod (GO:0043153)	2/23	0.255277	0.550587	2.15101	2.937	USP2;SIK1
Long-Chain Fatty Acid Transport (GO:0015909)	2/23	0.255277	0.550587	2.15101	2.937	ABCD4;CPT2
Negative Regulation Of Epidermal Growth Factor Receptor Signaling Pathway (GO:0042059)	2/23	0.255277	0.550587	2.15101	2.937	DUSP3;SOCS5
Negative Regulation Of Protein Depolymerization (GO:1901880)	2/23	0.255277	0.550587	2.15101	2.937	APC2;CKAP2
Positive Regulation Of Epithelial Cell Apoptotic Process (GO:1904037)	2/23	0.255277	0.550587	2.15101	2.937	PDCD4;THBS1
Positive Regulation Of Lamellipodium Assembly (GO:0010592)	2/23	0.255277	0.550587	2.15101	2.937	ARPC2;AVIL
Positive Regulation Of Morphogenesis Of An Epithelium (GO:1905332)	2/23	0.255277	0.550587	2.15101	2.937	GJA1;LIF
Potassium Ion Homeostasis (GO:0055075)	2/23	0.255277	0.550587	2.15101	2.937	ATP1B1;SLC12A7
Protein Alkylation (GO:0008213)	2/23	0.255277	0.550587	2.15101	2.937	PRMT2;CAMKMT
Regulation Of T Cell Migration (GO:2000404)	2/23	0.255277	0.550587	2.15101	2.937	APP;RIPOR2
Regulation Of Cholesterol Transport (GO:0032374)	2/23	0.255277	0.550587	2.15101	2.937	OSBPL6;ABCB4
Regulation Of Toll-Like Receptor 4 Signaling Pathway (GO:0034143)	2/23	0.255277	0.550587	2.15101	2.937	APLP2;TNFAIP3
Zinc Ion Transport (GO:0006829)	2/23	0.255277	0.550587	2.15101	2.937	SLC39A13;SLC39A14
Activation Of Protein Kinase Activity (GO:0032147)	5/81	0.260416	0.550587	1.48689	2.00057	PTK2B;TNFRSF10B;NRG1;ADRB2;GAS6
Cellular Response To Interleukin-1 (GO:0071347)	5/81	0.260416	0.550587	1.48689	2.00057	HYAL1;IRAK4;PLCB1;ST18;ADAMTS7
Macromolecule Modification (GO:0043412)	5/81	0.260416	0.550587	1.48689	2.00057	CHRM3;PARP4;CPE;PLOD2;MAN2B1
Positive Regulation Of Growth (GO:0045927)	5/81	0.260416	0.550587	1.48689	2.00057	HYAL1;MAPKAP1;RPS6KA1;PLCB1;PPM1F
Spindle Assembly (GO:0051225)	5/81	0.260416	0.550587	1.48689	2.00057	KIF3B;KIFC1;NEK6;MAPRE3;SAC3D1
Positive Regulation Of Macromolecule Biosynthetic Process (GO:0010557)	7/122	0.261265	0.550587	1.37614	1.84709	RFX5;IGF2;NLRC5;PRKD2;CPEB3;KLF4;THBS1
ADP Transport (GO:0015866)	1/7	0.261908	0.550587	3.76278	5.04122	SLC25A42
ER Overload Response (GO:0006983)	1/7	0.261908	0.550587	3.76278	5.04122	EIF2AK3
L-alanine Transport (GO:0015808)	1/7	0.261908	0.550587	3.76278	5.04122	SLC36A1
Notch Receptor Processing (GO:0007220)	1/7	0.261908	0.550587	3.76278	5.04122	GALNT11
T Cell Apoptotic Process (GO:0070231)	1/7	0.261908	0.550587	3.76278	5.04122	FAS
TRIF-dependent Toll-Like Receptor Signaling Pathway (GO:0035666)	1/7	0.261908	0.550587	3.76278	5.04122	TICAM1
Adenylate Cyclase-Inhibiting G Protein-Coupled Acetylcholine Receptor Signaling Pathway (GO:0007197)	1/7	0.261908	0.550587	3.76278	5.04122	CHRM3
Alditol Metabolic Process (GO:0019400)	1/7	0.261908	0.550587	3.76278	5.04122	SHPK
Amino Sugar Catabolic Process (GO:0046348)	1/7	0.261908	0.550587	3.76278	5.04122	GNPDA1
Cardiac Muscle Hypertrophy (GO:0003300)	1/7	0.261908	0.550587	3.76278	5.04122	RYR2
Catecholamine Transport (GO:0051937)	1/7	0.261908	0.550587	3.76278	5.04122	SLC29A3
Cellular Biogenic Amine Catabolic Process (GO:0042402)	1/7	0.261908	0.550587	3.76278	5.04122	SMOX
Cellular Modified Amino Acid Biosynthetic Process (GO:0042398)	1/7	0.261908	0.550587	3.76278	5.04122	PLOD2
Cellular Response To Epinephrine Stimulus (GO:0071872)	1/7	0.261908	0.550587	3.76278	5.04122	RYR2
Cellular Response To Interferon-Alpha (GO:0035457)	1/7	0.261908	0.550587	3.76278	5.04122	GAS6
Cellular Response To Nitric Oxide (GO:0071732)	1/7	0.261908	0.550587	3.76278	5.04122	MTR
Cellular Response To Reactive Nitrogen Species (GO:1902170)	1/7	0.261908	0.550587	3.76278	5.04122	MTR
Coronary Vasculature Morphogenesis (GO:0060977)	1/7	0.261908	0.550587	3.76278	5.04122	TGFBR3
Cytochrome Complex Assembly (GO:0017004)	1/7	0.261908	0.550587	3.76278	5.04122	COX15
Dendritic Spine Maintenance (GO:0097062)	1/7	0.261908	0.550587	3.76278	5.04122	PRNP
Endonucleolytic Cleavage In ITS1 To Separate SSU-rRNA From 5.8S rRNA And LSU-rRNA From Tricistronic rRNA Transcript (SSU-rRNA, 5.8S rRNA, LSU-rRNA) (GO:0000447)	1/7	0.261908	0.550587	3.76278	5.04122	LTB4R2
Establishment Of Protein Localization To Peroxisome (GO:0072663)	1/7	0.261908	0.550587	3.76278	5.04122	PEX1
Foam Cell Differentiation (GO:0090077)	1/7	0.261908	0.550587	3.76278	5.04122	STAT1
Fructose Transmembrane Transport (GO:0015755)	1/7	0.261908	0.550587	3.76278	5.04122	SLC2A9
Glycoside Catabolic Process (GO:0016139)	1/7	0.261908	0.550587	3.76278	5.04122	FUCA1
Hyperosmotic Response (GO:0006972)	1/7	0.261908	0.550587	3.76278	5.04122	RCSD1
Immunological Synapse Formation (GO:0001771)	1/7	0.261908	0.550587	3.76278	5.04122	CD81
Intermediate Filament Bundle Assembly (GO:0045110)	1/7	0.261908	0.550587	3.76278	5.04122	PKP2
Kidney Epithelium Development (GO:0072073)	1/7	0.261908	0.550587	3.76278	5.04122	KANK2
Lens Fiber Cell Development (GO:0070307)	1/7	0.261908	0.550587	3.76278	5.04122	EPHA2
Leukocyte Aggregation (GO:0070486)	1/7	0.261908	0.550587	3.76278	5.04122	CD44
Lipoxygenase Pathway (GO:0019372)	1/7	0.261908	0.550587	3.76278	5.04122	ALOX5
Monosaccharide Biosynthetic Process (GO:0046364)	1/7	0.261908	0.550587	3.76278	5.04122	UST
Myeloid Leukocyte Mediated Immunity (GO:0002444)	1/7	0.261908	0.550587	3.76278	5.04122	IRAK4
Negative Regulation Of CD8-positive, Alpha-Beta T Cell Activation (GO:2001186)	1/7	0.261908	0.550587	3.76278	5.04122	ZBTB7B
Negative Regulation Of RNA Catabolic Process (GO:1902369)	1/7	0.261908	0.550587	3.76278	5.04122	TNIP1
Negative Regulation Of Glial Cell Apoptotic Process (GO:0034351)	1/7	0.261908	0.550587	3.76278	5.04122	GAS6
Negative Regulation Of Glucose Import (GO:0046325)	1/7	0.261908	0.550587	3.76278	5.04122	PID1
Negative Regulation Of Intracellular Transport (GO:0032387)	1/7	0.261908	0.550587	3.76278	5.04122	CRYAB
Negative Regulation Of Keratinocyte Proliferation (GO:0010839)	1/7	0.261908	0.550587	3.76278	5.04122	KLF9
Negative Regulation Of Leukocyte Proliferation (GO:0070664)	1/7	0.261908	0.550587	3.76278	5.04122	TNFAIP3
Negative Regulation Of Lipid Kinase Activity (GO:0090219)	1/7	0.261908	0.550587	3.76278	5.04122	PIK3IP1
Negative Regulation Of Mitochondrial Membrane Potential (GO:0010917)	1/7	0.261908	0.550587	3.76278	5.04122	PMAIP1
Negative Regulation Of Muscle Cell Differentiation (GO:0051148)	1/7	0.261908	0.550587	3.76278	5.04122	IGF2
Negative Regulation Of Vascular Associated Smooth Muscle Cell Differentiation (GO:1905064)	1/7	0.261908	0.550587	3.76278	5.04122	PDCD4
Nucleobase-Containing Small Molecule Interconversion (GO:0015949)	1/7	0.261908	0.550587	3.76278	5.04122	GLRX
Peroxisome Proliferator Activated Receptor Signaling Pathway (GO:0035357)	1/7	0.261908	0.550587	3.76278	5.04122	FAM120B
Phosphatidylserine Acyl-Chain Remodeling (GO:0036150)	1/7	0.261908	0.550587	3.76278	5.04122	OSBPL5
Plasma Membrane Phospholipid Scrambling (GO:0017121)	1/7	0.261908	0.550587	3.76278	5.04122	P2RX7
Positive Regulation By Host Of Viral Genome Replication (GO:0044829)	1/7	0.261908	0.550587	3.76278	5.04122	ZFYVE1
Positive Regulation Of CD4-positive, Alpha-Beta T Cell Differentiation (GO:0043372)	1/7	0.261908	0.550587	3.76278	5.04122	ZBTB7B
Positive Regulation Of DNA Demethylation (GO:1901537)	1/7	0.261908	0.550587	3.76278	5.04122	APOBEC1
Positive Regulation Of Adipose Tissue Development (GO:1904179)	1/7	0.261908	0.550587	3.76278	5.04122	SORL1
Positive Regulation Of Astrocyte Differentiation (GO:0048711)	1/7	0.261908	0.550587	3.76278	5.04122	SERPINE2
Positive Regulation Of Calcium Ion Import (GO:0090280)	1/7	0.261908	0.550587	3.76278	5.04122	STC1
Positive Regulation Of Cardiac Epithelial To Mesenchymal Transition (GO:0062043)	1/7	0.261908	0.550587	3.76278	5.04122	ENG
Positive Regulation Of Cell Migration By Vascular Endothelial Growth Factor Signaling Pathway (GO:0038089)	1/7	0.261908	0.550587	3.76278	5.04122	PRKD2
Positive Regulation Of Dendritic Cell Chemotaxis (GO:2000510)	1/7	0.261908	0.550587	3.76278	5.04122	GAS6
Positive Regulation Of Endocytic Recycling (GO:2001137)	1/7	0.261908	0.550587	3.76278	5.04122	SORL1
Positive Regulation Of Gluconeogenesis (GO:0045722)	1/7	0.261908	0.550587	3.76278	5.04122	PPARGC1A
Positive Regulation Of Isomerase Activity (GO:0010912)	1/7	0.261908	0.550587	3.76278	5.04122	ITGB2
Positive Regulation Of Myotube Differentiation (GO:0010831)	1/7	0.261908	0.550587	3.76278	5.04122	PIEZO1
Positive Regulation Of Neuron Projection Arborization (GO:0150012)	1/7	0.261908	0.550587	3.76278	5.04122	MAP3K13
Positive Regulation Of Ryanodine-Sensitive Calcium-Release Channel Activity (GO:0060316)	1/7	0.261908	0.550587	3.76278	5.04122	JPH2
Positive Regulation Of Vascular Associated Smooth Muscle Cell Migration (GO:1904754)	1/7	0.261908	0.550587	3.76278	5.04122	DOCK4
Positive Regulation Of Vascular Endothelial Growth Factor Signaling Pathway (GO:1900748)	1/7	0.261908	0.550587	3.76278	5.04122	ROBO1
Postsynaptic Density Organization (GO:0097106)	1/7	0.261908	0.550587	3.76278	5.04122	PTEN
Protein K27-linked Ubiquitination (GO:0044314)	1/7	0.261908	0.550587	3.76278	5.04122	RNF185
Protein Deglycosylation (GO:0006517)	1/7	0.261908	0.550587	3.76278	5.04122	MAN2B1
Protein Deubiquitination Involved In Ubiquitin-Dependent Protein Catabolic Process (GO:0071947)	1/7	0.261908	0.550587	3.76278	5.04122	TNFAIP3
Protein Localization To Ciliary Transition Zone (GO:1904491)	1/7	0.261908	0.550587	3.76278	5.04122	TCTN1
Purine Nucleotide Catabolic Process (GO:0006195)	1/7	0.261908	0.550587	3.76278	5.04122	SARM1
rRNA Pseudouridine Synthesis (GO:0031118)	1/7	0.261908	0.550587	3.76278	5.04122	TNIP1
Regulation Of ATPase-coupled Calcium Transmembrane Transporter Activity (GO:1901894)	1/7	0.261908	0.550587	3.76278	5.04122	RYR2
Regulation Of CD8-positive, Alpha-Beta T Cell Differentiation (GO:0043376)	1/7	0.261908	0.550587	3.76278	5.04122	ZBTB7B
Regulation Of DNA-templated Transcription In Response To Stress (GO:0043620)	1/7	0.261908	0.550587	3.76278	5.04122	RPS6KA1
Regulation Of T-helper 2 Cell Differentiation (GO:0045628)	1/7	0.261908	0.550587	3.76278	5.04122	SOCS5
Regulation Of Chaperone-Mediated Autophagy (GO:1904714)	1/7	0.261908	0.550587	3.76278	5.04122	EEF1A2
Regulation Of Cyclic-Nucleotide Phosphodiesterase Activity (GO:0051342)	1/7	0.261908	0.550587	3.76278	5.04122	SLC39A14
Regulation Of Cytoplasmic Translational Elongation (GO:1900247)	1/7	0.261908	0.550587	3.76278	5.04122	CPEB3
Regulation Of Dendritic Cell Chemotaxis (GO:2000508)	1/7	0.261908	0.550587	3.76278	5.04122	GAS6
Regulation Of Dopamine Metabolic Process (GO:0042053)	1/7	0.261908	0.550587	3.76278	5.04122	ITGB2
Regulation Of Dopamine Receptor Signaling Pathway (GO:0060159)	1/7	0.261908	0.550587	3.76278	5.04122	PALM
Regulation Of Epithelial To Mesenchymal Transition Involved In Endocardial Cushion Formation (GO:1905005)	1/7	0.261908	0.550587	3.76278	5.04122	ENG
Regulation Of Extent Of Cell Growth (GO:0061387)	1/7	0.261908	0.550587	3.76278	5.04122	OLFM1
Regulation Of Hydrogen Peroxide-Induced Cell Death (GO:1903205)	1/7	0.261908	0.550587	3.76278	5.04122	NFE2L2
Regulation Of Lymphocyte Apoptotic Process (GO:0070228)	1/7	0.261908	0.550587	3.76278	5.04122	PRKD2
Regulation Of Protein Glycosylation (GO:0060049)	1/7	0.261908	0.550587	3.76278	5.04122	ACER2
Regulation Of Protein Localization To Cilium (GO:1903564)	1/7	0.261908	0.550587	3.76278	5.04122	CROCC
Regulation Of Response To Wounding (GO:1903034)	1/7	0.261908	0.550587	3.76278	5.04122	PLAU
Regulation Of Transcription From RNA Polymerase II Promoter In Response To Hypoxia (GO:0061418)	1/7	0.261908	0.550587	3.76278	5.04122	NFE2L2
Regulation Of Vascular Wound Healing (GO:0061043)	1/7	0.261908	0.550587	3.76278	5.04122	TNFAIP3
Regulation Of Wound Healing, Spreading Of Epidermal Cells (GO:1903689)	1/7	0.261908	0.550587	3.76278	5.04122	PTEN
Release Of Sequestered Calcium Ion Into Cytosol By Endoplasmic Reticulum (GO:1903514)	1/7	0.261908	0.550587	3.76278	5.04122	RYR2
Response To UV-C (GO:0010225)	1/7	0.261908	0.550587	3.76278	5.04122	ERCC5
Response To Epinephrine (GO:0071871)	1/7	0.261908	0.550587	3.76278	5.04122	RYR2
Response To Hydroperoxide (GO:0033194)	1/7	0.261908	0.550587	3.76278	5.04122	DAPK1
Somatic Hypermutation Of Immunoglobulin Genes (GO:0016446)	1/7	0.261908	0.550587	3.76278	5.04122	MCM3AP
Stress-Induced Premature Senescence (GO:0090400)	1/7	0.261908	0.550587	3.76278	5.04122	CDKN1A
Sulfur Amino Acid Transport (GO:0000101)	1/7	0.261908	0.550587	3.76278	5.04122	SLC43A2
Taurine Metabolic Process (GO:0019530)	1/7	0.261908	0.550587	3.76278	5.04122	GHR
Venous Blood Vessel Development (GO:0060841)	1/7	0.261908	0.550587	3.76278	5.04122	ENG
Positive Regulation Of Transferase Activity (GO:0051347)	8/143	0.262405	0.551273	1.33992	1.79263	TNIP1;FBXW7;AXL;IGF2;TEK;KLF4;SORL1;EPHA2
Determination Of Heart Left/Right Asymmetry (GO:0061371)	3/42	0.26341	0.551947	1.73777	2.31826	NDRG4;BBS7;ENG
Positive Regulation Of Calcium Ion Transmembrane Transport (GO:1904427)	3/42	0.26341	0.551947	1.73777	2.31826	P2RX7;CEMIP;TRPC3
Positive Regulation Of Neuron Differentiation (GO:0045666)	3/42	0.26341	0.551947	1.73777	2.31826	NEUROD1;KCTD11;GDPD5
Regulation Of Ubiquitin-Dependent Protein Catabolic Process (GO:2000058)	3/42	0.26341	0.551947	1.73777	2.31826	FBXW7;PTEN;PTK2B
Organonitrogen Compound Biosynthetic Process (GO:1901566)	7/123	0.267833	0.560366	1.36421	1.7972	ACER2;ALAS1;SPTLC2;TNIP1;PRKD2;GAL3ST4;ASS1
Regulation Of Cell Motility (GO:2000145)	7/123	0.267833	0.560366	1.36421	1.7972	CAMSAP3;SERPINE2;LMNA;MEAK7;PLXNA1;SGK1;RHOB
Negative Regulation Of Apoptotic Signaling Pathway (GO:2001234)	5/82	0.268555	0.560366	1.4675	1.92932	RB1;PELI3;TMBIM1;THBS1;HSPA1A
Sodium Ion Transmembrane Transport (GO:0035725)	5/82	0.268555	0.560366	1.4675	1.92932	SLC4A8;ATP1B1;SCN3B;SCN4B;SCN1B
mRNA Export From Nucleus (GO:0006406)	4/62	0.269009	0.560366	1.55829	2.04606	DDX19B;MCM3AP;ZC3H11A;SMG6
Positive Regulation Of Apoptotic Signaling Pathway (GO:2001235)	4/62	0.269009	0.560366	1.55829	2.04606	CYLD;PMAIP1;FAS;BBC3
Cell Morphogenesis Involved In Differentiation (GO:0000904)	2/24	0.271246	0.560366	2.05313	2.67878	RB1;EPHA2
Lipid Translocation (GO:0034204)	2/24	0.271246	0.560366	2.05313	2.67878	ABCB4;ATP9B
Negative Regulation Of Antigen Receptor-Mediated Signaling Pathway (GO:0050858)	2/24	0.271246	0.560366	2.05313	2.67878	PRNP;DUSP3
Neuromuscular Junction Development (GO:0007528)	2/24	0.271246	0.560366	2.05313	2.67878	DCTN1;KY
Outflow Tract Septum Morphogenesis (GO:0003148)	2/24	0.271246	0.560366	2.05313	2.67878	ROBO1;ENG
Photoperiodism (GO:0009648)	2/24	0.271246	0.560366	2.05313	2.67878	USP2;SIK1
Positive Regulation Of ERBB Signaling Pathway (GO:1901186)	2/24	0.271246	0.560366	2.05313	2.67878	NEU3;RTN4
Positive Regulation Of Vascular Endothelial Growth Factor Production (GO:0010575)	2/24	0.271246	0.560366	2.05313	2.67878	EIF2AK3;SULF2
Protein K48-linked Deubiquitination (GO:0071108)	2/24	0.271246	0.560366	2.05313	2.67878	USP20;TNFAIP3
Regulation Of Cytoplasmic Translation (GO:2000765)	2/24	0.271246	0.560366	2.05313	2.67878	CPEB3;CPEB4
Regulation Of Heterotypic Cell-Cell Adhesion (GO:0034114)	2/24	0.271246	0.560366	2.05313	2.67878	KLF4;CD44
Regulation Of Microtubule Depolymerization (GO:0031114)	2/24	0.271246	0.560366	2.05313	2.67878	APC2;CKAP2
Regulation Of Muscle Cell Differentiation (GO:0051147)	2/24	0.271246	0.560366	2.05313	2.67878	LAMA2;IGF2
Regulation Of Proteolysis Involved In Protein Catabolic Process (GO:1903050)	2/24	0.271246	0.560366	2.05313	2.67878	EPHA4;PTK2B
Regulation Of Supramolecular Fiber Organization (GO:1902903)	2/24	0.271246	0.560366	2.05313	2.67878	CAMSAP3;MAPRE3
Response To Hexose (GO:0009746)	2/24	0.271246	0.560366	2.05313	2.67878	NEUROD1;THBS1
Inorganic Cation Import Across Plasma Membrane (GO:0098659)	6/103	0.272793	0.563202	1.3981	1.81619	KCNJ4;KCNJ11;KCNJ15;ATP1B1;SLC12A7;SLC39A14
Enzyme-Linked Receptor Protein Signaling Pathway (GO:0007167)	7/124	0.274445	0.563693	1.35248	1.74876	AHI1;AXL;NPR2;LIF;TEK;SAMD12;EPHA2
SCF-dependent Proteasomal Ubiquitin-Dependent Protein Catabolic Process (GO:0031146)	3/43	0.275037	0.563693	1.69424	2.18701	FBXL20;FBXW7;BTRC
Regulation Of Cellular Component Size (GO:0032535)	3/43	0.275037	0.563693	1.69424	2.18701	RARG;PTEN;ATP13A2
Calcium Ion Transmembrane Import Into Cytosol (GO:0097553)	5/83	0.276749	0.563693	1.44861	1.86095	RYR2;JPH2;GRIN2A;PLCH2;PLCB1
Regulation Of NIK/NF-kappaB Signaling (GO:1901222)	5/83	0.276749	0.563693	1.44861	1.86095	APP;CYLD;PTP4A3;PDCD4;SASH1
G1/S Transition Of Mitotic Cell Cycle (GO:0000082)	4/63	0.278522	0.563693	1.5318	1.95804	CDKN1A;CCND2;CCND1;PLK2
Phosphatidylinositol Metabolic Process (GO:0046488)	4/63	0.278522	0.563693	1.5318	1.95804	INPP5B;PI4K2B;PTEN;PLCB1
Protein Polymerization (GO:0051258)	4/63	0.278522	0.563693	1.5318	1.95804	INF2;UBE2C;CORO7;ARHGAP6
Response To Cytokine (GO:0034097)	7/125	0.281099	0.563693	1.34095	1.70173	APP;PID1;MAPKAPK3;STAT1;SMPD1;TIMP3;MCL1
Defense Response To Virus (GO:0051607)	10/189	0.282939	0.563693	1.26328	1.59491	TRIM7;USP20;STAT1;DDIT4;NLRC5;PMAIP1;SERINC3;RNF185;TRIM11;AKAP1
Cellular Response To Ketone (GO:1901655)	3/44	0.286715	0.563693	1.65283	2.06483	KLF9;ADCY2;GAS6
Embryonic Organ Morphogenesis (GO:0048562)	3/44	0.286715	0.563693	1.65283	2.06483	NEUROD1;RYR2;RARG
Mitotic Spindle Assembly (GO:0090307)	3/44	0.286715	0.563693	1.65283	2.06483	KIF3B;KIFC1;PRC1
Negative Regulation Of Immune System Process (GO:0002683)	3/44	0.286715	0.563693	1.65283	2.06483	TNFAIP3;HMOX1;SMPDL3B
Nucleus Organization (GO:0006997)	3/44	0.286715	0.563693	1.65283	2.06483	PDCD6IP;BIN1;LMNA
Phosphatidylinositol Phosphate Biosynthetic Process (GO:0046854)	3/44	0.286715	0.563693	1.65283	2.06483	PI4K2B;PIK3R3;SOCS5
Positive Regulation Of Chemotaxis (GO:0050921)	3/44	0.286715	0.563693	1.65283	2.06483	PRKD2;THBS1;PPM1F
Regulation Of Cell-Substrate Adhesion (GO:0010810)	3/44	0.286715	0.563693	1.65283	2.06483	PKP2;RSU1;PPM1F
Activation Of Protein Kinase B Activity (GO:0032148)	2/25	0.287203	0.563693	1.96376	2.44992	NRG1;GAS6
Bile Acid Biosynthetic Process (GO:0006699)	2/25	0.287203	0.563693	1.96376	2.44992	OSBPL6;CYP46A1
Chemical Synaptic Transmission, Postsynaptic (GO:0099565)	2/25	0.287203	0.563693	1.96376	2.44992	GRIN2A;CHRNA4
Lamellipodium Assembly (GO:0030032)	2/25	0.287203	0.563693	1.96376	2.44992	S1PR1;RHOD
Negative Regulation Of TORC1 Signaling (GO:1904262)	2/25	0.287203	0.563693	1.96376	2.44992	BMT2;SESN2
Negative Regulation Of Protein Localization To Membrane (GO:1905476)	2/25	0.287203	0.563693	1.96376	2.44992	PID1;TMBIM1
Negative Regulation Of Protein Transport (GO:0051224)	2/25	0.287203	0.563693	1.96376	2.44992	RHBDF2;PPM1F
Negative Regulation Of Response To Endoplasmic Reticulum Stress (GO:1903573)	2/25	0.287203	0.563693	1.96376	2.44992	CREB3L1;HSPA1A
Negative Regulation Of Smoothened Signaling Pathway (GO:0045879)	2/25	0.287203	0.563693	1.96376	2.44992	KCTD21;IFT122
Negative Regulation Of Stress Fiber Assembly (GO:0051497)	2/25	0.287203	0.563693	1.96376	2.44992	TMEFF2;ARHGAP6
Organophosphate Ester Transport (GO:0015748)	2/25	0.287203	0.563693	1.96376	2.44992	OSBPL5;PLTP
Positive Regulation Of Interleukin-2 Production (GO:0032743)	2/25	0.287203	0.563693	1.96376	2.44992	CD80;PRKD2
Positive Regulation Of Striated Muscle Cell Differentiation (GO:0051155)	2/25	0.287203	0.563693	1.96376	2.44992	PIEZO1;NRG1
Purine Ribonucleotide Catabolic Process (GO:0009154)	2/25	0.287203	0.563693	1.96376	2.44992	NUDT18;AMPD3
Regulation Of B Cell Activation (GO:0050864)	2/25	0.287203	0.563693	1.96376	2.44992	TNFAIP3;FOXJ1
Regulation Of Biomineral Tissue Development (GO:0070167)	2/25	0.287203	0.563693	1.96376	2.44992	S1PR1;GAS6
Regulation Of Cell Cycle Phase Transition (GO:1901987)	2/25	0.287203	0.563693	1.96376	2.44992	CDKN1A;FBXW7
Regulation Of Cell Size (GO:0008361)	2/25	0.287203	0.563693	1.96376	2.44992	RARG;PTEN
Regulation Of Myelination (GO:0031641)	2/25	0.287203	0.563693	1.96376	2.44992	EIF2AK3;TNFRSF21
Regulation Of Synapse Organization (GO:0050807)	2/25	0.287203	0.563693	1.96376	2.44992	EPHA4;RAP2A
Response To dsRNA (GO:0043331)	2/25	0.287203	0.563693	1.96376	2.44992	PMAIP1;TICAM1
Sterol Transport (GO:0015918)	2/25	0.287203	0.563693	1.96376	2.44992	GRAMD1B;OSBPL5
Ventricular Cardiac Muscle Tissue Development (GO:0003229)	2/25	0.287203	0.563693	1.96376	2.44992	TGFBR3;PKP2
Wound Healing, Spreading Of Cells (GO:0044319)	2/25	0.287203	0.563693	1.96376	2.44992	TMEFF2;CD44
Cellular Response To Organonitrogen Compound (GO:0071417)	6/105	0.287464	0.563693	1.36971	1.70756	P2RX7;P2RY2;SESN2;CPEB3;TSHR;CPEB4
Regulation Of Neuron Apoptotic Process (GO:0043523)	6/105	0.287464	0.563693	1.36971	1.70756	PRNP;PTK2B;ATP13A2;FOXO3;PPARGC1A;CPEB4
Negative Regulation Of Cell Death (GO:0060548)	4/64	0.288087	0.563693	1.50619	1.87445	KANK2;ATP13A2;TM7SF3;SORL1
Protein N-linked Glycosylation (GO:0006487)	4/64	0.288087	0.563693	1.50619	1.87445	PMM1;ENTPD5;MGAT5B;MLEC
Regulation Of Secretion By Cell (GO:1903530)	4/64	0.288087	0.563693	1.50619	1.87445	RAB21;RAB3A;RIC1;RHBDF2
DNA Topological Change (GO:0006265)	1/8	0.293251	0.563693	3.22507	3.95627	TOP3B
MyD88-independent Toll-Like Receptor Signaling Pathway (GO:0002756)	1/8	0.293251	0.563693	3.22507	3.95627	TICAM1
UDP-N-acetylglucosamine Biosynthetic Process (GO:0006048)	1/8	0.293251	0.563693	3.22507	3.95627	GNPDA1
Alcohol Catabolic Process (GO:0046164)	1/8	0.293251	0.563693	3.22507	3.95627	CYP46A1
Autophagosome-Lysosome Fusion (GO:0061909)	1/8	0.293251	0.563693	3.22507	3.95627	ATP13A2
Bundle Of His Cell To Purkinje Myocyte Communication (GO:0086069)	1/8	0.293251	0.563693	3.22507	3.95627	PKP2
Cardioblast Differentiation (GO:0010002)	1/8	0.293251	0.563693	3.22507	3.95627	NRG1
Cellular Response To Platelet-Derived Growth Factor Stimulus (GO:0036120)	1/8	0.293251	0.563693	3.22507	3.95627	HYAL1
Detection Of Mechanical Stimulus Involved In Sensory Perception Of Sound (GO:0050910)	1/8	0.293251	0.563693	3.22507	3.95627	WHRN
Embryonic Placenta Development (GO:0001892)	1/8	0.293251	0.563693	3.22507	3.95627	IGF2
Epithelial To Mesenchymal Transition Involved In Endocardial Cushion Formation (GO:0003198)	1/8	0.293251	0.563693	3.22507	3.95627	ENG
Glucan Metabolic Process (GO:0044042)	1/8	0.293251	0.563693	3.22507	3.95627	PYGM
Glucosamine-Containing Compound Catabolic Process (GO:1901072)	1/8	0.293251	0.563693	3.22507	3.95627	GNPDA1
Interleukin-12-Mediated Signaling Pathway (GO:0035722)	1/8	0.293251	0.563693	3.22507	3.95627	PLCB1
Lactation (GO:0007595)	1/8	0.293251	0.563693	3.22507	3.95627	ZBTB7B
Maintenance Of Apical/Basal Cell Polarity (GO:0035090)	1/8	0.293251	0.563693	3.22507	3.95627	PDCD6IP
Maintenance Of Epithelial Cell Apical/Basal Polarity (GO:0045199)	1/8	0.293251	0.563693	3.22507	3.95627	PDCD6IP
Modification-Dependent Macromolecule Catabolic Process (GO:0043632)	1/8	0.293251	0.563693	3.22507	3.95627	TUT7
Negative Regulation Of Alpha-Beta T Cell Differentiation (GO:0046639)	1/8	0.293251	0.563693	3.22507	3.95627	ZBTB7B
Negative Regulation Of Membrane Potential (GO:0045837)	1/8	0.293251	0.563693	3.22507	3.95627	PMAIP1
Negative Regulation Of Platelet Aggregation (GO:0090331)	1/8	0.293251	0.563693	3.22507	3.95627	SERPINE2
Negative Regulation Of Smooth Muscle Cell Differentiation (GO:0051151)	1/8	0.293251	0.563693	3.22507	3.95627	PDCD4
Nucleoside Diphosphate Metabolic Process (GO:0009132)	1/8	0.293251	0.563693	3.22507	3.95627	ENTPD5
p38MAPK Cascade (GO:0038066)	1/8	0.293251	0.563693	3.22507	3.95627	MAP3K20
Peroxisomal Transport (GO:0043574)	1/8	0.293251	0.563693	3.22507	3.95627	PEX1
Peroxisome Fission (GO:0016559)	1/8	0.293251	0.563693	3.22507	3.95627	SEC16B
Plasminogen Activation (GO:0031639)	1/8	0.293251	0.563693	3.22507	3.95627	PLAU
Positive Regulation Of Actin Cytoskeleton Reorganization (GO:2000251)	1/8	0.293251	0.563693	3.22507	3.95627	TEK
Positive Regulation Of Adaptive Immune Response (GO:0002821)	1/8	0.293251	0.563693	3.22507	3.95627	CD81
Positive Regulation Of Blood Vessel Endothelial Cell Proliferation Involved In Sprouting Angiogenesis (GO:1903589)	1/8	0.293251	0.563693	3.22507	3.95627	HMOX1
Positive Regulation Of Dendritic Cell Cytokine Production (GO:0002732)	1/8	0.293251	0.563693	3.22507	3.95627	TICAM1
Positive Regulation Of Early Endosome To Late Endosome Transport (GO:2000643)	1/8	0.293251	0.563693	3.22507	3.95627	RAB21
Positive Regulation Of Mast Cell Degranulation (GO:0043306)	1/8	0.293251	0.563693	3.22507	3.95627	SNX4
Positive Regulation Of Membrane Invagination (GO:1905155)	1/8	0.293251	0.563693	3.22507	3.95627	APLP2
Positive Regulation Of Protein Kinase C Signaling (GO:0090037)	1/8	0.293251	0.563693	3.22507	3.95627	ADRA1D
Positive Regulation Of Protein Localization To Early Endosome (GO:1902966)	1/8	0.293251	0.563693	3.22507	3.95627	SORL1
Positive Regulation Of Protein Localization To Endosome (GO:1905668)	1/8	0.293251	0.563693	3.22507	3.95627	SORL1
Positive Regulation Of Smooth Muscle Cell Apoptotic Process (GO:0034393)	1/8	0.293251	0.563693	3.22507	3.95627	PDCD4
Positive Regulation Of Synapse Maturation (GO:0090129)	1/8	0.293251	0.563693	3.22507	3.95627	CDC20
Positive Regulation Of Tumor Necrosis Factor-Mediated Signaling Pathway (GO:1903265)	1/8	0.293251	0.563693	3.22507	3.95627	HSPA1A
Presynaptic Membrane Assembly (GO:0097105)	1/8	0.293251	0.563693	3.22507	3.95627	PTEN
Purine Nucleobase Transport (GO:0006863)	1/8	0.293251	0.563693	3.22507	3.95627	SLC29A3
Pyrimidine-Containing Compound Metabolic Process (GO:0072527)	1/8	0.293251	0.563693	3.22507	3.95627	SLC19A2
Regulation Of DNA Demethylation (GO:1901535)	1/8	0.293251	0.563693	3.22507	3.95627	APOBEC1
Regulation Of ER-associated Ubiquitin-Dependent Protein Catabolic Process (GO:1903069)	1/8	0.293251	0.563693	3.22507	3.95627	NFE2L2
Regulation Of Cell Killing (GO:0031341)	1/8	0.293251	0.563693	3.22507	3.95627	ICAM1
Regulation Of Dendritic Cell Antigen Processing And Presentation (GO:0002604)	1/8	0.293251	0.563693	3.22507	3.95627	THBS1
Regulation Of Dendritic Spine Maintenance (GO:1902950)	1/8	0.293251	0.563693	3.22507	3.95627	PRNP
Regulation Of Endothelial Cell Development (GO:1901550)	1/8	0.293251	0.563693	3.22507	3.95627	TNFRSF1A
Regulation Of Endothelial Cell Differentiation (GO:0045601)	1/8	0.293251	0.563693	3.22507	3.95627	BTG1
Regulation Of Morphogenesis Of An Epithelium (GO:1905330)	1/8	0.293251	0.563693	3.22507	3.95627	GJA1
Regulation Of Nephron Tubule Epithelial Cell Differentiation (GO:0072182)	1/8	0.293251	0.563693	3.22507	3.95627	LIF
Regulation Of Organ Growth (GO:0046620)	1/8	0.293251	0.563693	3.22507	3.95627	PTEN
Regulation Of Pinocytosis (GO:0048548)	1/8	0.293251	0.563693	3.22507	3.95627	AXL
Regulation Of Protein Localization To Early Endosome (GO:1902965)	1/8	0.293251	0.563693	3.22507	3.95627	SORL1
Regulation Of Toll-Like Receptor 3 Signaling Pathway (GO:0034139)	1/8	0.293251	0.563693	3.22507	3.95627	TNFAIP3
Regulation Of Type B Pancreatic Cell Development (GO:2000074)	1/8	0.293251	0.563693	3.22507	3.95627	BMAL1
Regulation Of Vesicle Fusion (GO:0031338)	1/8	0.293251	0.563693	3.22507	3.95627	RAB3A
Response To Magnesium Ion (GO:0032026)	1/8	0.293251	0.563693	3.22507	3.95627	THBS1
Response To Misfolded Protein (GO:0051788)	1/8	0.293251	0.563693	3.22507	3.95627	DNAJC18
Retrograde Transport, Vesicle Recycling Within Golgi (GO:0000301)	1/8	0.293251	0.563693	3.22507	3.95627	COG7
Skin Morphogenesis (GO:0043589)	1/8	0.293251	0.563693	3.22507	3.95627	ITGB4
Somite Development (GO:0061053)	1/8	0.293251	0.563693	3.22507	3.95627	MTHFD1
Sphingosine-1-Phosphate Receptor Signaling Pathway (GO:0003376)	1/8	0.293251	0.563693	3.22507	3.95627	S1PR1
Transcription-Coupled Nucleotide-Excision Repair (GO:0006283)	1/8	0.293251	0.563693	3.22507	3.95627	ERCC5
Translational Termination (GO:0006415)	1/8	0.293251	0.563693	3.22507	3.95627	APEH
Vascular Associated Smooth Muscle Cell Differentiation (GO:0035886)	1/8	0.293251	0.563693	3.22507	3.95627	ENG
Integrin-Mediated Signaling Pathway (GO:0007229)	5/85	0.293281	0.563693	1.41225	1.7323	ITGB5;ITGB4;ITGB2;ITGA8;PTK2B
Regulation Of Kinase Activity (GO:0043549)	5/85	0.293281	0.563693	1.41225	1.7323	RB1;AXL;NLRC5;TEK;EPHA2
Cytosolic Transport (GO:0016482)	7/127	0.294522	0.565741	1.31846	1.61169	EHD3;RIC1;DCTN1;VPS13C;WDR91;CORO7;RCSD1
Monocarboxylic Acid Biosynthetic Process (GO:0072330)	4/65	0.297697	0.569772	1.48142	1.79501	SRR;OSBPL6;UST;CYP46A1
Establishment Of Protein Localization To Extracellular Region (GO:0035592)	3/45	0.29843	0.569772	1.61339	1.95095	STEAP3;RAB3A;CANX
Mitotic Nuclear Division (GO:0140014)	3/45	0.29843	0.569772	1.61339	1.95095	KIF3B;UBE2C;KIFC1
Positive Regulation Of Innate Immune Response (GO:0045089)	3/45	0.29843	0.569772	1.61339	1.95095	AKIRIN2;NLRC5;RNF185
Regulation Of Protein Modification Process (GO:0031399)	3/45	0.29843	0.569772	1.61339	1.95095	ACER2;FLCN;SESN2
Neuron Projection Development (GO:0031175)	10/192	0.299275	0.569772	1.24226	1.49865	RB1;NEUROD1;APP;EPHA4;GPRIN2;BTG2;WHRN;PTEN;SGK1;TSKU
Negative Regulation Of Protein Phosphorylation (GO:0001933)	8/149	0.299302	0.569772	1.2825	1.54708	RB1;PRNP;CDKN1A;PID1;PTEN;NCK2;PPM1F;ENG
Monoatomic Ion Transport (GO:0006811)	6/107	0.302298	0.569772	1.34245	1.60603	SLC36A1;CHRNA4;PIEZO1;ANO10;CTNS;SLC12A7
Antigen Processing And Presentation Of Exogenous Peptide Antigen Via MHC Class II (GO:0019886)	2/26	0.303119	0.569772	1.88184	2.24621	CTSF;CTSD
cAMP-mediated Signaling (GO:0019933)	2/26	0.303119	0.569772	1.88184	2.24621	ADCY2;SERPINB8
Calcium-Ion Regulated Exocytosis (GO:0017156)	2/26	0.303119	0.569772	1.88184	2.24621	RAB3A;SYT17
Camera-Type Eye Development (GO:0043010)	2/26	0.303119	0.569772	1.88184	2.24621	IFT122;TSKU
Dendritic Spine Organization (GO:0097061)	2/26	0.303119	0.569772	1.88184	2.24621	PRNP;PTEN
Establishment Or Maintenance Of Apical/Basal Cell Polarity (GO:0035088)	2/26	0.303119	0.569772	1.88184	2.24621	MTCL1;FOXJ1
Nuclear Membrane Organization (GO:0071763)	2/26	0.303119	0.569772	1.88184	2.24621	TMEM43;DCTN1
Organelle Fusion (GO:0048284)	2/26	0.303119	0.569772	1.88184	2.24621	MFN1;MCL1
Plasma Membrane Invagination (GO:0099024)	2/26	0.303119	0.569772	1.88184	2.24621	ITGB2;SNX33
Positive Regulation Of Microtubule Polymerization Or Depolymerization (GO:0031112)	2/26	0.303119	0.569772	1.88184	2.24621	PSRC1;DCTN1
Positive Regulation Of Phosphatidylinositol 3-Kinase Activity (GO:0043552)	2/26	0.303119	0.569772	1.88184	2.24621	PTK2B;TEK
Protein Targeting To Lysosome (GO:0006622)	2/26	0.303119	0.569772	1.88184	2.24621	SCARB2;SORL1
Regulation Of Actin Filament Bundle Assembly (GO:0032231)	2/26	0.303119	0.569772	1.88184	2.24621	SYNPO2;ASAP3
Regulation Of Fatty Acid Biosynthetic Process (GO:0042304)	2/26	0.303119	0.569772	1.88184	2.24621	ACADVL;PDK4
Regulation Of Vascular Endothelial Growth Factor Production (GO:0010574)	2/26	0.303119	0.569772	1.88184	2.24621	EIF2AK3;SULF2
Regulation Of Vasoconstriction (GO:0019229)	2/26	0.303119	0.569772	1.88184	2.24621	CHRM3;ADRA1D
Respiratory Chain Complex IV Assembly (GO:0008535)	2/26	0.303119	0.569772	1.88184	2.24621	COX15;COA5
Response To Glucocorticoid (GO:0051384)	2/26	0.303119	0.569772	1.88184	2.24621	BCL2L11;SLIT1
Cellular Response To BMP Stimulus (GO:0071773)	4/66	0.307344	0.569772	1.45745	1.71948	TGFBR3;PDCD4;ADAMTS7;ENG
Negative Regulation Of Immune Response (GO:0050777)	4/66	0.307344	0.569772	1.45745	1.71948	PLK2;RHBDF2;TNFAIP3;TRAFD1
Peptidyl-Threonine Modification (GO:0018210)	4/66	0.307344	0.569772	1.45745	1.71948	GALNT11;CDC42BPG;DYRK1B;PRKD2
Response To Tumor Necrosis Factor (GO:0034612)	6/108	0.309767	0.569772	1.32922	1.55775	PID1;HYAL1;SMPD1;TNFRSF21;NFE2L2;ADAMTS7
Positive Regulation Of Blood Vessel Endothelial Cell Migration (GO:0043536)	3/46	0.31017	0.569772	1.57579	1.84467	HMOX1;PRKD2;THBS1
Positive Regulation Of Cell-Cell Adhesion (GO:0022409)	3/46	0.31017	0.569772	1.57579	1.84467	PIEZO1;ANK3;CD44
Regulation Of Epidermal Growth Factor Receptor Signaling Pathway (GO:0042058)	3/46	0.31017	0.569772	1.57579	1.84467	NEU3;DUSP3;RHBDF2
Regulation Of Fibroblast Proliferation (GO:0048145)	3/46	0.31017	0.569772	1.57579	1.84467	CDKN1A;PDGFA;GAS6
Negative Regulation Of Cellular Catabolic Process (GO:0031330)	4/67	0.317023	0.569772	1.43424	1.64763	KDM4A;TIMP3;SORL1;MCL1
Protein Secretion (GO:0009306)	4/67	0.317023	0.569772	1.43424	1.64763	NEUROD1;STEAP3;RAB3A;CANX
Regulation Of Neurogenesis (GO:0050767)	4/67	0.317023	0.569772	1.43424	1.64763	APLP2;BHLHE41;SORL1;BMAL1
Cell-Matrix Adhesion (GO:0007160)	6/109	0.317268	0.569772	1.31624	1.51106	ITGB5;ITGB4;ITGB2;ITGA8;RHOD;CD44
Positive Regulation Of Wnt Signaling Pathway (GO:0030177)	6/109	0.317268	0.569772	1.31624	1.51106	PTK7;FAM53B;TNFAIP3;BMAL1;CSNK1G1;SULF2
Negative Regulation Of Neuron Death (GO:1901215)	5/88	0.318373	0.569772	1.36099	1.55769	PTK2B;ATP13A2;PPARGC1A;SORL1;CPEB4
T Cell Activation Involved In Immune Response (GO:0002286)	2/27	0.318971	0.569772	1.80647	2.06417	TNFSF18;ICAM1
Activation Of Phospholipase C Activity (GO:0007202)	2/27	0.318971	0.569772	1.80647	2.06417	EDNRA;ARHGAP6
Cardiac Muscle Cell Differentiation (GO:0055007)	2/27	0.318971	0.569772	1.80647	2.06417	NRG1;SIK1
Clathrin-Dependent Endocytosis (GO:0072583)	2/27	0.318971	0.569772	1.80647	2.06417	CANX;STON1
In Utero Embryonic Development (GO:0001701)	2/27	0.318971	0.569772	1.80647	2.06417	FLCN;IGF2
Myeloid Cell Development (GO:0061515)	2/27	0.318971	0.569772	1.80647	2.06417	APP;ALAS1
Negative Regulation Of Cellular Response To Insulin Stimulus (GO:1900077)	2/27	0.318971	0.569772	1.80647	2.06417	PID1;APLP2
Negative Regulation Of Neurogenesis (GO:0050768)	2/27	0.318971	0.569772	1.80647	2.06417	PTEN;SORL1
Positive Regulation Of TORC1 Signaling (GO:1904263)	2/27	0.318971	0.569772	1.80647	2.06417	FLCN;SESN2
Positive Regulation Of Immune System Process (GO:0002684)	2/27	0.318971	0.569772	1.80647	2.06417	TNFSF18;TNFRSF18
Positive Regulation Of Mitotic Cell Cycle (GO:0045931)	2/27	0.318971	0.569772	1.80647	2.06417	DUSP3;USP2
Positive Regulation Of Nitric Oxide Biosynthetic Process (GO:0045429)	2/27	0.318971	0.569772	1.80647	2.06417	KLF4;ASS1
Positive Regulation Of Response To Wounding (GO:1903036)	2/27	0.318971	0.569772	1.80647	2.06417	PRKCE;HBEGF
Regulation Of Actin Polymerization Or Depolymerization (GO:0008064)	2/27	0.318971	0.569772	1.80647	2.06417	FCHSD1;NAA80
Regulation Of Catecholamine Secretion (GO:0050433)	2/27	0.318971	0.569772	1.80647	2.06417	CHRNA4;SYT17
Regulation Of Extrinsic Apoptotic Signaling Pathway In Absence Of Ligand (GO:2001239)	2/27	0.318971	0.569772	1.80647	2.06417	MCL1;HSPA1A
Regulation Of Microtubule Polymerization Or Depolymerization (GO:0031110)	2/27	0.318971	0.569772	1.80647	2.06417	CAMSAP3;MAPRE3
Regulation Of Transcription Regulatory Region DNA Binding (GO:2000677)	2/27	0.318971	0.569772	1.80647	2.06417	RB1;NEUROD1
Synaptic Transmission, Glutamatergic (GO:0035249)	2/27	0.318971	0.569772	1.80647	2.06417	GRIN2A;GRIA3
Epithelial To Mesenchymal Transition (GO:0001837)	3/47	0.321923	0.569772	1.53989	1.74538	TGFBR3;OLFM1;FAM83D
Positive Regulation Of TOR Signaling (GO:0032008)	3/47	0.321923	0.569772	1.53989	1.74538	FLCN;SESN2;GAS6
Regulation Of Signal Transduction By P53 Class Mediator (GO:1901796)	3/47	0.321923	0.569772	1.53989	1.74538	USP2;SGK1;HAPSTR1
Response To Organonitrogen Compound (GO:0010243)	3/47	0.321923	0.569772	1.53989	1.74538	RHBDD1;MEAK7;RNF185
B Cell Homeostasis (GO:0001782)	1/9	0.323265	0.569772	2.82179	3.1866	TNFAIP3
ER-associated Misfolded Protein Catabolic Process (GO:0071712)	1/9	0.323265	0.569772	2.82179	3.1866	RNF185
Golgi Lumen Acidification (GO:0061795)	1/9	0.323265	0.569772	2.82179	3.1866	ATP6V1D
SNARE Complex Assembly (GO:0035493)	1/9	0.323265	0.569772	2.82179	3.1866	STXBP6
Wnt Signaling Pathway Involved In Midbrain Dopaminergic Neuron Differentiation (GO:1904953)	1/9	0.323265	0.569772	2.82179	3.1866	FZD1
Amino Sugar Biosynthetic Process (GO:0046349)	1/9	0.323265	0.569772	2.82179	3.1866	GNPDA1
Autophagy Of Peroxisome (GO:0030242)	1/9	0.323265	0.569772	2.82179	3.1866	SQSTM1
Biomineral Tissue Development (GO:0031214)	1/9	0.323265	0.569772	2.82179	3.1866	FAM20A
cAMP Biosynthetic Process (GO:0006171)	1/9	0.323265	0.569772	2.82179	3.1866	ADCY2
cGMP Biosynthetic Process (GO:0006182)	1/9	0.323265	0.569772	2.82179	3.1866	NPR2
Camera-Type Eye Morphogenesis (GO:0048593)	1/9	0.323265	0.569772	2.82179	3.1866	IFT122
Cell Differentiation Involved In Metanephros Development (GO:0072202)	1/9	0.323265	0.569772	2.82179	3.1866	STAT1
Cellular Response To Oxidised Low-Density Lipoprotein Particle Stimulus (GO:0140052)	1/9	0.323265	0.569772	2.82179	3.1866	TICAM1
Cellular Response To Purine-Containing Compound (GO:0071415)	1/9	0.323265	0.569772	2.82179	3.1866	RYR2
Chloride Ion Homeostasis (GO:0055064)	1/9	0.323265	0.569772	2.82179	3.1866	SLC12A7
Chondroitin Sulfate Proteoglycan Metabolic Process (GO:0050654)	1/9	0.323265	0.569772	2.82179	3.1866	CSGALNACT1
Dicarboxylic Acid Biosynthetic Process (GO:0043650)	1/9	0.323265	0.569772	2.82179	3.1866	MTHFD1
Dopamine Transport (GO:0015872)	1/9	0.323265	0.569772	2.82179	3.1866	SLC29A3
Embryonic Eye Morphogenesis (GO:0048048)	1/9	0.323265	0.569772	2.82179	3.1866	RARG
Excitatory Synapse Assembly (GO:1904861)	1/9	0.323265	0.569772	2.82179	3.1866	PTEN
Glycerolipid Metabolic Process (GO:0046486)	1/9	0.323265	0.569772	2.82179	3.1866	PGPEP1
Glycosphingolipid Catabolic Process (GO:0046479)	1/9	0.323265	0.569772	2.82179	3.1866	NEU3
Homocysteine Metabolic Process (GO:0050667)	1/9	0.323265	0.569772	2.82179	3.1866	MTR
Iron Ion Transmembrane Transport (GO:0034755)	1/9	0.323265	0.569772	2.82179	3.1866	SLC39A14
Leucine Transport (GO:0015820)	1/9	0.323265	0.569772	2.82179	3.1866	SLC43A2
Leukotriene D4 Biosynthetic Process (GO:1901750)	1/9	0.323265	0.569772	2.82179	3.1866	GGTA1
Lipid Phosphorylation (GO:0046834)	1/9	0.323265	0.569772	2.82179	3.1866	DGKI
Lung Epithelium Development (GO:0060428)	1/9	0.323265	0.569772	2.82179	3.1866	FOXJ1
Microtubule Anchoring (GO:0034453)	1/9	0.323265	0.569772	2.82179	3.1866	CAMSAP3
Mitochondrion Morphogenesis (GO:0070584)	1/9	0.323265	0.569772	2.82179	3.1866	PID1
Monoatomic Anion Homeostasis (GO:0055081)	1/9	0.323265	0.569772	2.82179	3.1866	SLC12A7
Myelin Maintenance (GO:0043217)	1/9	0.323265	0.569772	2.82179	3.1866	PTEN
Negative Regulation Of Alpha-Beta T Cell Proliferation (GO:0046642)	1/9	0.323265	0.569772	2.82179	3.1866	ZBTB7B
Negative Regulation Of Establishment Of Protein Localization (GO:1904950)	1/9	0.323265	0.569772	2.82179	3.1866	PPM1F
Negative Regulation Of Extracellular Matrix Organization (GO:1903054)	1/9	0.323265	0.569772	2.82179	3.1866	TNFRSF1A
Negative Regulation Of Heterotypic Cell-Cell Adhesion (GO:0034115)	1/9	0.323265	0.569772	2.82179	3.1866	KLF4
Negative Regulation Of Humoral Immune Response Mediated By Circulating Immunoglobulin (GO:0002924)	1/9	0.323265	0.569772	2.82179	3.1866	FOXJ1
Negative Regulation Of Leukocyte Migration (GO:0002686)	1/9	0.323265	0.569772	2.82179	3.1866	HMOX1
Negative Regulation Of Protein Autophosphorylation (GO:0031953)	1/9	0.323265	0.569772	2.82179	3.1866	ENG
Negative Regulation Of Protein Localization To Cell Surface (GO:2000009)	1/9	0.323265	0.569772	2.82179	3.1866	SNX33
Negative Regulation Of Sodium Ion Transmembrane Transport (GO:1902306)	1/9	0.323265	0.569772	2.82179	3.1866	PRKCE
Negative Regulation Of Toll-Like Receptor 4 Signaling Pathway (GO:0034144)	1/9	0.323265	0.569772	2.82179	3.1866	TNFAIP3
Negative Regulation Of Transforming Growth Factor Beta Production (GO:0071635)	1/9	0.323265	0.569772	2.82179	3.1866	TSKU
Negative Regulation Of Vascular Endothelial Growth Factor Signaling Pathway (GO:1900747)	1/9	0.323265	0.569772	2.82179	3.1866	NRG1
Nerve Growth Factor Signaling Pathway (GO:0038180)	1/9	0.323265	0.569772	2.82179	3.1866	KIDINS220
Neuron Remodeling (GO:0016322)	1/9	0.323265	0.569772	2.82179	3.1866	APP
Oligosaccharide Catabolic Process (GO:0009313)	1/9	0.323265	0.569772	2.82179	3.1866	NEU3
Ornithine Metabolic Process (GO:0006591)	1/9	0.323265	0.569772	2.82179	3.1866	AZIN2
Peptidyl-Serine Dephosphorylation (GO:0070262)	1/9	0.323265	0.569772	2.82179	3.1866	PPM1F
Piecemeal Microautophagy Of The Nucleus (GO:0034727)	1/9	0.323265	0.569772	2.82179	3.1866	SNX33
Positive Regulation Of Acrosome Reaction (GO:2000344)	1/9	0.323265	0.569772	2.82179	3.1866	PLCB1
Positive Regulation Of Hippo Signaling (GO:0035332)	1/9	0.323265	0.569772	2.82179	3.1866	CORO7
Positive Regulation Of mRNA 3'-End Processing (GO:0031442)	1/9	0.323265	0.569772	2.82179	3.1866	CPEB3
Positive Regulation Of Myoblast Fusion (GO:1901741)	1/9	0.323265	0.569772	2.82179	3.1866	RIPOR2
Positive Regulation Of Phagocytosis, Engulfment (GO:0060100)	1/9	0.323265	0.569772	2.82179	3.1866	APLP2
Positive Regulation Of Protein Kinase A Signaling (GO:0010739)	1/9	0.323265	0.569772	2.82179	3.1866	ADRB2
Positive Regulation Of Vascular Endothelial Growth Factor Receptor Signaling Pathway (GO:0030949)	1/9	0.323265	0.569772	2.82179	3.1866	PRKD2
Positive Regulation Of Vasculogenesis (GO:2001214)	1/9	0.323265	0.569772	2.82179	3.1866	RIN2
Presynaptic Membrane Organization (GO:0097090)	1/9	0.323265	0.569772	2.82179	3.1866	PTEN
Protein K11-linked Deubiquitination (GO:0035871)	1/9	0.323265	0.569772	2.82179	3.1866	TNFAIP3
Protein O-linked Glycosylation Via Serine (GO:0018242)	1/9	0.323265	0.569772	2.82179	3.1866	MGAT5B
Protein O-linked Glycosylation Via Threonine (GO:0018243)	1/9	0.323265	0.569772	2.82179	3.1866	GALNT11
Protein Localization To Microtubule (GO:0035372)	1/9	0.323265	0.569772	2.82179	3.1866	MAPRE3
Protein Localization To Nuclear Envelope (GO:0090435)	1/9	0.323265	0.569772	2.82179	3.1866	LMNA
Quinone Metabolic Process (GO:1901661)	1/9	0.323265	0.569772	2.82179	3.1866	AIFM2
Receptor Guanylyl Cyclase Signaling Pathway (GO:0007168)	1/9	0.323265	0.569772	2.82179	3.1866	NPR2
Regulation Of CD4-positive, Alpha-Beta T Cell Proliferation (GO:2000561)	1/9	0.323265	0.569772	2.82179	3.1866	CD81
Regulation Of ER To Golgi Vesicle-Mediated Transport (GO:0060628)	1/9	0.323265	0.569772	2.82179	3.1866	SORL1
Regulation Of PERK-mediated Unfolded Protein Response (GO:1903897)	1/9	0.323265	0.569772	2.82179	3.1866	NCK2
Regulation Of Actin Filament Length (GO:0030832)	1/9	0.323265	0.569772	2.82179	3.1866	NAA80
Regulation Of Actin Filament-Based Movement (GO:1903115)	1/9	0.323265	0.569772	2.82179	3.1866	STC1
Regulation Of Cell-Cell Adhesion Involved In Gastrulation (GO:0070587)	1/9	0.323265	0.569772	2.82179	3.1866	KLF4
Regulation Of Cell-Cell Adhesion Mediated By Integrin (GO:0033632)	1/9	0.323265	0.569772	2.82179	3.1866	PIEZO1
Regulation Of Cellular Extravasation (GO:0002691)	1/9	0.323265	0.569772	2.82179	3.1866	ICAM1
Regulation Of Dendritic Cell Apoptotic Process (GO:2000668)	1/9	0.323265	0.569772	2.82179	3.1866	GAS6
Regulation Of Hair Cycle (GO:0042634)	1/9	0.323265	0.569772	2.82179	3.1866	TSKU
Regulation Of Leukocyte Mediated Cytotoxicity (GO:0001910)	1/9	0.323265	0.569772	2.82179	3.1866	ICAM1
Regulation Of Postsynaptic Neurotransmitter Receptor Activity (GO:0098962)	1/9	0.323265	0.569772	2.82179	3.1866	NPTX1
Regulation Of Protein Acetylation (GO:1901983)	1/9	0.323265	0.569772	2.82179	3.1866	FAM161A
Regulation Of Transmembrane Transporter Activity (GO:0022898)	1/9	0.323265	0.569772	2.82179	3.1866	CHRM3
Response To Interleukin-4 (GO:0070670)	1/9	0.323265	0.569772	2.82179	3.1866	SHPK
Response To Platelet-Derived Growth Factor (GO:0036119)	1/9	0.323265	0.569772	2.82179	3.1866	HYAL1
Response To Type I Interferon (GO:0034340)	1/9	0.323265	0.569772	2.82179	3.1866	SMPD1
Serotonin Transport (GO:0006837)	1/9	0.323265	0.569772	2.82179	3.1866	SLC29A3
Smooth Muscle Tissue Development (GO:0048745)	1/9	0.323265	0.569772	2.82179	3.1866	ENG
Telomere Maintenance Via Recombination (GO:0000722)	1/9	0.323265	0.569772	2.82179	3.1866	PTEN
Toxin Transport (GO:1901998)	1/9	0.323265	0.569772	2.82179	3.1866	RAB40B
Transferrin Transport (GO:0033572)	1/9	0.323265	0.569772	2.82179	3.1866	STEAP3
Adenylate Cyclase-Activating G Protein-Coupled Receptor Signaling Pathway (GO:0007189)	6/110	0.324795	0.572157	1.30352	1.46588	ADRB3;ADRA1D;ADCY2;GPR4;ADRB2;TSHR
Skin Development (GO:0043588)	4/68	0.326726	0.575057	1.41176	1.57924	ST14;ITGB4;PDGFA;EPHA2
ERAD Pathway (GO:0036503)	5/89	0.326798	0.575057	1.34472	1.50395	RHBDD1;CANX;UBE4A;UBXN4;RNF185
Golgi Vesicle Transport (GO:0048193)	10/197	0.327004	0.575106	1.20872	1.35109	CYTH3;SEC16B;EHD3;COG7;SGSM2;TRAPPC12;KIF1C;TRAPPC11;ATP9B;SORL1
Epithelium Development (GO:0060429)	8/154	0.330898	0.578435	1.23825	1.36944	KANK2;AHI1;NDRG4;MTHFD1;STAT1;IFT122;FOXJ1;TPP1
Positive Regulation Of Hydrolase Activity (GO:0051345)	9/176	0.332114	0.578435	1.21796	1.34253	FLCN;TBC1D2;RIC1;PSAP;SGSM2;ASAP3;RSU1;ARAP1;RALGPS2
Negative Regulation Of Transmembrane Receptor Protein Serine/Threonine Kinase Signaling Pathway (GO:0090101)	6/111	0.332347	0.578435	1.29104	1.42217	BMPER;FST;ARID4A;SORL1;VASN;HSPA1A
Cellular Defense Response (GO:0006968)	3/48	0.333678	0.578435	1.50559	1.65251	LGALS3BP;FOSL1;PTK2B
Cellular Response To Radiation (GO:0071478)	3/48	0.333678	0.578435	1.50559	1.65251	CDKN1A;GADD45A;RHOB
Oligosaccharide Metabolic Process (GO:0009311)	3/48	0.333678	0.578435	1.50559	1.65251	NEU3;ST6GALNAC4;GAL3ST4
Retrograde Vesicle-Mediated Transport, Golgi To Endoplasmic Reticulum (GO:0006890)	3/48	0.333678	0.578435	1.50559	1.65251	COG7;KIF1C;ATP9B
Antigen Processing And Presentation Of Peptide Antigen Via MHC Class II (GO:0002495)	2/28	0.334734	0.578435	1.7369	1.9009	CTSF;CTSD
Apoptotic Cell Clearance (GO:0043277)	2/28	0.334734	0.578435	1.7369	1.9009	GAS6;THBS1
Cell-Substrate Junction Assembly (GO:0007044)	2/28	0.334734	0.578435	1.7369	1.9009	ITGB4;RHOD
Diterpenoid Metabolic Process (GO:0016101)	2/28	0.334734	0.578435	1.7369	1.9009	AKR1B10;DHRS3
Establishment Of Endothelial Barrier (GO:0061028)	2/28	0.334734	0.578435	1.7369	1.9009	RAP2B;ICAM1
Glycosaminoglycan Metabolic Process (GO:0030203)	2/28	0.334734	0.578435	1.7369	1.9009	HYAL1;FUCA1
Limb Development (GO:0060173)	2/28	0.334734	0.578435	1.7369	1.9009	MAP3K20;IFT122
Negative Regulation Of Actin Filament Bundle Assembly (GO:0032232)	2/28	0.334734	0.578435	1.7369	1.9009	TMEFF2;ARHGAP6
Negative Regulation Of Signaling (GO:0023057)	2/28	0.334734	0.578435	1.7369	1.9009	LIF;SOCS5
Negative Regulation Of Type II Interferon Production (GO:0032689)	2/28	0.334734	0.578435	1.7369	1.9009	PRNP;GAS6
Nuclear-Transcribed mRNA Catabolic Process, Nonsense-Mediated Decay (GO:0000184)	2/28	0.334734	0.578435	1.7369	1.9009	PNRC1;SMG6
Positive Regulation Of Nitric Oxide Metabolic Process (GO:1904407)	2/28	0.334734	0.578435	1.7369	1.9009	KLF4;ASS1
Regulation Of Cardiac Muscle Cell Action Potential (GO:0098901)	2/28	0.334734	0.578435	1.7369	1.9009	RYR2;PKP2
Regulation Of Glucose Metabolic Process (GO:0010906)	2/28	0.334734	0.578435	1.7369	1.9009	PDK4;PMAIP1
Regulation Of Lipid Biosynthetic Process (GO:0046890)	2/28	0.334734	0.578435	1.7369	1.9009	AVIL;PDK4
Regulation Of Platelet Activation (GO:0010543)	2/28	0.334734	0.578435	1.7369	1.9009	PDGFA;NRG1
Vesicle Coating (GO:0006901)	2/28	0.334734	0.578435	1.7369	1.9009	TRAPPC12;TRAPPC11
Regulation Of Phosphatidylinositol 3-Kinase Signaling (GO:0014066)	5/90	0.335244	0.578435	1.32883	1.45227	PIK3IP1;PTEN;PDGFA;STAMBP;TEK
Cellular Response To Growth Factor Stimulus (GO:0071363)	8/155	0.337286	0.578435	1.22976	1.33654	DUSP3;HYAL1;KIDINS220;APLP2;PRKD2;KLF4;CD44;ADAMTS7
Positive Regulation Of DNA-templated Transcription (GO:0045893)	56/1243	0.339613	0.578435	1.06873	1.15417	APP;RARG;CALCOCO1;PID1;CD81;CD80;ETS2;ELK3;FLCN;ZXDC;RPS6KA1;NCK2;BTRC;JUNB;IER5;MEF2A;PRMT2;CKAP2;DYRK1B;FOS;TNFRSF1A;ELF1;PSRC1;RFX5;RARB;PRKD2;MAPRE3;PLCB1;SQSTM1;ENG;CASZ1;NLRC5;FOXO3;NEUROD1;PPARGC1A;FZD1;AKIRIN2;JUN;ZFHX3;FZD5;STAT1;EIF2AK3;IGF2;LIF;FOXJ1;GRHL3;KLF4;ST18;FOSL2;FOSL1;AHI1;TFCP2;TNIP1;TAF6;BMAL1;NFE2L2
Protein Deubiquitination (GO:0016579)	6/112	0.33992	0.578435	1.27879	1.37987	USP35;CYLD;USP20;USP2;TNFAIP3;STAMBP
Small GTPase Mediated Signal Transduction (GO:0007264)	6/112	0.33992	0.578435	1.27879	1.37987	RB1;TIAM2;CDKN1A;PLK2;RIN2;RALGPS2
Autophagy Of Mitochondrion (GO:0000422)	3/49	0.345425	0.578435	1.47279	1.56554	WIPI1;SNX33;SQSTM1
Protein K48-linked Ubiquitination (GO:0070936)	4/70	0.346178	0.578435	1.36884	1.45206	UBE2H;UBE2C;TNFAIP3;TRIM45
Regulation Of Protein Ubiquitination (GO:0031396)	6/113	0.34751	0.578435	1.26677	1.33893	FBXW7;TNFAIP3;SQSTM1;N4BP1;SASH1;HSPA1A
Carbohydrate Derivative Biosynthetic Process (GO:1901137)	2/29	0.350388	0.578435	1.67248	1.75396	TNIP1;GAL3ST4
Establishment Of Mitotic Spindle Orientation (GO:0000132)	2/29	0.350388	0.578435	1.67248	1.75396	GJA1;DCTN1
Heterotypic Cell-Cell Adhesion (GO:0034113)	2/29	0.350388	0.578435	1.67248	1.75396	ITGB2;PKP2
mRNA Splice Site Recognition (GO:0006376)	2/29	0.350388	0.578435	1.67248	1.75396	CELF5;SRSF12
Maintenance Of Blood-Brain Barrier (GO:0035633)	2/29	0.350388	0.578435	1.67248	1.75396	GJA1;LAMA2
Modified Amino Acid Transport (GO:0072337)	2/29	0.350388	0.578435	1.67248	1.75396	CTNS;SLC16A9
Multivesicular Body Assembly (GO:0036258)	2/29	0.350388	0.578435	1.67248	1.75396	PDCD6IP;VPS36
Negative Regulation Of Plasma Membrane Bounded Cell Projection Assembly (GO:0120033)	2/29	0.350388	0.578435	1.67248	1.75396	CAPZB;NRG1
Organic Cyclic Compound Biosynthetic Process (GO:1901362)	2/29	0.350388	0.578435	1.67248	1.75396	DHRS11;FDXR
Peptidyl-Tyrosine Dephosphorylation (GO:0035335)	2/29	0.350388	0.578435	1.67248	1.75396	DUSP10;DUSP3
Positive Regulation Of Endopeptidase Activity (GO:0010950)	2/29	0.350388	0.578435	1.67248	1.75396	EPHA4;EFNA3
Regulation Of Spindle Assembly (GO:0090169)	2/29	0.350388	0.578435	1.67248	1.75396	PDCD6IP;HSPA1A
Response To Steroid Hormone (GO:0048545)	2/29	0.350388	0.578435	1.67248	1.75396	THBS1;HSPA1A
Vacuolar Acidification (GO:0007035)	2/29	0.350388	0.578435	1.67248	1.75396	ATP6V0D1;ATP6V1D
Notch Signaling Involved In Heart Development (GO:0061314)	1/10	0.352005	0.578435	2.50812	2.61876	GALNT11
SRP-dependent Cotranslational Protein Targeting To Membrane (GO:0006614)	1/10	0.352005	0.578435	2.50812	2.61876	SRP72
UDP-N-acetylglucosamine Metabolic Process (GO:0006047)	1/10	0.352005	0.578435	2.50812	2.61876	GNPDA1
Acidic Amino Acid Transport (GO:0015800)	1/10	0.352005	0.578435	2.50812	2.61876	GJA1
Alpha-Amino Acid Biosynthetic Process (GO:1901607)	1/10	0.352005	0.578435	2.50812	2.61876	MTHFD1
Ammonium Transmembrane Transport (GO:0072488)	1/10	0.352005	0.578435	2.50812	2.61876	SLC12A7
Angiogenesis Involved In Wound Healing (GO:0060055)	1/10	0.352005	0.578435	2.50812	2.61876	MCAM
Arginine Metabolic Process (GO:0006525)	1/10	0.352005	0.578435	2.50812	2.61876	ASS1
Branched-Chain Amino Acid Transport (GO:0015803)	1/10	0.352005	0.578435	2.50812	2.61876	SLC43A2
Cardiac Muscle Cell Membrane Repolarization (GO:0099622)	1/10	0.352005	0.578435	2.50812	2.61876	ATP1B1
Cellular Response To UV-A (GO:0071492)	1/10	0.352005	0.578435	2.50812	2.61876	MMP2
Cellular Response To Cholesterol (GO:0071397)	1/10	0.352005	0.578435	2.50812	2.61876	GRAMD1B
Cellular Response To Forskolin (GO:1904322)	1/10	0.352005	0.578435	2.50812	2.61876	ADCY2
Cellular Response To Interleukin-12 (GO:0071349)	1/10	0.352005	0.578435	2.50812	2.61876	PLCB1
Cellular Response To Interleukin-15 (GO:0071350)	1/10	0.352005	0.578435	2.50812	2.61876	PLCB1
Cellular Response To Leucine (GO:0071233)	1/10	0.352005	0.578435	2.50812	2.61876	SESN2
Cellular Response To Type III Interferon (GO:0071358)	1/10	0.352005	0.578435	2.50812	2.61876	IFNGR2
Copper Ion Transport (GO:0006825)	1/10	0.352005	0.578435	2.50812	2.61876	STEAP3
Endosomal Vesicle Fusion (GO:0034058)	1/10	0.352005	0.578435	2.50812	2.61876	VPS41
Engulfment Of Apoptotic Cell (GO:0043652)	1/10	0.352005	0.578435	2.50812	2.61876	THBS1
Epithelial Cell Apoptotic Process (GO:1904019)	1/10	0.352005	0.578435	2.50812	2.61876	RYR2
Establishment Of Endothelial Intestinal Barrier (GO:0090557)	1/10	0.352005	0.578435	2.50812	2.61876	RAP2B
Establishment Of Epithelial Cell Apical/Basal Polarity (GO:0045198)	1/10	0.352005	0.578435	2.50812	2.61876	RAP2A
Fatty Acid Homeostasis (GO:0055089)	1/10	0.352005	0.578435	2.50812	2.61876	PRKAA2
Glycine Transport (GO:0015816)	1/10	0.352005	0.578435	2.50812	2.61876	SLC36A1
Heme Catabolic Process (GO:0042167)	1/10	0.352005	0.578435	2.50812	2.61876	HMOX1
Interleukin-15-Mediated Signaling Pathway (GO:0035723)	1/10	0.352005	0.578435	2.50812	2.61876	PLCB1
Lipoprotein Catabolic Process (GO:0042159)	1/10	0.352005	0.578435	2.50812	2.61876	CTSD
Meiotic Sister Chromatid Cohesion (GO:0051177)	1/10	0.352005	0.578435	2.50812	2.61876	REC8
Metanephric Mesenchyme Development (GO:0072075)	1/10	0.352005	0.578435	2.50812	2.61876	STAT1
Microtubule Anchoring At Centrosome (GO:0034454)	1/10	0.352005	0.578435	2.50812	2.61876	DCTN1
Midbrain Dopaminergic Neuron Differentiation (GO:1904948)	1/10	0.352005	0.578435	2.50812	2.61876	FZD1
Mitotic Spindle Elongation (GO:0000022)	1/10	0.352005	0.578435	2.50812	2.61876	PRC1
Mitotic Spindle Midzone Assembly (GO:0051256)	1/10	0.352005	0.578435	2.50812	2.61876	PRC1
Monoamine Transport (GO:0015844)	1/10	0.352005	0.578435	2.50812	2.61876	SLC29A3
Negative Regulation Of B Cell Proliferation (GO:0030889)	1/10	0.352005	0.578435	2.50812	2.61876	TNFRSF21
Negative Regulation Of T-helper Cell Differentiation (GO:0045623)	1/10	0.352005	0.578435	2.50812	2.61876	SOCS5
Negative Regulation Of Activated T Cell Proliferation (GO:0046007)	1/10	0.352005	0.578435	2.50812	2.61876	PRNP
Negative Regulation Of Activin Receptor Signaling Pathway (GO:0032926)	1/10	0.352005	0.578435	2.50812	2.61876	FST
Negative Regulation Of Exocytosis (GO:0045920)	1/10	0.352005	0.578435	2.50812	2.61876	STXBP6
Negative Regulation Of Glycolytic Process (GO:0045820)	1/10	0.352005	0.578435	2.50812	2.61876	FLCN
Negative Regulation Of Hemostasis (GO:1900047)	1/10	0.352005	0.578435	2.50812	2.61876	SERPINE2
Negative Regulation Of Homotypic Cell-Cell Adhesion (GO:0034111)	1/10	0.352005	0.578435	2.50812	2.61876	SERPINE2
Negative Regulation Of Hydrogen Peroxide-Induced Cell Death (GO:1903206)	1/10	0.352005	0.578435	2.50812	2.61876	NFE2L2
Negative Regulation Of Interleukin-17 Production (GO:0032700)	1/10	0.352005	0.578435	2.50812	2.61876	PRNP
Negative Regulation Of Intracellular Estrogen Receptor Signaling Pathway (GO:0033147)	1/10	0.352005	0.578435	2.50812	2.61876	KANK2
Negative Regulation Of Lymphocyte Migration (GO:2000402)	1/10	0.352005	0.578435	2.50812	2.61876	RIPOR2
Negative Regulation Of Mitochondrial Outer Membrane Permeabilization Involved In Apoptotic Signaling Pathway (GO:1901029)	1/10	0.352005	0.578435	2.50812	2.61876	HSPA1A
Negative Regulation Of Sodium Ion Transmembrane Transporter Activity (GO:2000650)	1/10	0.352005	0.578435	2.50812	2.61876	PRKCE
Nuclear Pore Complex Assembly (GO:0051292)	1/10	0.352005	0.578435	2.50812	2.61876	RTN4
Omega-Hydroxylase P450 Pathway (GO:0097267)	1/10	0.352005	0.578435	2.50812	2.61876	CYP2U1
Positive Regulation Of MHC Class II Biosynthetic Process (GO:0045348)	1/10	0.352005	0.578435	2.50812	2.61876	RFX5
Positive Regulation Of Dendrite Development (GO:1900006)	1/10	0.352005	0.578435	2.50812	2.61876	VLDLR
Positive Regulation Of Integrin Activation (GO:0033625)	1/10	0.352005	0.578435	2.50812	2.61876	PIEZO1
Positive Regulation Of Macrophage Differentiation (GO:0045651)	1/10	0.352005	0.578435	2.50812	2.61876	LIF
Positive Regulation Of Mitochondrial Outer Membrane Permeabilization Involved In Apoptotic Signaling Pathway (GO:1901030)	1/10	0.352005	0.578435	2.50812	2.61876	BBC3
Positive Regulation Of Phospholipid Transport (GO:2001140)	1/10	0.352005	0.578435	2.50812	2.61876	ABCB4
Positive Regulation Of Transcription From RNA Polymerase II Promoter In Response To Endoplasmic Reticulum Stress (GO:1990440)	1/10	0.352005	0.578435	2.50812	2.61876	CREB3L1
Positive Regulation Of Transforming Growth Factor Beta Production (GO:0071636)	1/10	0.352005	0.578435	2.50812	2.61876	THBS1
Protein Localization To Endosome (GO:0036010)	1/10	0.352005	0.578435	2.50812	2.61876	RCSD1
Purine Ribonucleoside Triphosphate Biosynthetic Process (GO:0009206)	1/10	0.352005	0.578435	2.50812	2.61876	IMPDH1
Regulation Of ERAD Pathway (GO:1904292)	1/10	0.352005	0.578435	2.50812	2.61876	RNF185
Regulation Of Calcium Ion Import Across Plasma Membrane (GO:1905664)	1/10	0.352005	0.578435	2.50812	2.61876	PRNP
Regulation Of Cardiac Muscle Cell Apoptotic Process (GO:0010665)	1/10	0.352005	0.578435	2.50812	2.61876	ENG
Regulation Of Coagulation (GO:0050818)	1/10	0.352005	0.578435	2.50812	2.61876	NRG1
Regulation Of Gene Expression By Genomic Imprinting (GO:0006349)	1/10	0.352005	0.578435	2.50812	2.61876	IGF2
Regulation Of Glycoprotein Biosynthetic Process (GO:0010559)	1/10	0.352005	0.578435	2.50812	2.61876	ACER2
Regulation Of Lamellipodium Morphogenesis (GO:2000392)	1/10	0.352005	0.578435	2.50812	2.61876	CD44
Regulation Of mRNA Polyadenylation (GO:1900363)	1/10	0.352005	0.578435	2.50812	2.61876	CPEB3
Regulation Of Melanin Biosynthetic Process (GO:0048021)	1/10	0.352005	0.578435	2.50812	2.61876	CTNS
Regulation Of Nuclear-Transcribed mRNA Catabolic Process, Nonsense-Mediated Decay (GO:2000622)	1/10	0.352005	0.578435	2.50812	2.61876	APOBEC1
Regulation Of Phagocytosis, Engulfment (GO:0060099)	1/10	0.352005	0.578435	2.50812	2.61876	APLP2
Regulation Of Programmed Necrotic Cell Death (GO:0062098)	1/10	0.352005	0.578435	2.50812	2.61876	CYLD
Regulation Of Synapse Maturation (GO:0090128)	1/10	0.352005	0.578435	2.50812	2.61876	CDC20
Regulation Of Toll-Like Receptor 9 Signaling Pathway (GO:0034163)	1/10	0.352005	0.578435	2.50812	2.61876	RTN4
Regulation Of Triglyceride Catabolic Process (GO:0010896)	1/10	0.352005	0.578435	2.50812	2.61876	SORL1
Response To Forskolin (GO:1904321)	1/10	0.352005	0.578435	2.50812	2.61876	ADCY2
Response To Leucine (GO:0043201)	1/10	0.352005	0.578435	2.50812	2.61876	SESN2
Response To Prostaglandin E (GO:0034695)	1/10	0.352005	0.578435	2.50812	2.61876	TGFBR3
Sarcoplasmic Reticulum Calcium Ion Transport (GO:0070296)	1/10	0.352005	0.578435	2.50812	2.61876	RYR2
Small Nucleolar Ribonucleoprotein Complex Assembly (GO:0000491)	1/10	0.352005	0.578435	2.50812	2.61876	TNIP1
Steroid Hormone Mediated Signaling Pathway (GO:0043401)	1/10	0.352005	0.578435	2.50812	2.61876	CALCOCO1
Type III Interferon-Mediated Signaling Pathway (GO:0038196)	1/10	0.352005	0.578435	2.50812	2.61876	IFNGR2
Protein Modification By Small Protein Removal (GO:0070646)	6/114	0.355116	0.58325	1.25498	1.29929	USP35;CYLD;USP20;USP2;TNFAIP3;STAMBP
Lipid Biosynthetic Process (GO:0008610)	4/71	0.355914	0.58367	1.34834	1.39292	DHRS11;PRKAA2;FDXR;CLN8
Negative Regulation Of Protein Binding (GO:0032091)	4/71	0.355914	0.58367	1.34834	1.39292	CDKN1A;ADRB3;ADRB2;SORL1
Negative Regulation Of Supramolecular Fiber Organization (GO:1902904)	4/71	0.355914	0.58367	1.34834	1.39292	APC2;CKAP2;CRYAB;KANK3
Cell Chemotaxis (GO:0060326)	3/50	0.357152	0.584512	1.44138	1.48403	DOCK4;EPHA2;HBEGF
Dicarboxylic Acid Metabolic Process (GO:0043648)	3/50	0.357152	0.584512	1.44138	1.48403	DGLUCY;OGDHL;ASS1
Mitotic Metaphase Plate Congression (GO:0007080)	3/50	0.357152	0.584512	1.44138	1.48403	PDCD6IP;PSRC1;KIFC1
Regulation Of TORC1 Signaling (GO:1903432)	3/50	0.357152	0.584512	1.44138	1.48403	FLCN;BMT2;SESN2
Regulation Of Endothelial Cell Proliferation (GO:0001936)	5/93	0.360676	0.589652	1.28332	1.3087	STAT1;ALOX5;PRKD2;TEK;THBS1
Potassium Ion Transmembrane Transport (GO:0071805)	7/137	0.363312	0.589652	1.2164	1.2316	KCNJ4;KCNJ11;KCNC3;KCNJ15;KCNQ5;ATP1B1;SLC12A7
Extrinsic Apoptotic Signaling Pathway Via Death Domain Receptors (GO:0008625)	2/30	0.365913	0.589652	1.61267	1.62131	TNFRSF10B;TNFRSF1A
Intrinsic Apoptotic Signaling Pathway In Response To Endoplasmic Reticulum Stress (GO:0070059)	2/30	0.365913	0.589652	1.61267	1.62131	TNFRSF10B;BBC3
Multivesicular Body Organization (GO:0036257)	2/30	0.365913	0.589652	1.61267	1.62131	PDCD6IP;VPS36
Negative Regulation Of Axon Extension (GO:0030517)	2/30	0.365913	0.589652	1.61267	1.62131	SEMA4G;RTN4
Negative Regulation Of Interleukin-1 Production (GO:0032692)	2/30	0.365913	0.589652	1.61267	1.62131	TNFAIP3;GAS6
Phagocytosis, Engulfment (GO:0006911)	2/30	0.365913	0.589652	1.61267	1.62131	ITGB2;THBS1
Phospholipid Dephosphorylation (GO:0046839)	2/30	0.365913	0.589652	1.61267	1.62131	INPP5B;PTEN
Positive Regulation Of JUN Kinase Activity (GO:0043507)	2/30	0.365913	0.589652	1.61267	1.62131	MAP3K13;SASH1
Positive Regulation Of Cell Communication (GO:0010647)	2/30	0.365913	0.589652	1.61267	1.62131	CD80;ANK3
Positive Regulation Of Locomotion (GO:0040017)	2/30	0.365913	0.589652	1.61267	1.62131	THBS1;PPM1F
Positive Regulation Of Phosphate Metabolic Process (GO:0045937)	2/30	0.365913	0.589652	1.61267	1.62131	APP;THBS1
Regulation Of Dendritic Spine Morphogenesis (GO:0061001)	2/30	0.365913	0.589652	1.61267	1.62131	EPHA4;PTEN
Regulation Of Potassium Ion Transport (GO:0043266)	2/30	0.365913	0.589652	1.61267	1.62131	PTK2B;ANK3
SMAD Protein Signal Transduction (GO:0060395)	3/51	0.368849	0.589652	1.41127	1.40756	JUN;GDF15;FOS
Cholesterol Transport (GO:0030301)	3/51	0.368849	0.589652	1.41127	1.40756	STARD5;OSBPL5;TSKU
Positive Regulation Of Ras Protein Signal Transduction (GO:0046579)	3/51	0.368849	0.589652	1.41127	1.40756	MCF2L;GPR4;ROBO1
Positive Regulation Of Protein Localization To Cell Periphery (GO:1904377)	3/51	0.368849	0.589652	1.41127	1.40756	PRKCE;SQSTM1;EPHA2
Positive Regulation Of Protein Localization To Plasma Membrane (GO:1903078)	3/51	0.368849	0.589652	1.41127	1.40756	PRKCE;SQSTM1;EPHA2
Receptor Internalization (GO:0031623)	3/51	0.368849	0.589652	1.41127	1.40756	DNM3;CD81;ITGB2
Regulated Exocytosis (GO:0045055)	3/51	0.368849	0.589652	1.41127	1.40756	RAB3A;RAB11FIP5;SYT17
Regulation Of Release Of Sequestered Calcium Ion Into Cytosol (GO:0051279)	3/51	0.368849	0.589652	1.41127	1.40756	JPH2;CEMIP;PTK2B
Regulation Of Stress-Activated MAPK Cascade (GO:0032872)	3/51	0.368849	0.589652	1.41127	1.40756	TGFBR3;RAP2A;FAS
Regulation Of Telomere Maintenance Via Telomerase (GO:0032210)	3/51	0.368849	0.589652	1.41127	1.40756	TNIP1;STON1;SMG6
Regulation Of mRNA Splicing, Via Spliceosome (GO:0048024)	5/94	0.36917	0.589652	1.26884	1.2644	RBM38;CELF5;RBM20;RBM5;SRSF12
[truncated: 1,230 more rows]

## Sheet: KEGG-NCX 6 h 1 Gy  Up
Term	Overlap	P-value	Adjusted P-value	Odds Ratio	Combined Score	Genes
p53 signaling pathway	23/73	1.56062e-14	4.41656e-12	10.6374	338.173	CDKN1A;STEAP3;APAF1;GADD45A;EI24;PTEN;TNFRSF10B;PPM1D;THBS1;BBC3;PIDD1;CCND2;CCND1;AIFM2;ZMAT3;PERP;SESN2;CCNG1;PMAIP1;FAS;MDM4;GTSE1;RPRM
Apoptosis	20/142	2.4299e-06	0.00034383	3.76298	48.6465	JUN;PARP4;APAF1;GADD45A;EIF2AK3;PIK3R3;TNFRSF10B;FOS;BBC3;TNFRSF1A;PIDD1;CASP7;BCL2L11;LMNA;PMAIP1;FAS;CTSF;CTSD;MCL1;TUBA8
PI3K-Akt signaling pathway	31/354	0.000119267	0.00787347	2.20907	19.9571	CDKN1A;PRKAA2;ITGB5;LAMA2;ITGB4;LAMC3;PTEN;PDGFA;PIK3R3;EFNA5;FOXO3;AREG;THBS1;PIK3R5;GHR;CCND2;BCL2L11;CCND1;CREB3L1;MCL1;IGF2;PPP2R5D;EFNA3;PPP2R2C;DDIT4;ITGA8;COL4A5;COL9A3;TEK;SGK1;EPHA2
Small cell lung cancer	13/92	0.00013304	0.00787347	3.7541	33.5048	RB1;CDKN1A;CDKN2B;APAF1;LAMA2;LAMC3;GADD45A;PTEN;PIK3R3;CCND1;COL4A5;RARB;POLK
FoxO signaling pathway	16/131	0.000139107	0.00787347	3.17946	28.2344	CDKN1A;CDKN2B;PRKAA2;GADD45A;PLK2;FBXO25;PTEN;PIK3R3;FOXO3;FBXO32;CCND2;BCL2L11;CCND1;S1PR1;HOMER3;SGK1
Colorectal cancer	12/86	0.000269287	0.0127014	3.69602	30.3803	APC2;CDKN1A;JUN;BCL2L11;CCND1;GADD45A;PIK3R3;PMAIP1;POLK;FOS;AREG;BBC3
Fatty acid degradation	8/43	0.000394592	0.0159528	5.19545	40.7201	GCDH;HADHA;ACADVL;CPT2;CYP2U1;ACOX3;CPT1C;ALDH7A1
Other glycan degradation	5/18	0.000735269	0.0221567	8.72129	62.9265	NEU3;GLB1;MAN2B2;FUCA1;MAN2B1
Fluid shear stress and atherosclerosis	15/139	0.000842769	0.0221567	2.75978	19.536	MEF2A;MAP2K4;JUN;PRKAA2;SDC4;MMP2;PDGFA;PIK3R3;FOS;ASS1;ICAM1;TNFRSF1A;HMOX1;SQSTM1;NFE2L2
Human papillomavirus infection	27/331	0.000952681	0.0221567	2.03639	14.1656	RB1;NOTCH3;CDKN1A;ITGB5;LAMA2;ITGB4;LAMC3;PTEN;PIK3R3;THBS1;CCND2;CCND1;CREB3L1;ATP6V1D;FZD1;APC2;FZD5;STAT1;PPP2R5D;TICAM1;TNFRSF1A;PPP2R2C;ITGA8;FAS;COL4A5;COL9A3;ATP6V0D1
Salmonella infection	22/249	0.000983372	0.0221567	2.21771	15.3566	CYFIP2;MAP2K4;JUN;EXOC7;DCTN1;AHNAK2;TNFRSF10B;FOS;SNX33;IRAK4;RHOB;TNFRSF1A;CYTH3;DYNC1LI1;CASP7;ARPC2;VPS41;EXOC4;EXOC2;ARL8A;CYTH1;TUBA8
Epstein-Barr virus infection	19/202	0.00101835	0.0221567	2.37272	16.347	RB1;MAP2K4;JUN;CDKN1A;APAF1;GADD45A;STAT1;TAP2;PIK3R3;TAP1;TNFAIP3;IRAK4;ICAM1;CCND2;BCL2L11;CCND1;FAS;POLK;CD44
Lysosome	14/128	0.00108653	0.0221567	2.79985	19.1083	SCARB2;FUCA1;CTNS;AP3B1;IGF2R;HYAL1;GLB1;SMPD1;PSAP;MAN2B1;TPP1;CTSF;ATP6V0D1;CTSD
Human T-cell leukemia virus 1 infection	20/219	0.00109609	0.0221567	2.29762	15.6606	RB1;NRP1;MAP2K4;JUN;CDKN1A;CDKN2B;ITGB2;PTEN;PIK3R3;ADCY2;FOS;ETS2;ICAM1;TNFRSF1A;CDC20;FOSL1;CCND2;CCND1;CREB3L1;CANX
Pathways in cancer	38/531	0.00123843	0.0226957	1.77329	11.8703	RB1;NOTCH3;CDKN1A;LAMA2;LAMC3;PTEN;PDGFA;PIK3R3;ADCY2;BBC3;EDNRA;CASP7;BCL2L11;EDNRB;CCND2;CCND1;HMOX1;PMAIP1;POLK;FZD1;JAG2;APC2;JUN;CDKN2B;FZD5;APAF1;DAPK1;STAT1;GADD45A;IFNGR2;MMP2;IGF2;FOS;RARB;FAS;COL4A5;PLCB1;NFE2L2
Chagas disease	12/102	0.00128315	0.0226957	3.0364	20.2177	MAP2K4;JUN;GNAL;PPP2R2C;IFNGR2;PIK3R3;FAS;FOS;IRAK4;TICAM1;PLCB1;TNFRSF1A
Calcium signaling pathway	21/240	0.00143109	0.0238235	2.19251	14.3594	RYR2;CHRM3;PDGFA;ADCY2;PHKB;ADRA1D;ADRB2;P2RX7;P2RX6;EDNRA;GRIN2A;EDNRB;GNAL;ADRB3;LTB4R2;STIM1;ORAI2;PTK2B;PLCB1;PLCD4;CAMK1G
Bladder cancer	7/41	0.00154141	0.0242344	4.67441	30.2671	RB1;CDKN1A;CCND1;DAPK1;MMP2;THBS1;HBEGF
Sphingolipid signaling pathway	13/119	0.00163207	0.0243092	2.79391	17.931	PRKCE;PTEN;PIK3R3;PPP2R5D;TNFRSF1A;ACER2;SPTLC2;PPP2R2C;SMPD1;S1PR1;PLCB1;CTSD;NSMAF
Measles	14/139	0.0023883	0.0337944	2.55199	15.4068	JUN;APAF1;STAT1;EIF2AK3;PIK3R3;TNFAIP3;HSPA2;FOS;IRAK4;BBC3;CCND2;CCND1;FAS;HSPA1A
TNF signaling pathway	12/112	0.00285687	0.0383594	2.73133	16.0002	MAP2K4;JUN;CASP7;CREB3L1;LIF;PIK3R3;TNFAIP3;FAS;FOS;JUNB;ICAM1;TNFRSF1A
Endometrial cancer	8/58	0.002982	0.0383594	3.63396	21.1321	APC2;CDKN1A;CCND1;GADD45A;PTEN;PIK3R3;POLK;FOXO3
MAPK signaling pathway	23/294	0.00370053	0.0455326	1.93991	10.8621	MAP2K4;JUN;DUSP3;GADD45A;IGF2;PDGFA;FOS;HSPA2;IRAK4;EFNA5;AREG;TNFRSF1A;EFNA3;DUSP10;MAPKAPK3;RPS6KA1;MAP3K20;FAS;PTPN7;TEK;MAP3K13;EPHA2;HSPA1A
Breast cancer	14/147	0.0039844	0.0462114	2.39748	13.247	RB1;FZD1;JAG2;APC2;NOTCH3;JUN;CDKN1A;FZD5;GADD45A;PTEN;PIK3R3;FOS;CCND1;POLK
ECM-receptor interaction	10/88	0.00408228	0.0462114	2.91449	16.0329	ITGB5;LAMA2;SDC4;ITGB4;LAMC3;ITGA8;COL4A5;COL9A3;THBS1;CD44
Glioma	9/75	0.00438672	0.0477477	3.09821	16.8207	RB1;CDKN1A;CCND1;GADD45A;PTEN;PDGFA;PIK3R3;POLK;CAMK1G
Lipid and atherosclerosis	18/215	0.00482029	0.0505238	2.08404	11.1182	MAP2K4;JUN;APAF1;EIF2AK3;PIK3R3;TNFRSF10B;VLDLR;FOS;HSPA2;IRAK4;TICAM1;ICAM1;TNFRSF1A;CASP7;FAS;PLCB1;HSPA1A;NFE2L2
Arrhythmogenic right ventricular cardiomyopathy	9/77	0.00522855	0.0528457	3.00678	15.7965	RYR2;GJA1;ITGB5;SGCA;LAMA2;ITGB4;LMNA;ITGA8;PKP2
Endocytosis	20/252	0.00557218	0.0543768	1.96737	10.2106	PDCD6IP;ARAP2;ASAP3;WWP1;HSPA2;ARAP1;IGF2R;DNM3;CYTH3;SNX4;EHD3;EHD4;ARPC2;CAPZB;BIN1;STAMBP;VPS36;CYTH1;RAB11FIP5;HSPA1A
Proteoglycans in cancer	17/205	0.00663701	0.0626091	2.06098	10.336	FZD1;CDKN1A;SDC4;FZD5;ITGB5;MMP2;IGF2;PIK3R3;ANK3;THBS1;CCND1;PLAU;PDCD4;TIMP3;FAS;CD44;HBEGF
MicroRNAs in cancer	23/310	0.00696655	0.0635979	1.8302	9.08996	APC2;NOTCH3;ST14;CDKN1A;PRKCE;PTEN;PDGFA;PIK3R3;EFNA5;THBS1;EFNA3;CCND2;BCL2L11;CCND1;PLAU;DDIT4;CCNG1;PDCD4;HMOX1;TIMP3;MDM4;CD44;MCL1
Osteoclast differentiation	12/127	0.00783723	0.0688375	2.3732	11.5073	FOSL1;CYLD;JUN;STAT1;IFNGR2;PIK3R3;FOSB;FOS;JUNB;SQSTM1;FOSL2;TNFRSF1A
beta-Alanine metabolism	5/30	0.00802699	0.0688375	4.53223	21.8678	HADHA;SMOX;ABAT;ACOX3;ALDH7A1
AGE-RAGE signaling pathway in diabetic complications	10/100	0.00996504	0.0829443	2.5243	11.6337	JUN;CCND1;STAT1;PRKCE;MMP2;COL4A5;PIK3R3;PLCB1;PLCD4;ICAM1
Melanoma	8/72	0.0111038	0.0870115	2.83695	12.7676	RB1;CDKN1A;CCND1;GADD45A;PTEN;PDGFA;PIK3R3;POLK
Non-small cell lung cancer	8/72	0.0111038	0.0870115	2.83695	12.7676	RB1;CDKN1A;CCND1;GADD45A;RARB;PIK3R3;POLK;FOXO3
Longevity regulating pathway	10/102	0.0113761	0.0870115	2.46917	11.0526	PRKAA2;CREB3L1;SESN2;PIK3R3;ADCY2;HSPA2;FOXO3;PPARGC1A;CRYAB;HSPA1A
cGMP-PKG signaling pathway	14/167	0.0118974	0.0886045	2.08189	9.22576	MEF2A;PRKCE;NPR2;ADRA1D;ADCY2;ADRB2;ATP1B1;PIK3R5;EDNRA;EDNRB;ADRB3;CREB3L1;PDE5A;PLCB1
NF-kappa B signaling pathway	10/104	0.0129333	0.0938491	2.41638	10.5063	CYLD;PIDD1;PLAU;GADD45A;TNFAIP3;IRAK4;TICAM1;EDA2R;ICAM1;TNFRSF1A
Oxytocin signaling pathway	13/154	0.0142411	0.098298	2.09653	8.91364	KCNJ4;RYR2;JUN;CDKN1A;PRKAA2;NPR2;ADCY2;FOS;PIK3R5;RCAN1;CCND1;PLCB1;CAMK1G
mTOR signaling pathway	13/154	0.0142411	0.098298	2.09653	8.91364	FZD1;PRKAA2;FZD5;MAPKAP1;PTEN;PIK3R3;TNFRSF1A;FLCN;RPS6KA1;SESN2;DDIT4;SGK1;ATP6V1D
Insulin resistance	10/108	0.0165212	0.111321	2.31726	9.50799	PRKAA2;CREB3L1;PRKCE;RPS6KA1;PTEN;PIK3R3;PYGM;SLC27A3;PPARGC1A;TNFRSF1A
Sphingolipid metabolism	6/49	0.0169891	0.111812	3.16279	12.889	ACER2;NEU3;SPTLC2;GLB1;SMPD1;PSAP
Toxoplasmosis	10/112	0.0207977	0.130964	2.22592	8.62081	LAMA2;LAMC3;STAT1;IFNGR2;ALOX5;HSPA2;IRAK4;PIK3R5;TNFRSF1A;HSPA1A
Hepatitis B	13/162	0.0208247	0.130964	1.98313	7.6779	RB1;MAP2K4;JUN;CDKN1A;APAF1;STAT1;PIK3R3;FOS;IRAK4;TICAM1;CREB3L1;PTK2B;FAS
Relaxin signaling pathway	11/129	0.0215171	0.132361	2.11726	8.12796	MAP2K4;JUN;EDNRB;CREB3L1;MMP2;COL4A5;PIK3R3;ADCY2;RLN1;FOS;PLCB1
Cholinergic synapse	10/113	0.0219822	0.132361	2.2042	8.41456	KCNJ4;CHRM3;CHRNA4;CREB3L1;PIK3R3;KCNQ5;ADCY2;FOS;PLCB1;PIK3R5
Axon guidance	14/182	0.0234181	0.138069	1.89451	7.11246	EPHA4;NRP1;ROBO3;TRPC3;PIK3R3;SEMA4G;EFNA5;RHOD;ROBO1;EFNA3;NCK2;SLIT1;PLXNA1;EPHA2
Adrenergic signaling in cardiomyocytes	12/150	0.0262681	0.151711	1.97527	7.18882	RYR2;PPP2R2C;CREB3L1;ADRA1D;PPP2R5D;ADCY2;ADRB2;ATP1B1;PLCB1;SCN4B;SCN1B;PIK3R5
Hepatocellular carcinoma	13/168	0.0270893	0.153325	1.90576	6.87715	RB1;FZD1;APC2;CDKN1A;FZD5;GADD45A;IGF2;PTEN;PIK3R3;CCND1;HMOX1;POLK;NFE2L2
ErbB signaling pathway	8/85	0.0277531	0.154002	2.35638	8.44622	MAP2K4;CDKN1A;JUN;NCK2;PIK3R3;NRG1;AREG;HBEGF
Prolactin signaling pathway	7/70	0.028677	0.156069	2.51887	8.94618	CCND2;CCND1;STAT1;PIK3R3;FOS;FOXO3;SOCS5
Insulin secretion	8/86	0.0295065	0.157554	2.32605	8.195	CHRM3;RYR2;RAB3A;KCNJ11;CREB3L1;ADCY2;ATP1B1;PLCB1
Estrogen signaling pathway	11/137	0.0317281	0.166279	1.982	6.83898	JUN;CREB3L1;MMP2;PIK3R3;ADCY2;HSPA2;FOS;PLCB1;CTSD;HBEGF;HSPA1A
Legionellosis	6/57	0.0332457	0.171064	2.66555	9.07308	CASP7;APAF1;ITGB2;EEF1A2;HSPA2;HSPA1A
Hepatitis C	12/157	0.035613	0.179175	1.87922	6.2673	RB1;CDKN1A;CCND1;APAF1;PPP2R2C;CD81;STAT1;EIF2AK3;PIK3R3;FAS;TICAM1;TNFRSF1A
Kaposi sarcoma-associated herpesvirus infection	14/193	0.0360883	0.179175	1.77706	5.90301	RB1;MAP2K4;JUN;CDKN1A;STAT1;PIK3R3;FOS;TICAM1;ICAM1;PIK3R5;TNFRSF1A;RCAN1;CCND1;FAS
Hypertrophic cardiomyopathy	8/90	0.0372801	0.181901	2.21212	7.27631	RYR2;PRKAA2;ITGB5;SGCA;LAMA2;ITGB4;LMNA;ITGA8
Glucagon signaling pathway	9/107	0.0382703	0.182385	2.08305	6.79717	PRKAA2;CREB3L1;SIK1;PHKB;PYGM;ADCY2;CPT1C;PLCB1;PPARGC1A
Necroptosis	12/159	0.0386683	0.182385	1.85346	6.02882	CYLD;STAT1;SMPD1;IFNGR2;TNFRSF10B;TNFAIP3;FAS;PYGM;RBCK1;TICAM1;SQSTM1;TNFRSF1A
Viral myocarditis	6/60	0.0412866	0.189567	2.51707	8.02244	CCND1;SGCA;LAMA2;CD80;ITGB2;ICAM1
Pathogenic Escherichia coli infection	14/197	0.0417331	0.189567	1.73785	5.52021	CYFIP2;JUN;TNFRSF10B;FOS;IRAK4;BAIAP2;TNFRSF1A;CYTH3;CASP7;ARPC2;NCK2;FAS;CYTH1;TUBA8
Pancreatic cancer	7/76	0.0422005	0.189567	2.29912	7.27744	RB1;CDKN1A;CCND1;GADD45A;STAT1;PIK3R3;POLK
Rheumatoid arthritis	8/93	0.0439394	0.194295	2.13371	6.66771	JUN;CD80;ITGB2;FOS;TEK;ATP6V0D1;ATP6V1D;ICAM1
Leishmaniasis	7/77	0.0447956	0.195033	2.26615	7.03787	JUN;STAT1;IFNGR2;ITGB2;EEF1A2;FOS;IRAK4
Focal adhesion	14/201	0.047976	0.205715	1.70032	5.16395	JUN;ITGB5;LAMA2;ITGB4;LAMC3;PTEN;PDGFA;PIK3R3;THBS1;CCND2;CCND1;ITGA8;COL4A5;COL9A3
Basal cell carcinoma	6/63	0.0504569	0.20999	2.38422	7.12079	APC2;FZD1;CDKN1A;FZD5;GADD45A;POLK
Lysine degradation	6/63	0.0504569	0.20999	2.38422	7.12079	HADHA;GCDH;HYKK;PLOD2;ALDH7A1;CAMKMT
Dilated cardiomyopathy	8/96	0.0513378	0.210559	2.06064	6.11872	RYR2;ITGB5;SGCA;LAMA2;ITGB4;LMNA;ITGA8;ADCY2
Gastric cancer	11/149	0.052861	0.21371	1.80851	5.31717	RB1;FZD1;APC2;CDKN1A;CDKN2B;CCND1;FZD5;GADD45A;PIK3R3;RARB;POLK
Prostate cancer	8/97	0.0539716	0.215126	2.03738	5.94772	RB1;CDKN1A;CCND1;PLAU;CREB3L1;PTEN;PDGFA;PIK3R3
Malaria	5/50	0.0600115	0.234511	2.51527	7.07601	GYPA;CD81;ITGB2;THBS1;ICAM1
Shigellosis	16/246	0.0604923	0.234511	1.58012	4.43263	JUN;PRKCE;PIK3R3;WIPI1;FOXO3;TNFRSF1A;CYTH3;ARPC2;TNIP1;RBCK1;BTRC;PLCB1;PLCD4;SQSTM1;CD44;CYTH1
Cushing syndrome	11/155	0.0663223	0.242512	1.73261	4.70096	RB1;FZD1;APC2;CDKN1A;CDKN2B;NCEH1;CCND1;FZD5;CREB3L1;ADCY2;PLCB1
Growth hormone synthesis, secretion and action	9/119	0.0666334	0.242512	1.85464	5.02339	GHR;MAP2K4;STAT1;CREB3L1;PIK3R3;ADCY2;FOS;PLCB1;JUNB
Apelin signaling pathway	10/137	0.0668408	0.242512	1.7854	4.8303	MEF2A;NOTCH3;RYR2;PRKAA2;CCND1;PRKCE;ADCY2;PLCB1;PPARGC1A;PIK3R5
Autophagy	10/137	0.0668408	0.242512	1.7854	4.8303	PRKAA2;DAPK1;DDIT4;EIF2AK3;PTEN;PIK3R3;WIPI1;ZFYVE1;SQSTM1;CTSD
Yersinia infection	10/137	0.0668408	0.242512	1.7854	4.8303	MAP2K4;JUN;ARPC2;RPS6KA1;PIK3R3;PTK2B;FOS;IRAK4;TICAM1;BAIAP2
Cellular senescence	11/156	0.0687628	0.245742	1.72057	4.60611	RB1;CDKN1A;CDKN2B;CCND2;CCND1;GADD45A;PTEN;PIK3R3;BTRC;FOXO3;SQSTM1
AMPK signaling pathway	9/120	0.0694677	0.245742	1.83784	4.90132	PRKAA2;CCND1;PPP2R2C;CREB3L1;PIK3R3;PPP2R5D;CPT1C;FOXO3;PPARGC1A
Thyroid cancer	4/37	0.0704406	0.246107	2.74241	7.27557	CDKN1A;CCND1;GADD45A;POLK
Mannose type O-glycan biosynthesis	3/23	0.0718402	0.246402	3.39202	8.93225	POMT2;MGAT5B;RXYLT1
Amphetamine addiction	6/69	0.0722662	0.246402	2.15647	5.66591	GRIN2A;JUN;CREB3L1;FOSB;FOS;GRIA3
Toll-like receptor signaling pathway	8/104	0.0748093	0.252036	1.88813	4.89557	MAP2K4;JUN;STAT1;CD80;PIK3R3;FOS;IRAK4;TICAM1
Regulation of lipolysis in adipocytes	5/55	0.0832249	0.275227	2.26315	5.62667	ADRB3;PIK3R3;ADCY2;ADRB2;TSHR
PD-L1 expression and PD-1 checkpoint pathway in cancer	7/89	0.0839272	0.275227	1.9333	4.79035	JUN;STAT1;IFNGR2;PTEN;PIK3R3;FOS;TICAM1
JAK-STAT signaling pathway	11/162	0.0846103	0.275227	1.65168	4.07915	GHR;CDKN1A;CCND2;CCND1;STAT1;IFNGR2;LIF;PDGFA;PIK3R3;MCL1;SOCS5
Hippo signaling pathway	11/163	0.0874535	0.281243	1.64073	3.99787	FZD1;APC2;SMAD1;CCND2;CCND1;FZD5;PPP2R2C;ITGB2;BTRC;AREG;BBC3
Inositol phosphate metabolism	6/73	0.0893784	0.284203	2.0273	4.89568	INPP5B;PI4K2B;PTEN;PLCH2;PLCB1;PLCD4
Ferroptosis	4/41	0.0948622	0.298289	2.44542	5.75977	PRNP;STEAP3;HMOX1;SLC39A14
Purine metabolism	9/129	0.098321	0.298722	1.6992	3.94132	PRPS2;IMPDH1;ENTPD5;NPR2;AK1;AMPD2;PDE5A;ADCY2;AMPD3
Thyroid hormone synthesis	6/75	0.0986919	0.298722	1.96833	4.55817	CREB3L1;CANX;ADCY2;ATP1B1;PLCB1;TSHR
Phospholipase D signaling pathway	10/148	0.099312	0.298722	1.64214	3.7925	DNM3;CYTH3;PDGFA;PIK3R3;PTK2B;ADCY2;PLCB1;DGKI;CYTH1;PIK3R5
GnRH signaling pathway	7/93	0.100278	0.298722	1.843	4.23854	MAP2K4;JUN;MMP2;PTK2B;ADCY2;PLCB1;HBEGF
Salivary secretion	7/93	0.100278	0.298722	1.843	4.23854	CHRM3;ADRB3;ADRA1D;ADCY2;ADRB2;ATP1B1;PLCB1
Chronic myeloid leukemia	6/76	0.103534	0.302063	1.94011	4.39989	RB1;CDKN1A;CCND1;GADD45A;PIK3R3;POLK
Pertussis	6/76	0.103534	0.302063	1.94011	4.39989	CASP7;JUN;ITGB2;FOS;IRAK4;TICAM1
Collecting duct acid secretion	3/27	0.104975	0.303142	2.82609	6.37011	ATP6V0D1;ATP6V1D;SLC12A7
Porphyrin and chlorophyll metabolism	4/43	0.108379	0.30981	2.31977	5.15481	ALAS1;COX15;CPOX;HMOX1
Pathways of neurodegeneration	26/475	0.112067	0.312074	1.31588	2.88	CHRM3;APP;RYR2;DCTN1;DNAH9;ZFYVE1;GRIN2A;CASP7;MFN1;DNAI1;GRIA3;FZD1;APC2;PRNP;FZD5;APAF1;TRPC3;EIF2AK3;WIPI1;COX6B2;TNFRSF1A;FAS;PLCB1;SQSTM1;DNAL1;TUBA8
Rap1 signaling pathway	13/210	0.112191	0.312074	1.49614	3.27288	DOCK4;ITGB2;PDGFA;PIK3R3;ADCY2;EFNA5;THBS1;GRIN2A;EFNA3;PRKD2;TEK;PLCB1;EPHA2
Phagosome	10/152	0.113065	0.312074	1.59554	3.47795	DYNC1LI1;ITGB5;ITGB2;CANX;TAP2;TAP1;ATP6V0D1;ATP6V1D;THBS1;TUBA8
Antigen processing and presentation	6/78	0.113582	0.312074	1.88602	4.10254	CANX;RFX5;TAP2;TAP1;HSPA2;HSPA1A
Phosphatidylinositol signaling system	7/97	0.118238	0.321743	1.76072	3.75923	INPP5B;PI4K2B;PTEN;PIK3R3;PLCB1;PLCD4;DGKI
ABC transporters	4/45	0.122704	0.325055	2.20638	4.62893	ABCD4;ABCB4;TAP2;TAP1
Glycosphingolipid biosynthesis	4/45	0.122704	0.325055	2.20638	4.62893	GLB1;SLC33A1;B3GNT4;ST6GALNAC4
Aldosterone synthesis and secretion	7/98	0.122972	0.325055	1.74128	3.64936	CREB3L1;PRKCE;PRKD2;ADCY2;ATP1B1;PLCB1;CAMK1G
Non-alcoholic fatty liver disease	10/155	0.124049	0.325055	1.56229	3.26061	JUN;CASP7;BCL2L11;PRKAA2;EIF2AK3;PIK3R3;FAS;FOS;COX6B2;TNFRSF1A
cAMP signaling pathway	13/216	0.130945	0.339976	1.45146	2.95079	RYR2;JUN;PIK3R3;ADCY2;FOS;ADRB2;ATP1B1;TSHR;EDNRA;GRIN2A;CREB3L1;ACOX3;GRIA3
Amoebiasis	7/102	0.14285	0.36111	1.66761	3.2451	GNAL;LAMA2;LAMC3;ITGB2;COL4A5;PIK3R3;PLCB1
Thyroid hormone signaling pathway	8/121	0.142878	0.36111	1.60264	3.11836	NOTCH3;RCAN1;CCND1;STAT1;PIK3R3;ATP1B1;PLCB1;PLCD4
Circadian rhythm	3/31	0.142913	0.36111	2.42186	4.71178	PRKAA2;BHLHE41;BTRC
Cocaine addiction	4/49	0.153569	0.384602	2.00984	3.76564	GRIN2A;JUN;CREB3L1;FOSB
Arginine and proline metabolism	4/50	0.161704	0.398109	1.96604	3.5821	ALDH4A1;SMOX;AZIN2;ALDH7A1
Mitophagy	5/68	0.161776	0.398109	1.79493	3.26954	JUN;MFN1;EIF2AK3;FOXO3;SQSTM1
Parathyroid hormone synthesis, secretion and action	7/106	0.16416	0.400494	1.59989	2.89087	MEF2A;CDKN1A;CREB3L1;ADCY2;FOS;PLCB1;HBEGF
Wnt signaling pathway	10/166	0.169012	0.408807	1.45129	2.58007	FZD1;FOSL1;APC2;JUN;CCND2;CCND1;FZD5;GPC4;BTRC;PLCB1
Propanoate metabolism	3/34	0.173881	0.417019	2.18714	3.82616	HADHA;ABAT;ACOX3
Epithelial cell signaling in Helicobacter pylori infection	5/70	0.175877	0.418263	1.73952	3.02323	MAP2K4;JUN;ATP6V0D1;ATP6V1D;HBEGF
Oocyte meiosis	8/129	0.182833	0.431182	1.49605	2.54207	CDC20;RPS6KA1;PPP2R5D;ADCY2;BTRC;CPEB3;REC8;CPEB4
Glycosaminoglycan degradation	2/19	0.191925	0.444672	2.65768	4.38691	GLB1;HYAL1
D-Glutamine and D-glutamate metabolism	1/5	0.194996	0.444672	5.64475	9.2279	DGLUCY
Mucin type O-glycan biosynthesis	3/36	0.195474	0.444672	2.05437	3.35341	GALNT11;GALNT18;ST6GALNAC4
Th1 and Th2 cell differentiation	6/92	0.19618	0.444672	1.57784	2.56986	JAG2;NOTCH3;JUN;STAT1;IFNGR2;FOS
Influenza A	10/172	0.19641	0.444672	1.39709	2.27384	APAF1;STAT1;IFNGR2;PIK3R3;TNFRSF10B;FAS;IRAK4;TICAM1;ICAM1;TNFRSF1A
Dopaminergic synapse	8/132	0.198947	0.446842	1.45963	2.35689	GRIN2A;GNAL;PPP2R2C;CREB3L1;PPP2R5D;FOS;PLCB1;GRIA3
African trypanosomiasis	3/37	0.206506	0.451956	1.99385	3.14514	FAS;PLCB1;ICAM1
Alanine, aspartate and glutamate metabolism	3/37	0.206506	0.451956	1.99385	3.14514	ALDH4A1;ABAT;ASS1
Aldosterone-regulated sodium reabsorption	3/37	0.206506	0.451956	1.99385	3.14514	PIK3R3;ATP1B1;SGK1
One carbon pool by folate	2/20	0.207612	0.451956	2.5099	3.94578	MTHFD1;MTR
Hedgehog signaling pathway	4/56	0.213452	0.461121	1.73864	2.68506	CCND2;CCND1;BTRC;CSNK1G1
Chemical carcinogenesis	13/239	0.21734	0.463172	1.30216	1.98748	RB1;JUN;CHRNA4;EPHX1;PIK3R3;ADCY2;FOS;ADRB2;KLF4;ADRB3;CCND1;CREB3L1;RPS6KA1
Primary immunodeficiency	3/38	0.217675	0.463172	1.93678	2.95311	RFX5;TAP2;TAP1
Gastric acid secretion	5/76	0.220713	0.466133	1.59202	2.40536	CHRM3;KCNJ15;ADCY2;ATP1B1;PLCB1
Circadian entrainment	6/97	0.230016	0.482182	1.49075	2.19082	RYR2;GRIN2A;ADCY2;FOS;PLCB1;GRIA3
Glycine, serine and threonine metabolism	3/40	0.240359	0.496509	1.8319	2.61159	SRR;ALAS1;ALDH7A1
Nicotine addiction	3/40	0.240359	0.496509	1.8319	2.61159	GRIN2A;CHRNA4;GRIA3
RNA degradation	5/79	0.244323	0.499754	1.52724	2.15228	EDC4;BTG2;BTG1;TOB2;TOB1
Viral carcinogenesis	11/203	0.245462	0.499754	1.29617	1.82062	RB1;CDC20;JUN;CDKN1A;CDKN2B;CCND2;CCND1;CREB3L1;PIK3R3;PMAIP1;ATP6V0D1
Human cytomegalovirus infection	12/225	0.249147	0.503633	1.27471	1.77148	RB1;CDKN1A;CCND1;CREB3L1;TAP2;PIK3R3;FAS;TAP1;PTK2B;ADCY2;PLCB1;TNFRSF1A
Melanogenesis	6/101	0.25831	0.517673	1.42768	1.93251	FZD1;EDNRB;FZD5;CREB3L1;ADCY2;PLCB1
Signaling pathways regulating pluripotency of stem cells	8/143	0.262405	0.517673	1.33992	1.79263	FZD1;APC2;SMAD1;ZFHX3;FZD5;LIF;PIK3R3;KLF4
Spinocerebellar ataxia	8/143	0.262405	0.517673	1.33992	1.79263	GRIN2A;TRPC3;KCNC3;PIK3R3;WIPI1;VLDLR;PLCB1;GRIA3
Tryptophan metabolism	3/42	0.26341	0.517673	1.73777	2.31826	GCDH;HADHA;ALDH7A1
Vitamin digestion and absorption	2/24	0.271246	0.529397	2.05313	2.67878	TCN2;SLC19A2
Cell cycle	7/124	0.274445	0.529493	1.35248	1.74876	RB1;CDC20;CDKN1A;CDKN2B;CCND2;CCND1;GADD45A
Type I diabetes mellitus	3/43	0.275037	0.529493	1.69424	2.18701	CD80;CPE;FAS
Neuroactive ligand-receptor interaction	17/341	0.28219	0.539593	1.1873	1.50215	CHRM3;CHRNA4;ADRA1D;ADRB2;TSHR;GHR;P2RX7;P2RX6;EDNRA;GRIN2A;EDNRB;ADRB3;LTB4R2;P2RY2;S1PR1;RLN1;GRIA3
Vasopressin-regulated water reabsorption	3/44	0.286715	0.544565	1.65283	2.06483	DYNC1LI1;DCTN1;CREB3L1
Cortisol synthesis and secretion	4/65	0.297697	0.561654	1.48142	1.79501	NCEH1;CREB3L1;ADCY2;PLCB1
Protein processing in endoplasmic reticulum	9/171	0.302568	0.567064	1.25589	1.50135	CANX;EIF2AK3;HSPA2;UBXN4;TRAM1L1;RNF185;CRYAB;NFE2L2;HSPA1A
Type II diabetes mellitus	3/46	0.31017	0.573581	1.57579	1.84467	KCNJ11;PRKCE;PIK3R3
Gap junction	5/88	0.318373	0.573581	1.36099	1.55769	GJA1;PDGFA;ADCY2;PLCB1;TUBA8
Fatty acid elongation	2/27	0.318971	0.573581	1.80647	2.06417	HADHA;THEM5
Natural killer cell mediated cytotoxicity	7/131	0.321762	0.573581	1.27566	1.44652	IFNGR2;ITGB2;PIK3R3;TNFRSF10B;PTK2B;FAS;ICAM1
Carbohydrate digestion and absorption	3/47	0.321923	0.573581	1.53989	1.74538	PIK3R3;ATP1B1;PLCB1
Other types of O-glycan biosynthesis	3/47	0.321923	0.573581	1.53989	1.74538	POMT2;GALNT11;GALNT18
Regulation of actin cytoskeleton	11/218	0.321986	0.573581	1.2013	1.36136	CYFIP2;APC2;CHRM3;ARPC2;ITGB5;ITGB4;ITGB2;ITGA8;PDGFA;PIK3R3;BAIAP2
Amino sugar and nucleotide sugar metabolism	3/48	0.333678	0.573581	1.50559	1.65251	GNPDA1;PMM1;GNE
Valine, leucine and isoleucine degradation	3/48	0.333678	0.573581	1.50559	1.65251	HADHA;ABAT;ALDH7A1
Butanoate metabolism	2/28	0.334734	0.573581	1.7369	1.9009	HADHA;ABAT
Bile secretion	5/90	0.335244	0.573581	1.32883	1.45227	NCEH1;ABCB4;EPHX1;ADCY2;ATP1B1
Vascular smooth muscle contraction	7/133	0.335539	0.573581	1.25528	1.37078	EDNRA;CALD1;PRKCE;NPR2;ADRA1D;ADCY2;PLCB1
Adipocytokine signaling pathway	4/69	0.336447	0.573581	1.38997	1.51411	PRKAA2;CPT1C;PPARGC1A;TNFRSF1A
Renal cell carcinoma	4/69	0.336447	0.573581	1.38997	1.51411	FLCN;CDKN1A;JUN;PIK3R3
Renin secretion	4/69	0.336447	0.573581	1.38997	1.51411	EDNRA;ADRB3;ADRB2;PLCB1
Sulfur metabolism	1/10	0.352005	0.596512	2.50812	2.61876	SUOX
Tuberculosis	9/180	0.356107	0.59807	1.18922	1.2279	APAF1;STAT1;IFNGR2;RFX5;ITGB2;IRAK4;ATP6V0D1;CTSD;TNFRSF1A
Cholesterol metabolism	3/50	0.357152	0.59807	1.44138	1.48403	NCEH1;OSBPL5;PLTP
NOD-like receptor signaling pathway	9/181	0.362141	0.602859	1.18225	1.20083	P2RX7;JUN;STAT1;MFN1;TNFAIP3;RBCK1;IRAK4;TICAM1;PLCB1
IL-17 signaling pathway	5/94	0.36917	0.610965	1.26884	1.2644	FOSL1;JUN;TNFAIP3;FOSB;FOS
Galactose metabolism	2/31	0.381292	0.623402	1.55698	1.50122	AKR1B10;GLB1
Ubiquitin mediated proteolysis	7/140	0.384257	0.623402	1.18877	1.13699	CDC20;UBE2H;FBXW7;UBE2C;UBE4A;WWP1;BTRC
PPAR signaling pathway	4/74	0.38509	0.623402	1.29035	1.23135	CPT2;ACOX3;CPT1C;PLTP
Autoimmune thyroid disease	3/53	0.392118	0.623402	1.35468	1.26824	CD80;FAS;TSHR
Endocrine and other factor-regulated calcium reabsorption	3/53	0.392118	0.623402	1.35468	1.26824	DNM3;ATP1B1;PLCB1
Glycosaminoglycan biosynthesis	3/53	0.392118	0.623402	1.35468	1.26824	CSGALNACT1;CHST11;UST
Neurotrophin signaling pathway	6/119	0.393258	0.623402	1.19913	1.11914	JUN;KIDINS220;RPS6KA1;PIK3R3;IRAK4;FOXO3
Fc gamma R-mediated phagocytosis	5/97	0.394643	0.623402	1.22727	1.14108	ARPC2;BIN1;PRKCE;ASAP3;PIK3R3
Thermogenesis	11/232	0.397418	0.623402	1.12436	1.03753	PRKAA2;ADRB3;CPT2;COX15;CREB3L1;RPS6KA1;ADCY2;CPT1C;COX6B2;PPARGC1A;COA5
Alzheimer disease	17/369	0.399639	0.623402	1.09123	1.00087	FZD1;APC2;APP;CHRM3;FZD5;APAF1;EIF2AK3;PIK3R3;WIPI1;COX6B2;RTN4;TNFRSF1A;GRIN2A;CASP7;FAS;PLCB1;TUBA8
Choline metabolism in cancer	5/98	0.403119	0.623402	1.21401	1.10296	JUN;PDGFA;PIK3R3;FOS;DGKI
Inflammatory mediator regulation of TRP channels	5/98	0.403119	0.623402	1.21401	1.10296	PRKCE;P2RY2;PIK3R3;ADCY2;PLCB1
Fructose and mannose metabolism	2/33	0.411553	0.630947	1.45637	1.29299	AKR1B10;PMM1
Human immunodeficiency virus 1 infection	10/212	0.412457	0.630947	1.11808	0.990199	JUN;TAP2;PIK3R3;FAS;TAP1;PTK2B;FOS;IRAK4;BTRC;TNFRSF1A
Progesterone-mediated oocyte maturation	5/100	0.420024	0.639069	1.18833	1.03081	RPS6KA1;PIK3R3;ADCY2;CPEB3;CPEB4
Synaptic vesicle cycle	4/78	0.423703	0.641219	1.22034	1.04794	DNM3;RAB3A;ATP6V0D1;ATP6V1D
Pentose and glucuronate interconversions	2/34	0.426407	0.641879	1.41079	1.2025	AKR1B10;DCXR
Transcriptional misregulation in cancer	9/192	0.428947	0.642285	1.11054	0.939985	SMAD1;CDKN1A;CCND2;PLAU;GADD45A;NFKBIZ;PDGFA;POLK;GRIA3
Pancreatic secretion	5/102	0.436845	0.650669	1.1637	0.963752	CHRM3;RYR2;ADCY2;ATP1B1;PLCB1
Cell adhesion molecules	7/148	0.4401	0.652085	1.12085	0.919946	VCAN;SDC4;NEGR1;CD80;ITGB2;ITGA8;ICAM1
B cell receptor signaling pathway	4/81	0.452267	0.666622	1.17261	0.930448	JUN;CD81;PIK3R3;FOS
Peroxisome	4/82	0.461688	0.676983	1.15752	0.894606	ABCD4;PXMP4;PEX1;ACOX3
Thiamine metabolism	1/15	0.47842	0.694918	1.61194	1.18843	AK1
Arachidonic acid metabolism	3/61	0.482347	0.694918	1.16734	0.851096	CYP2U1;ALOX5;PTGES
Glycerolipid metabolism	3/61	0.482347	0.694918	1.16734	0.851096	AKR1B10;ALDH7A1;DGKI
Allograft rejection	2/38	0.483741	0.694918	1.25377	0.910495	CD80;FAS
HIF-1 signaling pathway	5/109	0.494674	0.704237	1.08498	0.763669	CDKN1A;IFNGR2;PIK3R3;HMOX1;TEK
Diabetic cardiomyopathy	9/203	0.495205	0.704237	1.04696	0.735787	RYR2;CPT2;MMP2;PDK4;PTEN;PIK3R3;PLCB1;COX6B2;CTSD
GnRH secretion	3/64	0.514544	0.72808	1.10975	0.737403	KCNJ11;PIK3R3;PLCB1
Primary bile acid biosynthesis	1/17	0.521795	0.728413	1.4103	0.917376	CYP46A1
Selenocompound metabolism	1/17	0.521795	0.728413	1.4103	0.917376	MTR
Inflammatory bowel disease	3/65	0.525037	0.728413	1.0918	0.703432	JUN;STAT1;IFNGR2
Ras signaling pathway	10/232	0.525914	0.728413	1.01628	0.653079	GRIN2A;EFNA3;IGF2;PDGFA;PIK3R3;TEK;EFNA5;EXOC2;ETS2;EPHA2
Insulin signaling pathway	6/137	0.527649	0.728413	1.03339	0.660668	PRKAA2;EXOC7;PIK3R3;PHKB;PYGM;PPARGC1A
Glutamatergic synapse	5/114	0.534588	0.729776	1.03494	0.648139	GRIN2A;HOMER3;ADCY2;PLCB1;GRIA3
Leukocyte transendothelial migration	5/114	0.534588	0.729776	1.03494	0.648139	MMP2;ITGB2;PIK3R3;PTK2B;ICAM1
Graft-versus-host disease	2/42	0.537386	0.729776	1.12816	0.700629	CD80;FAS
Huntington disease	13/306	0.538951	0.729776	1.00084	0.61865	APAF1;DCTN1;WIPI1;DNAH9;COX6B2;BBC3;CREB3L1;PLCB1;PPARGC1A;DNAI1;GRIA3;DNAL1;TUBA8
Long-term potentiation	3/67	0.545639	0.735314	1.05757	0.640672	GRIN2A;RPS6KA1;PLCB1
Fc epsilon RI signaling pathway	3/68	0.555743	0.745381	1.04124	0.611678	MAP2K4;ALOX5;PIK3R3
TGF-beta signaling pathway	4/94	0.569292	0.759951	1.00255	0.564799	SMAD1;CDKN2B;FST;THBS1
Tight junction	7/169	0.580303	0.771013	0.97448	0.530317	JUN;PRKAA2;CCND1;ARPC2;PPP2R2C;PRKCE;TUBA8
mRNA surveillance pathway	4/98	0.602411	0.796646	0.959688	0.486385	DDX19B;PPP2R2C;PPP2R5D;SMG6
Platelet activation	5/124	0.609704	0.798521	0.947469	0.468791	STIM1;PIK3R3;ADCY2;PLCB1;PIK3R5
Prion disease	11/273	0.613317	0.798521	0.94636	0.462651	RYR2;PRNP;GRIN2A;APAF1;CREB3L1;EIF2AK3;PIK3R3;HSPA2;COX6B2;HSPA1A;TUBA8
Arginine biosynthesis	1/22	0.615115	0.798521	1.07424	0.52202	ASS1
Histidine metabolism	1/22	0.615115	0.798521	1.07424	0.52202	ALDH7A1
Protein export	1/23	0.631472	0.810161	1.02535	0.471357	SRP72
Proximal tubule bicarbonate reclamation	1/23	0.631472	0.810161	1.02535	0.471357	ATP1B1
Vibrio cholerae infection	2/50	0.63267	0.810161	0.939738	0.430218	ATP6V0D1;ATP6V1D
Bacterial invasion of epithelial cells	3/77	0.640325	0.812795	0.914175	0.40752	DNM3;ARPC2;PIK3R3
Protein digestion and absorption	4/103	0.641567	0.812795	0.91098	0.404331	SLC36A1;COL4A5;COL9A3;ATP1B1
Ovarian steroidogenesis	2/51	0.643438	0.812795	0.920512	0.405881	ALOX5;ADCY2
C-type lectin receptor signaling pathway	4/104	0.649087	0.812795	0.901822	0.389757	CYLD;JUN;STAT1;PIK3R3
T cell receptor signaling pathway	4/104	0.649087	0.812795	0.901822	0.389757	JUN;NCK2;PIK3R3;FOS
alpha-Linolenic acid metabolism	1/25	0.662131	0.825476	0.939809	0.387476	ACOX3
Th17 cell differentiation	4/107	0.671013	0.828775	0.875418	0.349262	JUN;STAT1;IFNGR2;FOS
Fanconi anemia pathway	2/54	0.674245	0.828775	0.867269	0.341845	TOP3B;POLK
Folate biosynthesis	1/26	0.676491	0.828775	0.90217	0.3526	AKR1B10
Maturity onset diabetes of the young	1/26	0.676491	0.828775	0.90217	0.3526	NEUROD1
Biosynthesis of unsaturated fatty acids	1/27	0.690242	0.841976	0.867426	0.321566	ACOX3
Complement and coagulation cascades	3/85	0.705454	0.849394	0.824641	0.287729	PLAU;PROS1;ITGB2
Chemokine signaling pathway	7/192	0.711346	0.849394	0.852295	0.290288	STAT1;PIK3R3;PTK2B;ADCY2;FOXO3;PLCB1;PIK3R5
Cytokine-cytokine receptor interaction	11/295	0.712097	0.849394	0.872034	0.296091	TNFSF18;GHR;GDF15;IFNGR2;TNFRSF18;LIF;FAS;TNFRSF10B;EDA2R;TNFRSF21;TNFRSF1A
Cardiac muscle contraction	3/87	0.720248	0.849394	0.804922	0.264143	RYR2;ATP1B1;COX6B2
Notch signaling pathway	2/59	0.72074	0.849394	0.790986	0.25903	JAG2;NOTCH3
VEGF signaling pathway	2/59	0.72074	0.849394	0.790986	0.25903	MAPKAPK3;PIK3R3
Ascorbate and aldarate metabolism	1/30	0.728089	0.849394	0.77757	0.246747	ALDH7A1
Citrate cycle (TCA cycle)	1/30	0.728089	0.849394	0.77757	0.246747	OGDHL
Pentose phosphate pathway	1/30	0.728089	0.849394	0.77757	0.246747	PRPS2
Long-term depression	2/60	0.729338	0.849394	0.777307	0.245332	PLCB1;GRIA3
Mineral absorption	2/60	0.729338	0.849394	0.777307	0.245332	HMOX1;ATP1B1
Base excision repair	1/33	0.761317	0.883003	0.704562	0.192138	PARP4
Coronavirus disease	8/232	0.773179	0.892871	0.803763	0.206763	NRP1;JUN;STAT1;PIK3R3;FOS;IRAK4;HBEGF;TNFRSF1A
Amyotrophic lateral sclerosis	13/364	0.776135	0.892871	0.83289	0.211078	APAF1;DCTN1;EIF2AK3;NRG1;WIPI1;DNAH9;COX6B2;TNFRSF1A;GRIN2A;SQSTM1;DNAI1;DNAL1;TUBA8
Acute myeloid leukemia	2/67	0.783416	0.897598	0.693343	0.169239	CCND1;PIK3R3
Starch and sucrose metabolism	1/36	0.790489	0.90205	0.64407	0.151423	PYGM
Central carbon metabolism in cancer	2/70	0.803534	0.913254	0.66265	0.144945	PTEN;PIK3R3
Oxidative phosphorylation	4/133	0.821253	0.929659	0.698023	0.137457	COX15;COX6B2;ATP6V0D1;ATP6V1D
Homologous recombination	1/41	0.83141	0.937406	0.563414	0.104025	TOP3B
Basal transcription factors	1/45	0.858318	0.961888	0.512087	0.0782371	TAF6
Serotonergic synapse	3/113	0.863602	0.961888	0.61383	0.0900138	APP;ALOX5;PLCB1
Proteasome	1/46	0.864346	0.961888	0.500681	0.0729905	PSMB9
Nucleotide excision repair	1/47	0.870117	0.961888	0.489771	0.0681404	ERCC5
Pyruvate metabolism	1/47	0.870117	0.961888	0.489771	0.0681404	ALDH7A1
Intestinal immune network for IgA production	1/48	0.875644	0.96423	0.479326	0.0636524	CD80
Taste transduction	2/86	0.885113	0.964379	0.535981	0.0654109	CHRM3;PLCB1
Cysteine and methionine metabolism	1/50	0.886002	0.964379	0.459713	0.0556418	MTR
N-Glycan biosynthesis	1/50	0.886002	0.964379	0.459713	0.0556418	MGAT5B
GABAergic synapse	2/89	0.896389	0.971947	0.517418	0.0565957	ABAT;ADCY2
Parkinson disease	7/249	0.908153	0.980944	0.64959	0.0625828	GNAL;APAF1;EIF2AK3;MFN1;COX6B2;NFE2L2;TUBA8
Pyrimidine metabolism	1/56	0.912186	0.981554	0.409434	0.0376316	ENTPD5
Staphylococcus aureus infection	2/95	0.915913	0.981831	0.483884	0.0425014	ITGB2;ICAM1
Hematopoietic cell lineage	2/99	0.92695	0.985187	0.463832	0.0351845	GYPA;CD44
Steroid hormone biosynthesis	1/61	0.929353	0.985187	0.375216	0.0274908	DHRS11
Viral protein interaction with cytokine and cytokine receptor	2/100	0.929487	0.985187	0.459075	0.0335687	TNFRSF10B;TNFRSF1A
Glycolysis / Gluconeogenesis	1/67	0.945588	0.989842	0.340998	0.0190784	ALDH7A1
Retinol metabolism	1/68	0.947905	0.989842	0.335891	0.0179705	DHRS3
RIG-I-like receptor signaling pathway	1/70	0.952248	0.989842	0.326121	0.0159569	CYLD
Retrograde endocannabinoid signaling	3/148	0.95342	0.989842	0.464808	0.0221713	ADCY2;PLCB1;GRIA3
Adherens junction	1/71	0.954283	0.989842	0.321445	0.0150422	BAIAP2
Alcoholism	4/186	0.958363	0.989842	0.493374	0.0209826	GRIN2A;CREB3L1;FOSB;SLC29A3
RNA transport	4/186	0.958363	0.989842	0.493374	0.0209826	CYFIP2;DDX19B;EEF1A2;AAAS
Metabolism of xenobiotics by cytochrome P450	1/76	0.963226	0.991247	0.299937	0.0112378	EPHX1
Systemic lupus erythematosus	2/135	0.980282	0.997933	0.337645	0.00672434	GRIN2A;CD80
Morphine addiction	1/91	0.980867	0.997933	0.249751	0.00482482	ADCY2
Glycerophospholipid metabolism	1/98	0.985897	0.997933	0.231643	0.00329002	DGKI
Neutrophil extracellular trap formation	3/189	0.98809	0.997933	0.361569	0.00433207	ITGB2;PIK3R3;PLCB1
Spliceosome	2/150	0.988777	0.997933	0.303185	0.00342187	HSPA2;HSPA1A
Drug metabolism	1/108	0.990881	0.997933	0.209884	0.00192279	IMPDH1
Herpes simplex virus 1 infection	11/498	0.995354	0.998884	0.503065	0.00234259	APAF1;STAT1;IFNGR2;EIF2AK3;TAP2;TAP1;PIK3R3;FAS;IRAK4;TICAM1;TNFRSF1A
Olfactory transduction	2/440	0.999996	0.999996	0.100883	4.2221e-07	GNAL;OR10AD1

## Sheet: MSIGDB-NCX 6 h 1 Gy  Up
Term	Overlap	P-value	Adjusted P-value	Odds Ratio	Combined Score	Genes
p53 Pathway	68/200	5.44464e-43	2.66787e-41	12.545	1220.84	CYFIP2;RB1;APP;CDKN1A;BTG2;STEAP3;BTG1;CD81;ITGB4;ABAT;TM7SF3;PIDD1;CCND2;FDXR;CTSF;IER5;CTSD;PHLDA3;PRMT2;APAF1;FBXW7;DCXR;RHBDF2;VWA5A;TAP1;TRAFD1;AEN;FOS;RAP2B;MAPKAPK3;DDIT4;EPHA2;HBEGF;SLC35D1;ABHD4;EI24;AK1;PDGFA;FOXO3;PPM1D;TOB1;ZMAT3;PERP;HMOX1;STOM;SLC19A2;JAG2;JUN;ST14;CDKN2B;PMM1;GADD45A;PLK2;FUCA1;EPHX1;LIF;WWP1;KLF4;BAIAP2;BLCAP;PTPN14;DEF6;TCN2;CCNG1;FAS;ERCC5;MXD1;MXD4
TNF-alpha Signaling via NF-kB	39/200	9.95325e-16	2.43855e-14	5.67909	196.175	BTG2;CDKN1A;BTG1;SDC4;CD80;TNFAIP3;AREG;ETS2;ICAM1;CCND1;PLAU;JUNB;IER5;MCL1;JUN;GADD45A;PLK2;IFNGR2;LIF;TAP1;FOS;KLF4;SERPINB8;PNRC1;FOSL2;RHOB;FOSL1;RCAN1;SPSB1;TNIP1;KLF9;FOSB;SIK1;SGK1;MXD1;SQSTM1;CD44;HBEGF;NFE2L2
Apoptosis	25/161	1.94058e-08	3.16961e-07	4.242	75.3281	APP;CDKN1A;BTG2;CASP7;CCND2;BCL2L11;CCND1;LMNA;FDXR;PMAIP1;HMOX1;TIMP3;MCL1;JUN;GADD45A;MMP2;TAP1;IGF2R;RHOB;TGFBR3;CYLD;PDCD4;FAS;SQSTM1;CD44
Epithelial Mesenchymal Transition	22/200	4.37673e-05	0.00053615	2.83552	28.4591	JUN;SERPINE2;SDC4;ITGB5;LAMA2;GADD45A;FUCA1;MMP2;TNFAIP3;PLOD2;AREG;THBS1;RHOB;TGFBR3;GJA1;VCAN;CALD1;TIMP3;FAS;QSOX1;CD44;CAP2
Angiogenesis	8/36	0.000107074	0.00104933	6.49669	59.3927	JAG2;APP;NRP1;VCAN;CCND2;STC1;PDGFA;TNFRSF21
Estrogen Response Early	20/200	0.000346942	0.0024286	2.54269	20.256	ENDOD1;ABAT;FOS;NAV2;KLF4;AREG;RHOD;TOB1;TSKU;DHRS3;AKAP1;OLFM1;GJA1;ELF1;CCND1;P2RY2;PMAIP1;CD44;PTGES;SLC19A2
Myogenesis	20/200	0.000346942	0.0024286	2.54269	20.256	RB1;MEF2A;APP;PRNP;CDKN1A;ITGB5;LAMA2;ITGB4;DENND2B;FST;AK1;PDE4DIP;PYGM;NAV2;PTP4A3;SGCA;BIN1;MAPRE3;CRYAB;HBEGF
Hypoxia	19/200	0.000904005	0.00442963	2.39919	16.8151	JUN;CDKN1A;BTG1;SDC4;STC1;TNFAIP3;PYGM;GLRX;VLDLR;FOS;AMPD3;FOXO3;PNRC1;FOSL2;EFNA3;DDIT4;HMOX1;GPC4;PPARGC1A
Xenobiotic Metabolism	19/200	0.000904005	0.00442963	2.39919	16.8151	CYFIP2;ALAS1;SLC35D1;PMM1;SMOX;ENTPD5;PROS1;DCXR;EPHX1;ETFDH;ETS2;TNFRSF1A;MTHFD1;PDK4;HMOX1;FAS;ACOX3;PTGES;EPHA2
KRAS Signaling Up	19/200	0.000904005	0.00442963	2.39919	16.8151	NRP1;RABGAP1L;MTMR10;FUCA1;ITGB2;IGF2;LIF;VWA5A;TNFAIP3;GLRX;KLF4;CCND2;PLAU;MAP7;CPE;PLEK2;SCN1B;HBEGF;ENG
UV Response Up	16/158	0.00114391	0.00509559	2.57126	17.4159	BTG2;CDKN2B;ALAS1;BTG1;EPHX1;TAP1;HSPA2;FOS;ICAM1;RHOB;OLFM1;BCL2L11;HMOX1;FOSB;JUNB;SQSTM1
PI3K/AKT/mTOR Signaling	12/105	0.0016516	0.00674404	2.93799	18.8208	CDKN1A;DUSP3;PRKAA2;MAPKAP1;RPS6KA1;PTEN;PIK3R3;ADCY2;IRAK4;PLCB1;SQSTM1;TNFRSF1A
Estrogen Response Late	17/200	0.00520871	0.0196328	2.11785	11.1345	ST14;DCXR;FOS;KLF4;AREG;TOB1;ASS1;CDC20;OLFM1;CCND1;PERP;PDCD4;CPE;KIF20A;SGK1;CD44;PTGES
IL-6/JAK/STAT3 Signaling	9/87	0.0114528	0.0374755	2.61992	11.7098	JUN;STAT1;IFNGR2;HMOX1;FAS;TNFRSF21;CD44;TNFRSF1A;PIK3R5
Glycolysis	16/200	0.0114721	0.0374755	1.97996	8.84613	STC1;PLOD2;GLRX;VLDLR;EFNA3;VCAN;GNPDA1;DDIT4;PKP2;QSOX1;KIF20A;RBCK1;GPC4;ALDH7A1;CD44;GNE
IL-2/STAT5 Signaling	15/199	0.0228676	0.0685757	1.85398	7.00442	NRP1;PRNP;RABGAP1L;CD81;TNFRSF18;LIF;DHRS3;IGF2R;RHOB;CCND2;NFKBIZ;SH3BGRL2;MXD1;CD44;TNFRSF21
heme Metabolism	15/200	0.0237916	0.0685757	1.84387	6.89315	RBM38;GYPA;BTG2;SMOX;ENDOD1;CPOX;CTNS;FBXO34;FOXO3;TENT5C;BCAM;BTRC;RBM5;KDM7A;OSBP2
Apical Surface	5/44	0.0377305	0.102711	2.90315	9.51444	APP;RTN4RL1;CROCC;EFNA5;SULF2
Notch Signaling	4/32	0.0451726	0.103252	3.23297	10.0134	FZD1;NOTCH3;CCND1;FZD5
Apical Junction	14/200	0.0463578	0.103252	1.70955	5.25065	NEGR1;ITGB4;MMP2;PTEN;PIK3R3;BAIAP2;ICAM1;VCAN;ARPC2;PPP2R2C;EXOC4;CERCAM;MAP3K20;RSU1
mTORC1 Signaling	14/200	0.0463578	0.103252	1.70955	5.25065	CDKN1A;BTG2;ITGB2;PIK3R3;STC1;PLOD2;GLRX;VLDLR;DDIT4;CANX;CCNG1;FDXR;SQSTM1;ATP6V1D
KRAS Signaling Dn	14/200	0.0463578	0.103252	1.70955	5.25065	RYR2;BTG2;CD80;TFCP2L1;TEX15;TENT5C;P2RX6;AKR1B10;KLHDC8A;ASB7;CPEB3;SGK1;GPRC5C;SLC29A3
Hedgehog Signaling	4/36	0.0649077	0.138282	2.82825	7.73468	NRP1;SLIT1;VLDLR;ETS2
TGF-beta Signaling	5/54	0.0782494	0.159597	2.30946	5.88417	SMAD1;IFNGR2;JUNB;THBS1;ENG
Interferon Gamma Response	13/200	0.0846839	0.159597	1.57698	3.89329	LGALS3BP;CDKN1A;BTG1;STAT1;NLRC5;TAP1;TRAFD1;TNFAIP3;ICAM1;PSMB9;CASP7;FAS;RBCK1
Inflammatory Response	13/200	0.0846839	0.159597	1.57698	3.89329	CDKN1A;BTG2;FZD5;IFNGR2;LIF;ICAM1;PIK3R5;P2RX7;AXL;P2RY2;MXD1;SCN1B;HBEGF
UV Response Dn	9/144	0.159448	0.289368	1.50921	2.77096	TGFBR3;NRP1;GJA1;PRKCE;PTEN;PIK3R3;VLDLR;RND3;CAP2
Unfolded Protein Response	7/113	0.204552	0.357967	1.49369	2.37039	EDC4;DCTN1;DDIT4;EIF2AK3;WIPI1;ATP6V0D1;EXOC2
Mitotic Spindle	11/199	0.226256	0.377302	1.32403	1.96762	DOCK4;RABGAP1;BCL2L11;KIF3B;CAPZB;BIN1;PRC1;NCK2;MYO9B;ARL8A;SAC3D1
Allograft Rejection	11/200	0.231001	0.377302	1.31696	1.92978	CCND2;STAT1;IFNGR2;CD80;ITGB2;LIF;TAP2;FAS;TAP1;ICAM1;SOCS5
Wnt-beta Catenin Signaling	3/42	0.26341	0.416357	1.73777	2.31826	JAG2;FZD1;CCND2
Reactive Oxygen Species Pathway	3/49	0.345425	0.528932	1.47279	1.56554	PRNP;GLRX;JUNB
Interferon Alpha Response	5/97	0.394643	0.585985	1.22727	1.14108	LGALS3BP;ELF1;TAP1;TRAFD1;PSMB9
DNA Repair	7/150	0.453965	0.654244	1.10506	0.872705	BCAM;NPR2;AK1;ERCC5;TAF6;AAAS;SAC3D1
Oxidative Phosphorylation	9/200	0.477291	0.668208	1.06358	0.786651	HADHA;ACADVL;CASP7;ALAS1;COX15;PDK4;ETFDH;ATP1B1;ATP6V1D
Coagulation	6/138	0.534802	0.727925	1.0255	0.64182	PLAU;PROS1;MMP2;TIMP3;CRIP2;THBS1
Androgen Response	4/100	0.61838	0.818935	0.939596	0.451619	CCND1;MAP7;PTK2B;SGK1
Fatty Acid Metabolism	6/158	0.666389	0.859291	0.889633	0.361085	GCDH;ACADVL;CPT2;EPHX1;ETFDH;CPOX
Bile Acid Metabolism	4/112	0.705415	0.87483	0.83467	0.291274	FDXR;TFCP2L1;PEX1;CYP46A1
G2-M Checkpoint	7/200	0.749854	0.87483	0.816622	0.235086	CDC20;CCND1;UBE2C;PRC1;MAP3K20;ARID4A;EFNA5
Adipogenesis	7/200	0.749854	0.87483	0.816622	0.235086	SLC66A3;CPT2;GADD45A;APLP2;PDCD4;STOM;TOB1
Complement	7/200	0.749854	0.87483	0.816622	0.235086	DOCK4;CASP7;TNFAIP3;CTSD;PIK3R5;PSMB9;HSPA1A
Pperoxisome	3/104	0.823471	0.917548	0.668843	0.129907	ABCB4;CLN8;DHRS3
Pancreas Beta Cells	1/40	0.82392	0.917548	0.577891	0.111927	NEUROD1
Protein Secretion	2/96	0.91881	0.991857	0.478711	0.040535	AP3B1;IGF2R
Cholesterol Homeostasis	1/74	0.95988	0.991857	0.308187	0.0126193	PNRC1
Spermatogenesis	2/135	0.980282	0.991857	0.337645	0.00672434	MAP7;HSPA2
E2F Targets	3/200	0.991857	0.991857	0.341182	0.00278966	CDC20;CDKN1A;PPM1D
Myc Targets V1	3/200	0.991857	0.991857	0.341182	0.00278966	CDC20;PRPS2;CANX

## Sheet: TFs-NCX 6 h 1 Gy  Up
Term	Overlap	P-value	Adjusted P-value	Odds Ratio	Combined Score	Genes
TP53 CHEA	59/319	5.91533e-22	6.15194e-20	5.42633	265.236	BTG2;CDKN1A;BTG1;SERPINE2;ADRA1D;ESPN;EDA2R;BBC3;PIDD1;JPH2;CCND2;BMPER;SESN2;ACAD11;PGPEP1;SLC12A7;IER5;PHLDA3;EPHA4;SVOP;APAF1;PRKCE;FST;VPS13C;MMP2;AEN;COX6B2;TGFBR3;RAP2B;DDIT4;VOPP1;GAS6;SCN4B;EPHA2;LAMA2;EI24;ADRB2;PPM1D;INPP5B;ZMAT3;CALD1;ALOX5;PMAIP1;ZBTB7B;SAC3D1;FZD1;GADD45A;GDF15;PLK2;LIF;TNFRSF10B;PTPN14;FOSL1;TCN2;AXL;CCNG1;VPS41;FAS;MDM4
RFX5 ENCODE	51/559	2.48006e-07	1.28963e-05	2.34541	35.6733	BTG1;ARID4A;CYP46A1;HYKK;CCND2;CCND1;DACT3;JUNB;TSPYL1;MBNL2;DUSP3;USP2;CKAP2;DYRK1B;PPP2R5D;PJA2;RAP2A;RNF169;RAP2B;RFX5;DDIT4;SIK1;MAPRE3;HOMEZ;SLC43A2;PIK3R3;PPM1D;TOB2;PLCXD2;TOB1;RAB40B;TRMT1L;KDM4A;GADD45A;EIF2AK3;FBXO34;SUOX;PNRC1;IGF2R;AHI1;EHD4;TFCP2;PIK3IP1;KLF9;PDCD4;FOSB;TPP1;NUPL2;MXD1;YPEL2;MXD4
GATA2 CHEA	59/772	9.45575e-06	0.000327799	1.9313	22.343	BTG2;CDKN1A;ALAS1;CPOX;KLHDC7A;RCSD1;FAM110A;DUSP10;CREB3L1;ZXDC;CPNE2;ACAD10;IER5;SLC36A1;CSGALNACT1;TRPC3;DAPK1;MMP2;IFNGR2;SH2D3C;FOS;NAV2;AMPD3;ATP1B1;TNFRSF1A;VWA8;INF2;MAPKAPK3;STIM1;DDIT4;TMBIM1;ITGA8;ALDH7A1;EPHA2;ENG;CLN8;CHST11;SRP72;P2RY2;PSAP;LMNA;S1PR1;PTK2B;PLXNA1;NEK8;SEC16B;JUN;GADD45A;WWP1;PDE4DIP;DHRS3;CYLD;EFNA3;PIK3IP1;KLF9;PDCD4;MAN2B1;PTPN7;CPEB4
TP63 CHEA	92/1399	1.70793e-05	0.000444061	1.65924	18.2145	RB1;NRP1;PI4K2B;CDKN1A;PPP1R13B;ITGB4;MTCL1;PROS1;GALNT18;FBXO25;RCSD1;ELK3;FAM110A;NIPAL4;RABGEF1;MAEA;DUSP10;CPT2;MMP28;WDR91;RNPEP;FDXR;NUDT18;TIMP3;PAMR1;SLC37A3;FAM81A;ANKRD46;PRMT2;IFNGR2;DCXR;USP2;RHBDF2;HPCAL1;ANO4;ATP1B1;TMC3;RHOB;DISP2;TBC1D2;PSRC1;CRISPLD2;TMBIM1;PKP2;KCTD12;SGK1;RIN2;ALDH7A1;CD44;DGKI;HBEGF;PTGES;CASZ1;STOML1;HTRA3;FOXO3;PLCXD2;FBXL20;CHST11;PERP;FAM120B;PTK2B;SCAP;ST…
REST CHEA	84/1280	4.36877e-05	0.000908704	1.64844	16.5477	CHRM3;RYR2;GALNT18;PTEN;TMEM260;CYP46A1;CPZ;GRIP1;SCML2;KCNT1;TMEM43;SESN2;ZXDC;ATXN7L1;SLC12A7;TBC1D22A;SLC37A3;EPHA4;AGTPBP1;PDCD6IP;APAF1;TRPC3;FBXW7;DAPK1;PRKCE;NAV2;ARL4C;DISP2;OLFM1;DYNC1LI1;TBC1D2;ADRB3;FAM161A;EEF1A2;EXOC4;SIK1;MAPRE3;STAMBP;SGK1;KDM7A;OSBP2;ABHD4;ABCB4;MAPKAP1;TULP4;CRIP2;GPATCH2L;PPM1D;NEUROD1;GRIN2A;SNX29;NWD1;SLITRK1;MGAT5B;SLIT1;PTK2B;SCAP;PMAIP1;NPTX1;SCN3B;DNAI1;JA…
NFE2L2 CHEA	69/1022	9.3092e-05	0.00161359	1.68922	15.6792	CHRM3;CDKN1A;BTG1;WDSUB1;ITGB2;AREG;RND3;TSKU;ETS2;LACTB;NPEPPS;GJA1;EDNRB;BMPER;ADAMTSL4;WDR91;PXDC1;SLC16A9;RALGPS2;DAPK1;ENTPD5;ARAP2;UBE4A;ANK3;AMPD3;ATP1B1;PJA2;TNFRSF1A;TIAM2;TMEFF2;VCAN;INF2;TXLNB;FRMD8;ZC3H11A;EEF1A2;ITGA8;SGK1;SQSTM1;TBCEL;LAMA2;SYNPO2;SLC41A2;TMTC3;PPM1D;EFNA5;CYTH3;SNX4;SNX29;CHST11;LMNA;HMOX1;FAM43A;SASH1;SOCS5;CAP2;CDKN2B;USP20;EPHX1;LHFPL2;PLXDC2;KLF4;CPPED1;VASN;BF…
AR CHEA	72/1095	0.000147181	0.0021867	1.64205	14.4892	NRP1;APP;EXOC3L4;TFCP2L1;RND3;PTPDC1;SMG6;FAM107B;GHR;TRIM7;CAPZB;CREB3L1;TRAPPC12;TCP11L2;SAMD12;TBC1D22A;SLC36A1;CSGALNACT1;EPHA4;MAP2K4;DAPK1;PRKCE;HPCAL1;UBE4A;ANK3;NAV2;TMC3;ANO3;ARL4C;VWA8;TGFBR3;DNM3;TMEFF2;VCAN;MTHFD1;RFX7;CRISPLD2;EXOC4;COL4A5;KIF20A;ACOX3;RIN2;DGKI;NLRC5;TMTC1;ADRB2;EFNA5;THBS1;RTN4;AKAP1;CYTH3;ADAMTS15;CHST11;SLITRK1;MGAT5B;STXBP6;SASH1;CAP2;RABGAP1L;USP20;STAT1;LRRC28…
SMC3 ENCODE	74/1181	0.000497609	0.00646892	1.55638	11.8373	APP;BTG1;PTEN;PEAR1;CYP46A1;TM7SF3;CPZ;RND3;ETS2;KCNT1;FLVCR2;PIEZO1;FAM53B;DACT3;VPS36;ANKRD6;SLC36A1;EPHA4;ANKRD46;USP2;SLC39A13;HIC1;MOB3B;PDRG1;MAPKAPK3;LTB4R2;STIM1;RTN4RL1;DDIT4;KCTD11;SIK1;RBCK1;SLC29A3;KDM7A;CEMIP;SLC43A2;SYNPO2;NPR2;AAAS;GDPD5;THBS1;PPM1F;RTN4;CHST11;TMEM127;MGAT5B;SEC14L5;SCAP;NPTX1;FAM83D;NEK8;JUN;FZD5;KCNJ11;GADD45A;GDF15;FUCA1;PLK2;CDC42BPG;FBXO34;SUOX;DEF6;DHRS3;TSH…
CTCF ENCODE	104/1790	0.000593179	0.00683992	1.44607	10.7443	APP;TMEM260;CYP46A1;ESPN;ETS2;ICAM1;PIEZO1;FAM53B;ATXN7L1;CPNE2;VPS36;EPHA4;ANKRD46;PRKCE;USP2;HIC1;MOB3B;LTB4R2;STIM1;DDIT4;CERCAM;KCTD11;ATP6V0D1;CEMIP;COX15;NPR2;AAAS;RTN4;GRIN2A;CHST11;TMEM127;MAP7;SCAP;ZBTB7B;FAM83D;ATP6V1D;JAG2;NEK8;JUN;BTBD17;FZD5;FUCA1;PLK2;STARD10;FBXO34;EHD3;NCEH1;ZFP64;CPEB3;NFE2L2;ABCD4;ROBO3;SYNM;ACADVL;BTG1;CELF5;TNFAIP3;PEAR1;CPZ;RND3;GHR;CASP7;FLVCR2;DACT3;ADAMTS7…
GATA1 CHEA	54/807	0.000657684	0.00683992	1.6596	12.1595	LGALS3BP;BTG2;ITGB5;CPOX;FAM110A;CAPZB;RPS6KA1;BTRC;SLC12A7;JUNB;IER5;ANKRD6;IFNGR2;HPCAL1;SLC39A13;FOS;NAV2;AMPD3;ATP1B1;ELF1;STIM1;CRISPLD2;DDIT4;TMBIM1;ALDH7A1;EPHA2;ENDOD1;FOXO3;CLN8;RTN4;KIF3B;CHST11;S1PR1;ANO10;PTK2B;NEK8;RBM38;OSBPL6;GADD45A;GDF15;NEK6;RHBDD1;BSDC1;PLEKHA6;PDE4DIP;IGF2R;FOSL2;SLC2A9;AHI1;CYLD;TNIP1;GLB1;KLF9;GPR146
EGR1 CHEA	24/315	0.00428138	0.0404785	1.88541	10.2821	CGREF1;JUN;ACADVL;DAPK1;NLRC5;LRRC3;SLC39A13;THBS1;FOSL2;BBC3;AHI1;RAB40B;IGDCC4;CALD1;SMPD1;KLF9;MAP7;PKP2;TAF6;CPEB3;ATP9B;TRIM11;RALGPS2;HSPA1A
USF2 ENCODE	58/965	0.00486119	0.0421303	1.47491	7.85604	SCARB2;WDSUB1;FBXO25;PTEN;TNFAIP3;OGDHL;PTPDC1;BBC3;FLCN;DACT3;PGPEP1;UBXN4;SLC12A7;CTSD;IER5;SLC37A3;SLC36A1;DUSP3;PDCD6IP;PRKCE;USP2;WIPI1;ARAP1;ZC3H11A;SHPK;CANX;ORAI2;ATP6V0D1;TBCEL;RTN4;AKAP1;CYTH3;RAB21;TMEM127;PSAP;HMOX1;SCAP;ATP6V1D;SOCS5;KIDINS220;KLHL28;SLC33A1;CTNS;HSPBAP1;IGF2R;RCAN1;GNPDA1;TEF;TCN2;GLB1;VPS41;RNF181;TPP1;CORO7;TMEM19;RNF185;MXD4;CPEB4
HDAC2 ENCODE	14/175	0.0173048	0.138438	1.97761	8.02272	RABGAP1L;SVOP;RTN4;DHRS3;CPPED1;AKAP1;SYT17;RAP2B;FRMD8;DDIT4;CERCAM;ZBTB7B;NFE2L2;YPEL2
FOXM1 ENCODE	9/95	0.019506	0.144902	2.37521	9.35127	CDC20;FAM110A;RGS5;UBE2C;PRC1;CKAP2;KIF20A;FAM83D;GTSE1
SUZ12 CHEA	88/1684	0.0239592	0.166117	1.27194	4.74612	NRP1;CHRM3;APP;RYR2;SYNM;SERPINE2;GALNT18;BHLHE41;ADRA1D;VLDLR;RCSD1;PEAR1;ARHGAP6;KCNT1;CCND2;EDNRB;BMPER;EVA1C;MMP28;PXDC1;SLC16A9;CPNE2;IER5;ADAMTS7;CSGALNACT1;FST;PRKCE;TAP2;KCTD1;HIC1;TIAM2;TGFBR3;TMEFF2;VCAN;LTB4R2;RTN4RL1;EEF1A2;VOPP1;KCNQ5;PDE5A;GAS6;SCN4B;TNFRSF21;CD44;DGKI;OSBP2;GRAMD1B;ABCB4;NPR2;SLC41A2;TMTC1;SNX33;GDPD5;EFNA5;ADAMTS15;GRIN2A;CHST11;P2RY2;CREG2;SLIT1;ANO10;NPTX1;HIVEP…
SMAD4 CHEA	35/584	0.025887	0.168266	1.4569	5.32355	NRP1;BTG2;GALNT18;ADCY2;TMEM260;PLCXD2;THBS1;ETS2;ROBO1;BMPER;NCK2;MAP7;SASH1;CYTH1;ANKRD6;SMAD1;TSPYL1;DAPK1;SMOX;GADD45A;VPS13C;USP2;PLEKHA6;PDE4DIP;FBXO34;NRG1;BLCAP;DHRS3;PLEKHA7;GNAL;MAPKAPK3;FAS;DGKI;CPEB4;YPEL2
UBTF ENCODE	85/1631	0.0277758	0.169923	1.26693	4.54015	POMT2;SCARB2;RB1;PI4K2B;KDM5B;BTG1;PROS1;PTEN;ARID4A;TM7SF3;ESPN;ETS2;NPEPPS;CCND2;DUSP10;CAPZB;SPTLC2;SMPD1;SESN2;ZXDC;RNPEP;NUDT18;PIEZO1;FAM53B;HOMER3;CPNE2;POLK;CCDC92;SLC12A7;IER5;VPS36;MEF2A;IKBIP;NANOS1;MAP2K4;APAF1;FBXW7;ENTPD5;PRKCE;TRAFD1;AP3B1;MOB3B;KLHL42;VWA8;CARHSP1;RNF169;RFX7;RTN4RL1;TMBIM1;TRIM11;KDM7A;SLC35D1;EI24;ENDOD1;SNX33;FOXO3;GDPD5;TOB1;RTN4;FBXL20;BCL2L11;CHST11;HECTD2;S…
SPI1 CHEA	57/1056	0.0370202	0.213895	1.3077	4.31056	BTG1;PROS1;ITGB2;TNFAIP3;ARID4A;ARHGAP6;ICAM1;MAEA;ATXN7L1;BTRC;TBC1D22A;JUNB;EXOC7;FOS;IRAK4;ARAP1;TNFRSF1A;KLHL42;ELF1;RFX7;KIFC1;CANX;PRKD2;ENG;CSNK1G1;STOML1;TTYH2;SLC43A2;GPATCH2L;FOXO3;TOB2;RTN4;PIK3R5;BCL2L11;KIF3B;FAM120B;PSAP;LMNA;PTK2B;STOM;ATP6V1D;MCL1;RBM38;TMEM184C;KLHL28;BSDC1;IFT122;MYO9B;AHI1;NCEH1;AKR1B10;ARPC2;TNIP1;PIK3IP1;MAN2B2;CCNG1;KLF9
NFYA ENCODE	112/2250	0.040173	0.215738	1.20927	3.88727	RAB3A;GALNT18;ARID4A;APEH;DCAF4;PTPDC1;CDC20;HYKK;MAEA;FDXR;NUDT18;TRAPPC11;SLC25A42;TMEM38A;GTSE1;ACAD10;IER5;NANOS1;STARD5;MBNL2;TSPYL1;TRAFD1;DYRK1B;VMAC;MTHFD1;MAPKAPK3;FAM161A;SHPK;RFX5;DDIT4;KIF20A;STAMBP;KANK3;HOMEZ;GCDH;PIK3R3;RTN4;BCL2L11;MLEC;ZBTB7B;FAM83D;SOCS5;SLC19A2;JUN;TMEM184C;GADD45A;SLC33A1;EIF2AK3;BSDC1;IFT122;CYLD;TFCP2;EHD4;NCEH1;RNF181;PXMP4;CORO7;MXD1;MXD4;TTC23;BTG1;MTR;DU…
HNF4A ENCODE	67/1276	0.041488	0.215738	1.27149	4.04632	ABCD4;MTMR10;ACY3;EXOC3L4;AVIL;PTEN;TNFAIP3;ABAT;CYP46A1;AIFM2;RNPEP;TRAPPC12;SH3BGRL2;KIF1C;SLC25A42;ATXN7L1;PGPEP1;JUNB;SLC36A1;COG7;PARP4;HPCAL1;ATP1B1;SLC39A14;HADHA;DDX19B;INF2;RFX7;SHPK;TMBIM1;VOPP1;SLC29A3;SLC35D1;COX15;CHRNA4;PALM3;TOB2;AKAP1;FAM83H;TMEM127;PERP;STXBP6;ZBTB7B;FAM83D;SASH1;SLC19A2;SEC16B;FZD5;GADD45A;GDF15;NEK6;KLHL28;TNFRSF10B;CTNS;HSPA2;SUOX;BLCAP;DHRS3;CPPED1;VASN;CAMSA…
FOS ENCODE	36/637	0.0500378	0.229725	1.36673	4.09331	HOMEZ;RAB3A;GALNT18;PIK3R3;ARID4A;MTR;TOB2;DCAF4;TOB1;RTN4;DUSP10;SPTLC2;LMNA;NUDT18;SLC25A42;ZBTB7B;FAM83D;ZSWIM3;SOCS5;KDM4A;GADD45A;EIF2AK3;VWA5A;TRAFD1;AEN;HSPBAP1;PJA2;FOSL2;CTTNBP2NL;CYLD;RAP2B;FAM161A;RNF181;TPP1;ATP6V0D1;MXD1
PPARG CHEA	31/535	0.0500993	0.229725	1.40213	4.19761	SCARB2;CDKN1A;BTG1;NDRG3;TTYH2;WDSUB1;PTEN;TNFAIP3;EFNA5;TOB1;ROBO1;WDR91;PALM;HIVEP2;JUN;AREL1;DAPK1;PRKCE;AP3B1;FOS;DHRS3;RHOB;DYNC1LI1;RAP2B;ARPC2;TMBIM4;TNIP1;DDIT4;TMCC1;PLCB1;GNE
MYOD1 ENCODE	12/166	0.0508046	0.229725	1.76856	5.2699	FAM110A;SEC16B;SLC37A2;CALCOCO1;NWD1;RAP2B;SDC4;BTBD17;LAMA2;PCYOX1L;ANGPTL2;DNAL1
STAT3 CHEA	12/177	0.0746988	0.323695	1.6497	4.2798	ZFHX3;SPSB1;GNPDA1;STAT1;PRKCE;NACC2;ADRB2;FOS;KLF4;RTN4;ICAM1;SULF2
FOXA2 ENCODE	19/316	0.0813658	0.328201	1.45319	3.64576	OSBPL6;SLC35D1;ITGB5;CPOX;PLOD2;SEMA4G;VASN;DHRS3;AKAP1;DUSP10;KLF9;SARM1;TRAPPC12;TCP11L2;HIVEP2;LGALS8;JUNB;RIN2;SLC29A3
CREB1 CHEA	72/1444	0.085647	0.328201	1.20078	2.95095	GALNT11;KDM5B;CDKN1A;BTG2;CALCOCO1;BTG1;PTEN;ZFYVE1;MAEA;FDXR;BTRC;UBXN4;TBC1D22A;JUNB;DUSP3;FBXW9;USP2;UBE4A;TAP1;SLC39A13;FOS;ARAP1;PJA2;HIC1;CTTNBP2NL;RHOB;RAP2A;RFX5;DDIT4;CANX;EXOC4;SIK1;ACOX3;STAMBP;GTF3C1;RABGAP1;SLC43A2;PIK3R3;GPATCH2L;AAAS;FOXO3;PPM1D;SPTY2D1;TOB2;TOB1;FBXL20;RAB21;MLEC;PMAIP1;ATP9B;TRMT1L;TRIM45;KDM4A;UBE2H;UBE2C;PLK2;EIF2AK3;IFT122;PDE4DIP;FOSL2;TFCP2;EHD4;TEF;FAM131A;…
RUNX1 CHEA	65/1294	0.0885265	0.328201	1.20902	2.9312	SCARB2;CYFIP2;BTG2;ANKRD13D;CD81;ITGB2;PTEN;TNFAIP3;ARHGAP6;BBC3;FAM107B;EDC4;MCF2L;CPNE2;BTRC;CTSD;JUNB;IER5;ANKRD46;DAPK1;SH2D3C;HPCAL1;TRAFD1;FOS;ARAP1;ATP1B1;PJA2;CAMKMT;ARL4C;PTP4A3;RAP2B;TMBIM4;FAM161A;KCTD10;ORAI2;PRKD2;SIK1;MXRA7;PLEKHO2;NSMAF;GRAMD1B;TBCEL;STOML1;SPTY2D1;RTN4;BCL2L11;NT5DC3;PPARGC1A;JAG2;NEK8;GADD45A;LIF;FBXO34;GRHL3;BAIAP2;PTPN14;DEF6;DHRS3;P2RX7;RCAN1;ATP13A2;RGS12;PTP…
RELA ENCODE	27/484	0.0907914	0.328201	1.34362	3.22361	BTG1;ITGB2;PTEN;TNFAIP3;RCSD1;GDPD5;TOB2;ICAM1;FAM110A;NFKBIZ;PMAIP1;JUNB;IER5;MCL1;NEK8;JUN;STAT1;STARD10;TICAM1;SORL1;PNRC1;CYLD;ARPC2;TNIP1;RFX5;FAS;NFE2L2
FOXA1 ENCODE	13/205	0.0978475	0.328201	1.53551	3.56904	IKBIP;BTG1;ITGB5;APAF1;FOS;FOXO3;DHRS3;ELK3;ALDH4A1;HYKK;CALD1;KLF9;TCP11L2
VDR CHEA	6/76	0.103534	0.328201	1.94011	4.39989	SLC37A2;NLRC5;MYO9B;HIVEP2;MCL1;SULF2
RAD21 ENCODE	63/1265	0.104227	0.328201	1.19689	2.70638	APP;SYNM;TNFAIP3;PEAR1;CYP46A1;TM7SF3;CPZ;RND3;ETS2;ICAM1;FLVCR2;PIEZO1;DACT3;VPS36;ANKRD6;SLC36A1;EPHA4;FST;SLC39A13;HIC1;MOB3B;PDRG1;STIM1;RTN4RL1;DDIT4;PDE5A;KIF20A;SLC29A3;TNFRSF21;KDM7A;CSNK1G1;CEMIP;SLC43A2;SYNPO2;NPR2;THBS1;PPM1F;GRIN2A;TMEM127;MGAT5B;SCAP;FAM83D;RPRM;NEK8;JUN;BTBD17;FUCA1;PLK2;STARD10;FBXO34;SUOX;DEF6;TSHR;SYT17;SULF2;SH3RF3;NCEH1;TTLL1;VIPAS39;ERCC5;CPEB3;YPEL2;NFE2L2
BHLHE40 ENCODE	20/348	0.105747	0.328201	1.38449	3.11055	SLC36A1;TBCEL;AGTPBP1;PDCD6IP;WDSUB1;PRKCE;TNFAIP3;HSPBAP1;FOXO3;IGF2R;BBC3;RAB21;PIK3IP1;AIFM2;ZC3H11A;RFX5;PSAP;FAM53B;SCAP;ZBTB7B
STAT3 ENCODE	38/725	0.105923	0.328201	1.25931	2.8272	BTG2;BTG1;GLRX;TOB2;TOB1;RTN4;ICAM1;RGS5;DUSP10;PMAIP1;HIVEP2;BTRC;JUNB;SLC19A2;IKBIP;NEK8;AKIRIN2;KDM4A;JUN;APAF1;STAT1;GADD45A;KLHL28;EIF2AK3;FOS;IRAK4;PNRC1;PJA2;TNFRSF1A;CTTNBP2NL;MAB21L3;HADHA;DDIT4;PDCD4;ASB7;ERCC5;KIF20A;NFE2L2
NFYB ENCODE	172/3715	0.107497	0.328201	1.11922	2.49619	SCARB2;RAB3A;GALNT18;FBXO25;ARID4A;APEH;DCAF4;PTPDC1;FAM110A;CDC20;RABGEF1;HYKK;MAEA;CCND1;SESN2;WDR91;FDXR;PDK4;TRAPPC12;NUDT18;TRAPPC11;SLC25A42;TMEM38A;GTSE1;ACAD10;JUNB;IER5;NANOS1;STARD5;MBNL2;TSPYL1;USP2;TRAFD1;DYRK1B;CYB561A3;ATP1B1;VMAC;MTHFD1;MAPKAPK3;STIM1;CYP2U1;FAM161A;FRMD8;CRISPLD2;SHPK;RFX5;DDIT4;KIF20A;STAMBP;TRIM11;KANK3;CSNK1G1;HOMEZ;GCDH;PIK3R3;GPATCH2L;ADRB2;FOXO3;PLCXD2;RTN4;…
TRIM28 CHEA	13/210	0.112191	0.328201	1.49614	3.27288	FZD1;JAG2;SMAD1;JUN;CDKN2B;STAT1;PROS1;ARL4C;RAP2B;BMPER;KCTD12;EXOC2;HSPA1A
ZBTB7A ENCODE	104/2184	0.113608	0.328201	1.1457	2.49191	APP;ANKRD13D;RAB3A;PROS1;CPOX;APEH;TM7SF3;TSKU;ETS2;ICAM1;ELK3;LACTB;PALM;RPS6KA1;PIEZO1;HOMER3;ATXN7L1;CPNE2;TMEM38A;CCDC92;JUNB;MEF2A;PRKCE;APLP2;HPCAL1;TICAM1;ATP1B1;DYNC1LI1;BCAM;CARHSP1;PKP2;CERCAM;VOPP1;PRKD2;SIK1;STAMBP;SQSTM1;EPHA2;NOTCH3;TMEM63B;SLC35D1;FOXO3;RTN4;FAM83H;SNX4;TMEM127;PSAP;ZBTB7B;SOCS5;RAB11FIP5;MCL1;PRNP;RABGAP1L;FZD5;GADD45A;VASN;ACER2;FOSL1;PTK7;ZFP64;NFE2L2;KDM5B;TNFA…
SOX2 CHEA	40/775	0.116952	0.32873	1.23885	2.65856	PRPS2;SCARB2;TTC23;BTG1;MTCL1;PTEN;PDGFA;CRIP2;TFCP2L1;AKAP1;GJA1;CALD1;SESN2;PMAIP1;GPC4;SASH1;RPRM;RALGPS2;ANKRD6;FZD1;TOP3B;EPHA4;ZFHX3;RABGAP1L;GADD45A;STARD10;VWA5A;BSDC1;AP3B1;FOS;NAV2;ATP1B1;SLC39A14;BLCAP;SULF2;RHOB;ZFP64;KLF9;TEK;YPEL2
SALL4 CHEA	20/355	0.121844	0.332391	1.35506	2.85242	MAP2K4;UBE2H;ZFHX3;RABGAP1;SDC4;ANK3;SLC39A14;DHRS3;FLCN;GJA1;FAM168A;ADRB3;BMPER;SESN2;HMOX1;FAM81A;TNFRSF21;SASH1;ZSWIM3;NSMAF
NELFE ENCODE	14/234	0.124647	0.332391	1.44275	3.00421	BTG1;GADD45A;GDF15;PIK3R3;FOS;TOB2;BAIAP2;TOB1;DDIT4;SESN2;PMAIP1;JUNB;IER5;SLC19A2
USF1 ENCODE	69/1423	0.135443	0.352152	1.16274	2.32455	SCARB2;APP;WDSUB1;FAM13A;BHLHE41;PTEN;TNFAIP3;OGDHL;TM7SF3;ZFYVE1;PTPDC1;BBC3;FLCN;FDXR;DACT3;PGPEP1;SLC12A7;CTSD;IER5;SLC37A3;SLC36A1;DUSP3;PDCD6IP;PRKCE;USP2;DYRK1B;WIPI1;AMPD2;ARAP1;IQCG;TMEFF2;RAP2A;ZC3H11A;SHPK;CANX;ORAI2;ATP6V0D1;TRIM11;TBCEL;ETFDH;AKAP1;CYTH3;RAB21;PSAP;HMOX1;NPTX1;ATP6V1D;SOCS5;RIC1;KIDINS220;KLHL28;SLC33A1;CTNS;FBXO32;HSPBAP1;IGF2R;ALDH4A1;RCAN1;GNPDA1;TEF;TCN2;VPS41;SAR…
NANOG CHEA	31/595	0.14032	0.353794	1.24893	2.45269	RB1;SCARB2;ABCD4;RARG;TTC23;PDGFA;TFCP2L1;VLDLR;AKAP1;NEUROD1;RMND5B;FLCN;GJA1;HYAL1;NCK2;MAP7;GPC4;SASH1;RALGPS2;ZFHX3;LRRC28;EIF2AK3;BAIAP2;SLC39A14;DHRS3;SULF2;MTHFD1;KLF9;TCEA3;SGK1;NSMAF
IRF8 CHEA	8/121	0.142878	0.353794	1.60264	3.11836	FAM168A;MAN2B2;TAP2;TAP1;RBCK1;LGALS8;PSMB9;TMEM229B
PPARD CHEA	16/285	0.156511	0.378539	1.34825	2.5005	MEF2A;NRP1;CGREF1;ST14;GADD45A;SMOX;ETFDH;MYO9B;GRHL3;SLC2A9;HADHA;RCAN1;INF2;CCND1;THEM5;TNFRSF21
CHD1 ENCODE	33/655	0.17616	0.416378	1.20472	2.09183	GPATCH2;PTEN;PIK3R3;TMEM260;RAB21;FLCN;CCND2;SESN2;TCP11L2;MLEC;PMAIP1;FAM43A;HIVEP2;JUNB;IER5;VPS36;RBM5;JUN;KIDINS220;GADD45A;KLHL28;EIF2AK3;FOS;DDHD1;DHRS3;PNRC1;RHOB;ALDH4A1;ARPC2;DDIT4;SQSTM1;CD44;NFE2L2
FOSL2 ENCODE	11/196	0.212261	0.490559	1.34571	2.08577	AHI1;ELF1;PARP4;GADD45A;LMNA;TNFAIP3;ZBTB7B;SERPINB8;RTN4;FOSL2;CAP2
ZKSCAN1 ENCODE	7/120	0.248273	0.550999	1.40065	1.95142	ACADVL;CAPZB;SLC43A2;HPCAL1;ACAD10;ASS1;NFE2L2
SP1 ENCODE	34/707	0.249009	0.550999	1.14541	1.59243	HOMEZ;GCDH;PTEN;PIK3R3;ARID4A;MTR;FOXO3;TOB2;TOB1;RTN4;MAEA;SPTLC2;MLEC;SLC25A42;ZBTB7B;FAM83D;ZSWIM3;KCNJ4;KDM4A;LYNX1;USP20;EIF2AK3;WWP1;TRAFD1;AEN;WIPI1;AP3B1;CYLD;RCAN1;RAP2A;RAP2B;CANX;CCNG1;MXD1
ZMIZ1 ENCODE	43/914	0.262457	0.56519	1.11967	1.49775	KDM5B;BTG2;BTG1;CD81;FOXO3;TOB1;SMG6;EDC4;RAB21;SRR;BCL2L11;CCND2;MAEA;CPT2;SESN2;LMNA;NT5DC3;NUDT18;QSOX1;JUNB;IER5;SAC3D1;ZSWIM3;MCL1;MEF2A;RBM38;KIDINS220;GADD45A;APLP2;UBE4A;AP3B1;DDHD1;BAIAP2;PNRC1;EHD4;ARPC2;KCTD10;DDIT4;FAM131A;ERCC5;PTPN7;PLEKHO2;SQSTM1
TCF3 CHEA	47/1006	0.266691	0.56519	1.11169	1.46929	ABCD4;RARG;ITGB5;SLC41A2;MAPKAP1;PDGFA;TFCP2L1;RTN4;AKAP1;PRRG4;RMND5B;GJA1;BCL2L11;CAPZB;SPTLC2;HYAL1;NACC2;MCF2L;NT5DC3;FAM53B;HIVEP2;GPC4;SASH1;MCL1;ANKRD6;RALGPS2;APOBEC1;RABGAP1L;FZD5;ANK3;LHFPL2;SLC39A14;SULF2;TGFBR3;TNIP1;PTK7;ZC3H11A;DDIT4;TMBIM1;TCEA3;KLF9;RGS12;SGK1;SP9;YPEL2;NSMAF;HBEGF
BCL3 ENCODE	14/273	0.271726	0.56519	1.22298	1.5935	NANOS1;NEK8;DHRS11;STAT1;FBXW9;DYRK1B;PYGM;CPT1C;TOB2;BBC3;NEU3;FAM131A;TRAPPC12;MLEC
SIN3A ENCODE	52/1131	0.293052	0.591775	1.09277	1.34127	KDM5B;BTG1;ZFYVE1;DCAF4;CDC20;RGS5;DUSP10;TRAPPC12;GTSE1;TBC1D22A;JUNB;AREL1;COG7;FBXW9;USP2;AEN;WIPI1;HADHA;RAP2B;SHPK;DDIT4;KIF20A;ACOX3;ATP6V0D1;KDM7A;CSNK1G1;GCDH;FOXO3;TOB2;TOB1;FBXL20;FAM83D;ATP6V1D;AKIRIN2;USP20;STAT1;GADD45A;QPCTL;FOXJ1;CTNS;MYO9B;FBXO32;HSPBAP1;BLCAP;GDAP2;FOSL1;SGSM2;FOSB;ERCC5;MXD1;NFE2L2;CPEB4
PBX3 ENCODE	58/1269	0.295887	0.591775	1.08625	1.32281	BTG1;RAB3A;GALNT18;PTEN;ARID4A;DCAF4;RGS5;PIDD1;HYKK;DUSP10;SMPD1;TRAPPC11;SLC25A42;JUNB;IER5;MEF2A;EPHA4;LYNX1;STARD5;TRAFD1;PJA2;CTTNBP2NL;RHOB;RAP2B;MTHFD1;FAM161A;SHPK;CANX;PRKD2;KDM7A;KANK3;FOXO3;PPM1D;TOB2;RTN4;RAB40B;PTK2B;ZBTB7B;ZSWIM3;SOCS5;TRIM45;JAG2;KDM4A;USP20;UBE2C;EIF2AK3;CTNS;HSPA2;BAIAP2;SUOX;PRC1;CCNG1;PCYOX1L;PXMP4;IGSF9B;YPEL2;NFE2L2;MXD4
ZC3H11A ENCODE	7/129	0.308083	0.60454	1.29671	1.52673	DUSP3;GNPDA1;MAPKAPK3;CDC42BPG;PTK2B;PEAR1;TSHR
POU5F1 CHEA	13/261	0.317072	0.610657	1.18527	1.36143	RARG;ZFHX3;PDGFA;TFCP2L1;SLC39A14;BLCAP;SULF2;GJA1;TCEA3;ZFP64;SGK1;DNAI1;ANKRD6
ESR1 CHEA	8/154	0.330898	0.622641	1.23825	1.36944	CASP7;GDF15;PDK4;FOS;CTSD;GPRC5C;RALGPS2;CAP2
SPI1 ENCODE	69/1540	0.335268	0.622641	1.06322	1.16192	RB1;TTC23;DOCK4;BTG1;PROS1;DIXDC1;TMEM260;ICAM1;FAM110A;RABGEF1;TRAPPC12;QSOX1;IER5;FBXW7;EXOC7;SH2D3C;CKAP2;TRAFD1;SLC39A13;IRAK4;CTTNBP2NL;HADHA;ELF1;RAP2B;RNF169;LTB4R2;STIM1;ZC3H11A;TMBIM1;ORAI2;KCNQ5;PRKD2;PLEKHO2;ATP6V0D1;EXOC2;TTYH2;SLC43A2;GPATCH2L;ADRB2;PPM1D;PPM1F;RTN4;PIK3R5;RAB21;BCL2L11;KIF3B;FAM120B;PSAP;MLEC;ATP6V1D;MCL1;NEK8;RBM38;RIC1;QPCTL;KLHL28;IFT122;FBXO34;RCAN1;MCM3AP;NCEH1…
ETS1 ENCODE	8/156	0.343693	0.627089	1.22139	1.30445	KIF3B;SHPK;CTNS;PEX1;ATP6V0D1;UBXN4;JUNB;NFE2L2
TCF3 ENCODE	38/840	0.365476	0.655337	1.07201	1.07904	RB1;PI4K2B;PPP1R13B;BTG1;SLC35D1;EI24;PTEN;FOXO3;TOB1;THBS1;FAM110A;NPEPPS;PSAP;PIEZO1;HIVEP2;TMEM38A;JUNB;PHLDA3;MCL1;MEF2A;NANOS1;SLC37A2;USP20;FBXW7;GADD45A;SLC33A1;DYRK1B;PLEKHA7;FOSL2;RCAN1;CARHSP1;RAP2B;LTB4R2;DDIT4;KLHL8;SIK1;GPRC5C;SQSTM1
TRIM28 ENCODE	6/120	0.400889	0.691465	1.18855	1.08642	RGS5;RABGAP1;TMEM43;GADD45A;BSDC1;NFE2L2
STAT5A ENCODE	11/233	0.402871	0.691465	1.11924	1.01754	TOP3B;RAB21;GADD45A;GLB1;RHBDD1;DDIT4;CANX;QSOX1;BLCAP;PDRG1;NFE2L2
NFIC ENCODE	13/279	0.405571	0.691465	1.10401	0.996323	RB1;JUN;GADD45A;PIK3R3;FOS;PPM1D;PNRC1;ICAM1;TRIM7;KLF9;HIVEP2;ATP6V0D1;ZBTB7B
RCOR1 ENCODE	31/702	0.436454	0.732116	1.04373	0.865327	NDRG3;SLC43A2;EI24;PTEN;ZBTB43;GLRX;RNPEP;SCAP;ZBTB7B;PGPEP1;ATP9B;N4BP1;FZD5;GADD45A;PRKCE;IFNGR2;NEK6;VPS13C;PHKB;PPP2R5D;FOS;MOB3B;DISP2;RFX7;DDIT4;PCYOX1L;VOPP1;KCTD11;ACOX3;SQSTM1;ST6GALNAC4
E2F1 CHEA	37/859	0.4879	0.805423	1.01604	0.729158	KANK2;HOMEZ;GCDH;CDKN1A;STOML1;TMEM63B;SDC4;KCNC3;MTR;TOB1;ICAM1;FBXL20;FDXR;MLEC;ATP9B;ACAD10;FAM81A;SAC3D1;ZFHX3;STARD5;FZD5;UBE2C;VPS13C;AEN;PEX1;HSPA2;ARAP1;HSPBAP1;KLHL42;RFX7;KCTD10;KLF9;TAF6;MAN2B1;IGSF9B;NUPL2;NFE2L2
SRF ENCODE	13/299	0.504976	0.820586	1.02572	0.700816	FBXW9;FOS;CPPED1;FOSL2;FOSL1;LACTB;FOSB;RSU1;ACOX3;JUNB;EXOC2;KDM7A;MCL1
IRF3 ENCODE	28/663	0.539241	0.862786	0.994462	0.614172	HOMEZ;RAB3A;ARID4A;RTN4;DUSP10;RAB40B;SPTLC2;FDXR;SLC25A42;TMEM38A;FAM83D;ZSWIM3;SOCS5;FZD1;UBE2C;QPCTL;EIF2AK3;TRAFD1;AEN;CYLD;RAP2A;FAM161A;CCNG1;EXOC4;RNF181;MXD1;YPEL2;MXD4
TCF7L2 ENCODE	24/583	0.591701	0.932378	0.967546	0.507723	AGTPBP1;ANKRD46;VPS13C;DCXR;QPCTL;GPATCH2;WWP1;MYO9B;MTR;PEX1;IRAK4;ATP1B1;TSKU;CPPED1;IQCG;VMAC;RGS5;DUSP10;CHST11;CCND1;SARM1;SH3BGRL2;MDM4;NFE2L2
ZEB1 ENCODE	4/106	0.663811	0.999994	0.884047	0.362245	FAM83H;MAP7;PCYOX1L;AP3B1
CBX3 ENCODE	3/81	0.674086	0.999994	0.867112	0.341987	FZD1;RGS5;RHBDD1
EZH2 ENCODE	13/338	0.681556	0.999994	0.900766	0.345333	KDM4A;ITGB4;PALM3;ARID4A;COX6B2;PLEKHA7;TMEFF2;MGAT5B;PKP2;PXMP4;DACT3;SLC16A9;OSBP2
NR2C2 ENCODE	13/350	0.727852	0.999994	0.868137	0.27577	BSDC1;PEX1;CPPED1;FAM83H;LACTB;SNX29;SRP72;TMBIM4;TTLL1;SCAP;TBC1D22A;EXOC2;CSNK1G1
CEBPB ENCODE	5/144	0.736632	0.999994	0.81029	0.247679	GADD45A;DDIT4;FBXO32;NFE2L2;TNFRSF1A
ZNF384 ENCODE	28/730	0.73796	0.999994	0.896294	0.272353	RB1;STOML1;SLC43A2;TOB2;ELK3;RAB21;CASP7;CCND2;CHST11;SPTLC2;MLEC;PMAIP1;ACAD11;UBXN4;AKIRIN2;FBXW9;CKAP2;WWP1;TRAFD1;DHRS3;IQCG;FOSL2;MCM3AP;CARHSP1;RAP2A;TAF6;RBCK1;CPEB3
FOXP2 ENCODE	6/178	0.771798	0.999994	0.78536	0.203434	RAP2A;BTG1;PIK3IP1;FBXO32;JUNB;NFE2L2
CEBPD ENCODE	27/734	0.805897	0.999994	0.856895	0.184918	BTG2;BTG1;ANKRD13D;PTEN;ETFDH;FOXO3;TOB2;TOB1;ZBTB7B;JUNB;IER5;CYTH1;MCL1;COA5;JUN;RIC1;GADD45A;IFT122;FOS;BLCAP;TNFRSF1A;PDRG1;TMBIM4;DDIT4;CANX;CCNG1;NFE2L2
ELF1 ENCODE	97/2483	0.827884	0.999994	0.906331	0.17119	FBXO25;CPOX;ARID4A;TMEM260;APEH;ZFYVE1;DCAF4;RGS5;MAEA;FDXR;TRAPPC12;NUDT18;FAM53B;TMEM38A;GTSE1;ACAD10;TBC1D22A;JUNB;MEF2A;AREL1;COG7;FBXW7;FBXW9;UBE4A;KCTD10;STAMBP;ATP6V0D1;TRIM11;CSNK1G1;TBCEL;COX15;MAPKAP1;GPATCH2L;AAAS;INPP5B;KIF3B;TMEM127;MLEC;RSU1;ATP6V1D;MCL1;AKIRIN2;TMEM184C;PMM1;KLHL28;EIF2AK3;PHKB;FBXO32;RCAN1;MAN2B2;RNF181;MDM4;RNF185;CPEB4;POMT2;ABCD4;TTC23;DOCK4;MTR;SPTLC2;CPT2;TCP…
REST ENCODE	13/383	0.831633	0.999994	0.789322	0.145522	ROBO3;CEMIP;SVOP;CRIP2;OGDHL;DISP2;TMEM43;SLITRK1;MGAT5B;SEC14L5;SARM1;SCAP;SCN3B
KLF4 CHEA	36/987	0.850486	0.999994	0.847428	0.137239	KDM5B;CDKN1A;RARG;STOML1;PDGFA;TFCP2L1;EFNA5;TOB2;AKAP1;PIDD1;TRIM7;BMPER;RPS6KA1;SLC12A7;JUNB;MCL1;ANKRD6;RBM38;ST14;IGF2;PDE4DIP;FOS;HSPA2;BAIAP2;KLF4;ASS1;CPPED1;SULF2;SPSB1;RAP2A;GNPDA1;TCEA3;KLF9;SGK1;ARL8A;CSNK1G1
IRF1 ENCODE	8/263	0.874195	0.999994	0.704894	0.0947743	DYNC1LI1;JUN;CASP7;DUSP10;STAT1;LMNA;RBCK1;CYTH1
EZH2 CHEA	7/237	0.880464	0.999994	0.683915	0.087067	TGFBR3;KCNJ4;RAB3A;SLC16A9;NPTX1;SP9;DHRS3
FLI1 ENCODE	22/650	0.888886	0.999994	0.784637	0.0924196	DHRS11;FBXW7;RHBDD1;KLHL28;UBE4A;AEN;CYB561A3;GPATCH2L;AAAS;SPTY2D1;GDAP2;RAB21;ARPC2;KIFC1;TRAPPC11;TMEM38A;TBC1D22A;ATP6V1D;CPEB4;CSNK1G1;MCL1;COA5
SP2 ENCODE	35/994	0.895421	0.999994	0.815653	0.090098	HOMEZ;ABCD4;RAB3A;STOML1;MTR;DCAF4;RTN4;RAB40B;MAEA;DUSP10;SPTLC2;PTK2B;TRAPPC11;SLC25A42;TMEM38A;ZBTB7B;ATP6V1D;ZSWIM3;KDM4A;EIF2AK3;TRAFD1;BAIAP2;PJA2;CTTNBP2NL;CYLD;FAM161A;CANX;CCNG1;EXOC4;PCYOX1L;MDM4;MXD1;YPEL2;KANK3;MXD4
YY1 CHEA	10/332	0.901851	0.999994	0.696963	0.0720001	SNX4;GRAMD1B;AHI1;EHD3;MTMR10;EXOC7;ZC3H11A;TAF6;N4BP1;CPEB4
SUZ12 ENCODE	2/105	0.940971	0.999994	0.436675	0.0265684	BCL2L11;SP9
ATF3 ENCODE	2/114	0.957305	0.999994	0.401396	0.0175144	PDCD6IP;ATP6V0D1
EGR1 ENCODE	15/537	0.970412	0.999994	0.641866	0.0192783	SLC36A1;ACADVL;STAT1;CDC42BPG;IFT122;PHKB;CPPED1;EDC4;FBXL20;FAM168A;SMPD1;FAM131A;PTPN7;CPEB3;KDM7A
KAT2A ENCODE	1/90	0.980015	0.999994	0.25257	0.0050988	AKIRIN2
SIX5 ENCODE	34/1094	0.980711	0.999994	0.711997	0.0138682	USP35;CALCOCO1;ACADVL;DOCK4;TMTC3;ETFDH;MTR;TOB2;ZFYVE1;INPP5B;FAM168A;TMEM43;KCTD21;TMEM127;SESN2;POLK;BTRC;UBXN4;SLC37A3;TRMT1L;AKIRIN2;UBE2H;KLHL28;STARD10;CTNS;DNAJC18;ZC3H11A;SHPK;VPS41;EXOC4;VIPAS39;TAF6;CPEB3;CPEB4
MYC CHEA	15/573	0.985724	0.999994	0.599295	0.00861726	AEN;SLC39A13;AAAS;ICAM1;AHI1;FLCN;GJA1;CCND1;RFX7;ZMAT3;RPS6KA1;KIF20A;ZBTB7B;PLTP;SLC19A2
NRF1 ENCODE	61/1882	0.991888	0.999994	0.736703	0.00600053	POMT2;ALAS1;ANKRD13D;WDSUB1;TMEM43;TRAPPC12;DACT3;TMEM38A;CCDC92;BTRC;GTSE1;PDCD6IP;VPS13C;ENTPD5;AP3B1;IRAK4;PDRG1;DISP2;VMAC;MTHFD1;FRMD8;ATP6V0D1;KDM7A;GTF3C1;RABGAP1;NDRG3;TMEM63B;SLC35D1;COX15;MAPKAP1;ZBTB43;ETFDH;PPM1D;CLN8;SPTY2D1;TOB2;AKAP1;SNX4;ZMAT3;FAM120B;PSAP;SCAP;RSU1;ATP6V1D;N4BP1;CYTH1;AKIRIN2;KDM4A;STARD10;WWP1;IFT122;MYO9B;HSPBAP1;PNRC1;ARPC2;PDCD4;ASB7;FOSB;TAF6;TMCC1;TMEM19
GABPA ENCODE	68/2082	0.993287	0.999994	0.740855	0.00498976	ABCD4;ANKRD13D;MTR;APEH;EDC4;RABGEF1;RGS5;MAEA;TMEM43;CAPZB;CPT2;TRAPPC12;TRAPPC11;TMEM38A;ACAD11;TBC1D22A;JUNB;COA5;TOP3B;AREL1;PDCD6IP;PARP4;FBXW9;UBE4A;SLC39A13;PEX1;CYB561A3;VWA8;KCTD10;SHPK;ACOX3;STAMBP;EXOC2;CSNK1G1;GTF3C1;STOML1;COX15;MAPKAP1;ZBTB43;AAAS;SPTY2D1;FAM83H;RMND5B;SNX29;FAM168A;SRP72;TMEM127;FAM120B;PTK2B;MLEC;ATP6V1D;TRMT1L;ZSWIM3;QPCTL;KLHL28;SLC33A1;CTNS;CPPED1;GDAP2;MCM3AP;…
MAX ENCODE	67/2073	0.994679	0.999994	0.732276	0.00390665	PTEN;TNFAIP3;MTR;APEH;DCAF4;PTPDC1;ETS2;CDC20;FLCN;TMEM43;TBC1D22A;JUNB;SLC36A1;AGTPBP1;PDCD6IP;USP2;SLC39A13;AEN;WIPI1;AMPD2;IRAK4;WDR35;IQCG;VMAC;HADHA;MTHFD1;ZC3H11A;CANX;KIF20A;ATP6V0D1;TNFRSF21;TBCEL;PIK3R3;FOXO3;SPTY2D1;TOB2;AKAP1;FBXL20;RAB21;BCL2L11;ZMAT3;NT5DC3;SCAP;ATP6V1D;SOCS5;STAT1;RHBDD1;KLHL28;SLC33A1;FBXO32;HSPBAP1;BLCAP;GDAP2;FOSL2;ALDH4A1;FOSL1;AHI1;RCAN1;TEF;PIK3IP1;SGSM2;KLF9;…
CREB1 ENCODE	73/2238	0.995083	0.999994	0.738065	0.00363775	RB1;GALNT11;CALCOCO1;DOCK4;BTG1;CYP46A1;ZFYVE1;RABGEF1;MAEA;FDXR;TRAPPC12;NUDT18;DACT3;BBS7;POLK;BTRC;UBXN4;TBC1D22A;COA5;DUSP3;AREL1;FBXW7;APLP2;FBXW9;USP2;UBE4A;SLC39A13;WIPI1;FOS;PEX1;PJA2;IQCG;DDX19B;RFX5;EXOC4;SIK1;ACOX3;STAMBP;GTF3C1;GCDH;ETFDH;FOXO3;SPTY2D1;TOB2;TOB1;FBXL20;RAB21;RAB40B;TMEM127;ATP9B;N4BP1;UBE2H;USP20;RHBDD1;KLHL28;EIF2AK3;FBXO34;PNRC1;FOSL1;AHI1;TFCP2;EHD4;PRC1;FAM131A;KL…
ATF2 ENCODE	96/2852	0.995756	0.999994	0.758418	0.00322523	USP35;GALNT11;TTC23;BTG2;DOCK4;BTG1;PTEN;ARID4A;CDC20;RGS5;CCND2;TRIM7;DUSP10;TRAPPC12;NUDT18;UBXN4;TBC1D22A;IER5;MEF2A;TSPYL1;PDCD6IP;PRKCE;FBXW9;UBE4A;SLC39A13;FOS;CYB561A3;CPT1C;PJA2;CAMKMT;RHOB;BSCL2;VMAC;RAP2A;RNF169;ZC3H11A;RFX5;DDIT4;KCTD11;ACOX3;ATP6V0D1;GTF3C1;TMTC3;ETFDH;AAAS;FOXO3;PPM1D;SPTY2D1;TOB2;TOB1;AKAP1;FBXL20;RAB21;FAM168A;KCTD21;DZANK1;MLEC;PMAIP1;HIVEP2;ZBTB7B;ATP9B;N4BP1;MCL…
TAF7 ENCODE	15/640	0.996761	0.999994	0.533122	0.00172962	TOP3B;JUN;ITGB5;APLP2;AEN;SLC39A13;PHKB;FOS;TOB1;CPPED1;KCTD10;TAF6;SLC16A9;JUNB;IER5
PML ENCODE	48/1596	0.996873	0.999994	0.681435	0.00213427	KDM5B;TTC23;ACADVL;BTG1;ANKRD13D;PIK3R3;AAAS;FOXO3;TOB2;TOB1;AKAP1;EDC4;RMND5B;RABGEF1;SNX29;CPT2;FAM120B;LMNA;FDXR;MLEC;PMAIP1;QSOX1;SLC25A42;ACAD10;JUNB;IER5;MCL1;COA5;TOP3B;JUN;RIC1;PRMT2;STAT1;GADD45A;RHBDD1;LRRC28;TRAFD1;SLC39A13;FOS;CYB561A3;BLCAP;PSRC1;TMBIM4;DDIT4;FAM131A;ZFP64;MXD1;NFE2L2
ERG CHEA	1/144	0.998104	0.999994	0.156749	0.000297524	FAM43A
E2F6 ENCODE	108/3245	0.998444	0.999994	0.744031	0.00115889	PI4K2B;APP;WDSUB1;CPOX;TM7SF3;PTPDC1;TSKU;ETS2;RGS5;CCND2;FDXR;TRAPPC12;PIEZO1;TMEM38A;IER5;MEF2A;NANOS1;AGTPBP1;DAPK1;CYB561A3;ATP1B1;CARHSP1;MTHFD1;MAPKAPK3;STIM1;FRMD8;ZC3H11A;RFX5;KCNQ5;KCTD12;FKBP9;SQSTM1;PIK3R3;EFNA5;BCL2L11;NACC2;MAP7;SCAP;PMAIP1;SOCS5;RAB11FIP5;SLC19A2;JAG2;PMM1;FZD5;RHBDD1;STARD10;SLC33A1;TNFRSF10B;HSPBAP1;ACER2;FOSL1;MXD1;TMEM19;SP9;NFE2L2;ROBO3;SYNM;LAMC3;KCNC3;PTEN;MT…
TAF1 ENCODE	105/3346	0.999863	0.999994	0.692799	9.47978e-05	ARID4A;TMEM260;RABGEF1;RGS5;MAEA;SESN2;WDR91;FDXR;TRAPPC12;ACAD10;TBC1D22A;JUNB;IER5;MEF2A;MAP2K4;TSPYL1;ANKRD46;FBXW7;APLP2;UBE4A;TRAFD1;CYB561A3;CAMKMT;CARHSP1;KCTD10;DDIT4;KIF20A;NSMAF;COX15;MAPKAP1;PIK3R3;RTN4;BCL2L11;PMAIP1;FAM83D;SLC19A2;MCL1;AKIRIN2;JUN;RABGAP1L;GADD45A;RHBDD1;SLC33A1;EIF2AK3;TNFRSF10B;BSDC1;IFT122;PHKB;AHI1;EHD4;ARPC2;MDM4;MXD1;RNF185;CPEB4;ABCD4;TTC23;BTG2;DOCK4;BTG1;PTE…
E2F4 ENCODE	13/710	0.999898	0.999994	0.411713	4.18866e-05	CKAP2;IFT122;MYO9B;PPM1D;FAM110A;FBXL20;CDC20;PIDD1;MTHFD1;PRC1;KIF20A;GTSE1;SAC3D1
BCLAF1 ENCODE	17/851	0.99991	0.999994	0.44876	4.03486e-05	TOP3B;JUN;PDCD6IP;GADD45A;SLC33A1;TMTC3;SLC39A13;MTR;AAAS;EDC4;RGS5;MCM3AP;FAM168A;MLEC;JUNB;NSMAF;NFE2L2
BRCA1 ENCODE	98/3218	0.999941	0.999994	0.67049	3.95831e-05	RAB3A;TMEM260;CYP46A1;PTPDC1;FAM110A;CDC20;RGS5;MAEA;FDXR;TRAPPC12;NUDT18;SLC25A42;TMEM38A;GTSE1;TBC1D22A;JUNB;VPS36;MEF2A;AGTPBP1;TSPYL1;FBXW7;ENTPD5;PRKCE;USP2;CAMKMT;VMAC;MTHFD1;FAM161A;DDIT4;SLC27A3;ATP6V0D1;COX15;PIK3R3;AAAS;FOXO3;BCL2L11;TMEM127;MLEC;HIVEP2;ZBTB7B;N4BP1;SOCS5;MCL1;NEK8;JUN;UBE2H;GADD45A;EIF2AK3;IFT122;FBXO34;AHI1;TFCP2;ZFP64;CPEB3;NFE2L2;KDM5B;TTC23;DOCK4;BTG1;PTEN;MTR;FLCN…
ZBTB33 ENCODE	10/702	0.999991	0.999994	0.317936	2.93816e-06	CDC20;VMAC;TTC23;TSPYL1;MTHFD1;TMEM127;LRRC28;VIPAS39;PDRG1;AKAP1
YY1 ENCODE	64/2753	0.999993	0.999994	0.499117	3.38421e-06	KDM5B;DOCK4;BTG1;PTEN;ARID4A;MAEA;WDR91;ZXDC;ATXN7L1;POLK;BTRC;UBXN4;RBM5;MAP2K4;DUSP3;EXOC7;PEX1;CYB561A3;IQCG;CAMKMT;BSCL2;DYNC1LI1;HADHA;TBC1D2;RNF169;TMBIM4;KCTD10;ZC3H11A;EXOC4;KIF20A;ACOX3;STAMBP;NDRG3;SLC35D1;ENDOD1;TOB2;RAB21;FAM168A;SRP72;HECTD2;MFN1;ATP9B;N4BP1;SOCS5;AKIRIN2;KIDINS220;KLHL28;STARD10;BSDC1;IFT122;MYO9B;PHKB;CPPED1;CYLD;RCAN1;EHD3;TFCP2;SGSM2;VPS41;ASB7;RNF181;MDM4;TAF6;C…
MYC ENCODE	28/1515	0.999994	0.999994	0.405129	2.39288e-06	PTEN;MTR;SPTY2D1;DCAF4;RTN4;AKAP1;BCL2L11;TMEM43;NT5DC3;SCAP;ATP6V1D;SLC19A2;QPCTL;USP2;SLC33A1;SLC39A13;AEN;AMPD2;HSPBAP1;SLC39A14;GDAP2;CAMKMT;VMAC;MTHFD1;CANX;SGSM2;NUPL2;NFE2L2

## Sheet: DEGS-NCX 6 h 1 Gy  Down
Sl no	gene_id	baseMean	log2FoldChange	lfcSE	pvalue	padj
1	Gpd1l	1830.31	-0.165601	0.0530122	0.00112982	0.016073
2	Elf2	1674.62	-0.178269	0.0588403	0.00142903	0.0194323
3	Nadk	3071.18	-0.180107	0.0585464	0.00121098	0.0170668
4	Cop1	1931.4	-0.189864	0.0696256	0.00340685	0.0368096
5	Rwdd4a	1227.57	-0.191623	0.0731297	0.00459535	0.045603
6	Gps1	2865.44	-0.200249	0.0769931	0.00455801	0.045344
7	Stt3a	3191.15	-0.201452	0.0600746	0.000402412	0.00715431
8	Ddx19a	2184.32	-0.204692	0.0584222	0.00022705	0.00462496
9	Spop	1736.83	-0.2067	0.0754882	0.00290924	0.0328191
10	Vrk1	1195.79	-0.208171	0.0780726	0.0035522	0.0380305
11	Mettl9	4338.48	-0.210696	0.072388	0.00166391	0.0216509
12	Ssrp1	5320.84	-0.212544	0.0755617	0.00221967	0.0269322
13	Impdh2	3343.69	-0.213905	0.0703725	0.00107321	0.0154936
14	Rad21	9641.52	-0.21925	0.0859266	0.0044999	0.0449216
15	Me2	980.468	-0.221334	0.0853421	0.00393257	0.0409933
16	Mapk6	2638.95	-0.225764	0.0786856	0.00167692	0.0217452
17	Trub1	413.256	-0.225767	0.0901026	0.00483094	0.047044
18	Minpp1	864.181	-0.227313	0.065604	0.000220194	0.00451577
19	Xpot	3335.12	-0.228459	0.0898897	0.00427674	0.043445
20	Rars	1540.76	-0.229672	0.059747	4.99487e-05	0.00135844
21	Utp6	1686.82	-0.232959	0.0608068	5.12436e-05	0.00138367
22	Prmt5	2532.68	-0.237215	0.0666239	0.000142142	0.00322146
23	Pias2	2061.42	-0.237252	0.0866849	0.00226537	0.0273111
24	Wrnip1	732.098	-0.237797	0.0880433	0.00250584	0.0294088
25	Sephs1	3288.03	-0.240723	0.0639064	6.2133e-05	0.00162536
26	Kars	4033.4	-0.24282	0.0674127	0.000115816	0.0027187
27	Riox2	382.146	-0.246001	0.0973905	0.00380867	0.0399706
28	Tdrkh	1820.7	-0.24647	0.0716997	0.000207039	0.00432234
29	Hnrnpr	2896.01	-0.246759	0.0823572	0.00093653	0.0139498
30	Nans	1168.21	-0.251285	0.100016	0.00375781	0.0396633
31	Ptbp2	2786.63	-0.253036	0.105311	0.00493986	0.0479192
32	Cdc37	2623.1	-0.253699	0.0866227	0.00108831	0.0156298
33	Pphln1	1769.99	-0.255266	0.093063	0.00188645	0.0238077
34	Puf60	5162.47	-0.257183	0.0955637	0.00215381	0.0263663
35	Bag4	727.535	-0.257381	0.105635	0.00433554	0.0438412
36	Ash2l	1921.3	-0.259177	0.0798842	0.000366082	0.00666543
37	Ftsj3	1393.39	-0.25927	0.0983351	0.00246768	0.0290994
38	Rhobtb3	3479.61	-0.259596	0.099122	0.00258532	0.0300638
39	Ccdc82	464.807	-0.260745	0.105797	0.0038953	0.0406609
40	Tpgs2	1206.37	-0.262161	0.102889	0.00306924	0.0341645
41	Paip2b	1173.6	-0.26364	0.111058	0.00478789	0.0468031
42	Prpf31	1248.7	-0.264813	0.0803317	0.000289815	0.0055373
43	Dsn1	520.506	-0.265819	0.10675	0.00346019	0.0372791
44	Wdr5	1328.26	-0.268658	0.0551916	3.41996e-07	1.79239e-05
45	Ipo7	6326.33	-0.2687	0.100927	0.00209073	0.0258668
46	Pagr1a	912.841	-0.268986	0.103268	0.0024519	0.0289585
47	Hnrnpf	14243.2	-0.26917	0.0866285	0.000529208	0.0088754
48	Zbtb14	883.446	-0.27142	0.107495	0.00297793	0.0334192
49	Nol10	561.272	-0.271803	0.107567	0.00295141	0.0331957
50	Adpgk	718.53	-0.272387	0.116294	0.00474092	0.0465276
51	Chd1l	494.238	-0.272947	0.116459	0.00469582	0.0462655
52	Gcat	832.132	-0.273115	0.118593	0.00518518	0.0496606
53	Snw1	1764.29	-0.273488	0.10367	0.00213421	0.0261548
54	U2af1	1590.56	-0.27629	0.120746	0.00519908	0.0496991
55	Grsf1	2019.21	-0.27659	0.1023	0.00171499	0.0221248
56	Tead2	2928.12	-0.278085	0.121068	0.00499416	0.0483055
57	Suds3	2014.91	-0.281195	0.0906319	0.000477211	0.00816669
58	Faf1	1314.26	-0.282394	0.113966	0.00301413	0.0337002
59	Sfxn1	3922.91	-0.282539	0.10462	0.00162803	0.0213677
60	Dlg3	242.745	-0.282893	0.108599	0.00212585	0.0261068
61	Gspt1	7009.73	-0.283383	0.0906833	0.000433581	0.00761182
62	Abcb10	544.057	-0.283643	0.110803	0.00238758	0.0283542
63	Eif4a1	22245.1	-0.284607	0.102791	0.00130661	0.0180784
64	Ebna1bp2	1380.52	-0.285518	0.0814759	0.000112309	0.0026446
65	Pgk1	17626.9	-0.286502	0.119919	0.00363069	0.0385659
66	Sumo3	2813.2	-0.286692	0.117165	0.00312379	0.0344514
67	Azin1	5601.23	-0.287663	0.12245	0.00396392	0.0412502
68	Ube2k	2296.57	-0.288	0.0957926	0.000608216	0.00993342
69	Litaf	1250.33	-0.288475	0.0889153	0.000275272	0.00531659
70	Lbr	1407.25	-0.289063	0.110684	0.00195615	0.0245234
71	Cenpv	676.879	-0.289219	0.106251	0.00142778	0.0194323
72	Commd10	930.567	-0.28962	0.108686	0.00167528	0.0217426
73	Brwd1	1403.51	-0.290414	0.110295	0.00181648	0.023118
74	Mb21d2	388.315	-0.290753	0.103656	0.00110109	0.0157534
75	Skil	684.776	-0.291433	0.124082	0.00381063	0.0399706
76	C1qbp	3132.5	-0.291728	0.0898882	0.000265309	0.00520075
77	Hsd17b7	1047.64	-0.293532	0.101396	0.000814587	0.0124826
78	Brip1os	2175.13	-0.295687	0.119979	0.00270934	0.0310986
79	Mis12	988.217	-0.296108	0.113667	0.00184826	0.0234236
80	Gatc	676.009	-0.296256	0.0748145	1.69281e-05	0.000551865
81	Atf1	537.56	-0.297952	0.123799	0.0030679	0.0341645
82	Mrps18b	725.275	-0.298091	0.0991346	0.000546888	0.00910113
83	Rab3ip	905.65	-0.298724	0.0672551	2.00373e-06	9.00128e-05
84	Zfp131	915.343	-0.298815	0.109913	0.00130239	0.0180517
85	Rfc2	1701.47	-0.299313	0.112728	0.00155256	0.0204846
86	Eif1ad	1381.83	-0.300601	0.075885	1.61036e-05	0.000529559
87	Pgp	2166.24	-0.300939	0.12997	0.00372762	0.0393734
88	Trim27	1447.6	-0.301378	0.0855368	8.90686e-05	0.00217189
89	Xrcc6	1064.51	-0.301608	0.0977998	0.000411117	0.00728333
90	Fadd	462.408	-0.30172	0.107644	0.000986296	0.0145097
91	Nfx1	1041.81	-0.303651	0.0763818	1.4717e-05	0.000491551
92	Tatdn2	658.752	-0.303757	0.0903501	0.000155965	0.00345182
93	Ubxn7	1420.68	-0.304078	0.117739	0.00180344	0.0230422
94	Nup107	982.15	-0.304106	0.112247	0.00126408	0.0176524
95	Spout1	688.429	-0.304484	0.117875	0.00179313	0.0229563
96	Msh2	1232.94	-0.304533	0.128011	0.00306179	0.0341645
97	Gle1	1587.85	-0.305106	0.0949976	0.000258944	0.00512607
98	Hmgxb4	675.439	-0.305156	0.0913535	0.000165882	0.0036078
99	2410002F23Rik	877.8	-0.305425	0.13919	0.00472354	0.0464384
100	Ptma	19923.1	-0.306819	0.0845549	5.66634e-05	0.00150577
101	Tpbg	276.229	-0.307072	0.130857	0.0032265	0.035316
102	Eif4a3	3532.93	-0.307167	0.0890959	0.000110693	0.00261062
103	Bri3bp	2315.65	-0.308759	0.112147	0.00105839	0.0153168
104	Acsl4	1185.77	-0.309048	0.123267	0.0020928	0.0258711
105	Rrp15	484.862	-0.310228	0.130826	0.00293005	0.0329991
106	Bmi1	3187.09	-0.310452	0.145261	0.00507816	0.0488838
107	Ube2e3	2276.11	-0.311202	0.091168	0.000119957	0.00280283
108	Hspa8	65230.3	-0.311958	0.130772	0.00277367	0.0315492
109	Cbx3	8871.45	-0.312067	0.113672	0.00104439	0.0151431
110	Abcb6	1143.29	-0.312771	0.105222	0.000521242	0.00875153
111	Ddx18	1428.22	-0.313556	0.0851274	4.27809e-05	0.00119581
112	Wdr46	840.396	-0.313751	0.0960582	0.000195963	0.0041311
113	Fbl	2724.88	-0.313958	0.0911601	0.000104333	0.00247611
114	Stmn1	6656.66	-0.314157	0.146559	0.00480177	0.0468237
115	Nudt21	2016.86	-0.314298	0.0947779	0.000163852	0.00357913
116	Lgr4	572.688	-0.315193	0.110574	0.000739154	0.0116217
117	Ppa1	1631.83	-0.316125	0.126757	0.0020034	0.0250326
118	Phf5a	1520.19	-0.317009	0.0983788	0.000219857	0.00451499
119	Cct7	7265.69	-0.317136	0.129083	0.00218242	0.0266301
120	Pkmyt1	423.426	-0.31722	0.150576	0.00503022	0.0485461
121	Cyp51	9811.65	-0.317856	0.135021	0.00280775	0.0318408
122	Rragb	555.894	-0.318644	0.137673	0.00306676	0.0341645
123	Atic	1872.54	-0.318713	0.100232	0.000249189	0.00498179
124	Snrnp40	1211.98	-0.319045	0.0894603	6.29558e-05	0.00164404
125	Klf15	486.051	-0.319221	0.120913	0.00130237	0.0180517
126	Hmgcs1	28435.9	-0.319299	0.121042	0.00130911	0.0180784
127	Lsm8	597.627	-0.319793	0.150144	0.00464338	0.0459659
128	Tdp2	741.501	-0.319928	0.139376	0.00316517	0.0347961
129	Scfd2	292.601	-0.31997	0.124375	0.00155518	0.0205012
130	Tmpo	7367.99	-0.32008	0.106297	0.000425847	0.00750904
131	Tcp1	9660.31	-0.320508	0.150114	0.00455326	0.0453343
132	Ak2	1895.25	-0.320519	0.0848025	2.72637e-05	0.000828498
133	Tamm41	430.411	-0.320865	0.112412	0.000686393	0.010975
134	Ncaph2	3283.01	-0.321029	0.101576	0.000259122	0.00512607
135	Nfatc2ip	366.565	-0.321478	0.115831	0.000862284	0.0129893
136	Cdk2ap1	6508.32	-0.32223	0.100487	0.000219003	0.00450681
137	Ppp1r26	281.589	-0.322838	0.133814	0.00229303	0.0275785
138	Eif3g	1371.19	-0.323437	0.125625	0.00148799	0.0199928
139	Stk39	894.451	-0.325261	0.0756196	2.87631e-06	0.000121271
140	Pycrl	758.358	-0.325785	0.152977	0.00434068	0.0438542
141	Fam53a	718.731	-0.325956	0.114131	0.000645513	0.0104319
142	Pus1	675.239	-0.326615	0.107735	0.000371162	0.00673356
143	Srm	2271.53	-0.326821	0.0935468	7.57355e-05	0.00190843
144	Rgs19	246.47	-0.326837	0.156516	0.00469439	0.0462655
145	Tfam	1058.12	-0.326947	0.149684	0.00379094	0.0398749
146	Ints7	2137.74	-0.327117	0.14732	0.00348237	0.0374647
147	Dennd11	658.485	-0.329186	0.137969	0.00228292	0.0275007
148	Nmt2	1166.32	-0.329321	0.0847418	1.61686e-05	0.000529986
149	Cct5	7902.02	-0.330089	0.154501	0.00407137	0.0418904
150	Mmd	787.746	-0.330124	0.0913682	4.6788e-05	0.00128637
151	Blm	631.969	-0.330186	0.156607	0.0043259	0.0437928
152	Mat2a	3606.99	-0.330789	0.157457	0.00436749	0.0440492
153	Tmem123	3078.41	-0.330829	0.110541	0.000400681	0.00713401
154	Adss	1687.66	-0.33109	0.112976	0.000485249	0.0082761
155	Ppan	592.772	-0.331914	0.111913	0.000430916	0.00758956
156	Mre11a	632.228	-0.332575	0.0992084	0.00011819	0.00277012
157	Seh1l	1545.28	-0.332607	0.0905828	3.63843e-05	0.00105816
158	Csrp2	277.604	-0.33274	0.163002	0.00484923	0.0471917
159	Rsl1d1	2523.32	-0.3334	0.159492	0.00433648	0.0438412
160	Tmem183a	2569.93	-0.33391	0.151052	0.00329836	0.0358944
161	Haus6	880.928	-0.334016	0.151094	0.00329364	0.0358688
162	Bop1	1644.58	-0.334921	0.10244	0.000153662	0.00344631
163	Rimklb	885.488	-0.335026	0.0981205	9.22076e-05	0.00223042
164	Limd2	659.629	-0.336074	0.153514	0.00337927	0.0366165
165	Yaf2	1854.47	-0.336764	0.167189	0.00490054	0.0476603
166	Psmd7	3276.91	-0.338387	0.146151	0.00244744	0.0289285
167	Prmt1	4884.72	-0.338682	0.135034	0.00149691	0.020066
168	Tpm4	5868.49	-0.338767	0.145061	0.00232094	0.0277813
169	Wdr55	489.449	-0.338915	0.133224	0.00135723	0.0186407
170	Lsm6	1788.47	-0.33948	0.129633	0.0011002	0.0157534
171	Pcgf6	216.661	-0.340061	0.148018	0.00250728	0.0294088
172	Pusl1	415.385	-0.340209	0.162935	0.00403449	0.0415961
173	Rrs1	1582.65	-0.340818	0.0801759	3.03637e-06	0.000127663
174	Smyd4	200.48	-0.341015	0.140596	0.00180634	0.0230432
175	Bnip3	425.444	-0.341159	0.170587	0.00480211	0.0468237
176	Fdps	5807.38	-0.341788	0.0925469	3.02671e-05	0.000904655
177	Gtf2e2	902.988	-0.341899	0.150137	0.00257679	0.0300109
178	Ddx51	484.761	-0.34254	0.131554	0.00110736	0.0158239
179	Snrpa1	1071.18	-0.34265	0.147091	0.00225258	0.0272163
180	Scpep1	1885.37	-0.34266	0.079555	2.3158e-06	0.000101612
181	Ppid	1230.02	-0.342924	0.090248	1.9677e-05	0.000637348
182	H1f0	3620.78	-0.343088	0.140281	0.00167519	0.0217426
183	Thoc3	879.745	-0.343395	0.108904	0.000206937	0.00432234
184	Stimate	334.481	-0.343825	0.138138	0.00148471	0.0199768
185	Lrrc42	1346.69	-0.344097	0.156409	0.00301005	0.0336795
186	Ahsa1	2236.35	-0.344491	0.159577	0.00328975	0.0358688
187	Lyar	580.304	-0.344638	0.128891	0.000889741	0.0133629
188	Cirbp	751.783	-0.344734	0.162388	0.0035526	0.0380305
189	Rcor3	262.481	-0.344948	0.153324	0.00265587	0.0306715
190	Ppp1cc	7263.88	-0.345081	0.151911	0.00251882	0.0294992
191	Kcnk1	214.219	-0.345299	0.154636	0.00275144	0.0313804
192	Ugdh	780.828	-0.345308	0.120853	0.000517098	0.00870132
193	Mrps27	1453	-0.345398	0.123671	0.000625843	0.0101575
194	Carnmt1	1214.65	-0.347957	0.0830021	3.62823e-06	0.00014963
195	Anp32b	4638.52	-0.348529	0.0932207	2.34994e-05	0.000732853
196	Cdca5	721.475	-0.348881	0.15022	0.0021348	0.0261548
197	Bcl7a	1201.03	-0.348927	0.0997646	5.83542e-05	0.00154798
198	Hmgb1	14673.7	-0.349354	0.14592	0.00177841	0.022826
199	Clpp	1128.23	-0.349903	0.169143	0.00376842	0.0397211
200	Hmces	172.237	-0.350092	0.16317	0.00318002	0.0348832
201	Prmt3	1165.99	-0.35123	0.109986	0.000165535	0.00360546
202	Dhrs13	840.323	-0.351469	0.172621	0.00396678	0.0412502
203	Rbmx2	243.869	-0.351519	0.170066	0.00371405	0.0392576
204	Epb41	1467.12	-0.351765	0.175071	0.00418005	0.0428044
205	Dgcr8	982.334	-0.351967	0.104325	8.80784e-05	0.00215122
206	Gmpr2	772.816	-0.352128	0.185786	0.00522204	0.0498555
207	Mrps7	1345.59	-0.35279	0.185613	0.00513093	0.0492035
208	Ptges3	4910.75	-0.352845	0.11497	0.000244898	0.00490251
209	Fndc4	1001.98	-0.353261	0.17665	0.00419156	0.0428931
210	Septin6	1067.43	-0.353506	0.0884567	7.85049e-06	0.000291143
211	Psip1	4703.85	-0.354421	0.0871796	5.81419e-06	0.000226184
212	Wtip	328.353	-0.354566	0.182893	0.00467161	0.0461173
213	Wdr4	753.126	-0.354868	0.161448	0.00267619	0.0308561
214	Dclre1b	464.108	-0.355083	0.0958555	2.49394e-05	0.000769805
215	Rcl1	624.345	-0.355119	0.179641	0.00430187	0.0436668
216	Tsr2	696.109	-0.355658	0.161652	0.00263957	0.0305301
217	Usp37	1017.42	-0.355992	0.161514	0.00260595	0.0302106
218	Lin54	792.785	-0.356374	0.119084	0.00030021	0.00564305
219	Naa50	6249.17	-0.356999	0.0733049	1.36066e-07	8.11772e-06
220	Grtp1	98.497	-0.357206	0.179104	0.00405511	0.0417801
221	E2f6	1604.66	-0.357975	0.167901	0.00299819	0.0335717
222	Get4	1536.02	-0.358229	0.182274	0.00425282	0.0432619
223	Klhl23	2392.44	-0.358266	0.111288	0.000139979	0.0031916
224	Wtap	1715.8	-0.358713	0.187441	0.0046847	0.0462163
225	Pym1	479.895	-0.359295	0.167101	0.00283727	0.0321273
226	Bccip	955.356	-0.359409	0.129826	0.000573034	0.00945288
227	Srsf2	6697.4	-0.359681	0.0746636	1.71786e-07	9.74788e-06
228	Macroh2a2	1246.65	-0.359857	0.07571	2.35549e-07	1.30184e-05
229	Cnot9	1987.12	-0.35991	0.0827078	1.5621e-06	7.27729e-05
230	Rmi1	693.244	-0.360097	0.128698	0.000521207	0.00875153
231	Tardbp	5795.76	-0.360473	0.0630816	1.32168e-09	1.17349e-07
232	Galk1	984.295	-0.360859	0.177731	0.00361407	0.0384702
233	Srsf1	8508.79	-0.361017	0.0561285	1.52377e-11	1.91665e-09
234	Atad5	502.205	-0.361255	0.178403	0.00363927	0.0386023
235	Rbmxl1	3918.22	-0.361698	0.140681	0.000973171	0.0143448
236	Rnd2	570.101	-0.361793	0.149202	0.0014283	0.0194323
237	Pkig	1014.05	-0.361798	0.125487	0.000396018	0.00709917
238	Eif4e	4731.08	-0.362158	0.178174	0.00354546	0.0380305
239	Enoph1	643.558	-0.362703	0.0949436	1.44952e-05	0.000489572
240	Sigmar1	1197.37	-0.363549	0.129534	0.000488419	0.00832077
241	Car8	2346.34	-0.36362	0.19858	0.0051911	0.0496858
242	Cops4	2028.98	-0.363642	0.187546	0.00422222	0.0431192
243	Ipp	300.042	-0.363797	0.166844	0.00251918	0.0294992
244	Pdss1	308.486	-0.364212	0.187228	0.00414336	0.0424863
245	Acss1	2072.7	-0.364544	0.142372	0.000969356	0.0143165
246	Xrcc2	438.844	-0.365105	0.175279	0.00308207	0.0342546
247	Smyd2	1220.74	-0.365414	0.127165	0.000391152	0.00702862
248	Slc16a1	2022.85	-0.365862	0.0981324	2.00861e-05	0.00064782
249	Rad54l	777.454	-0.366238	0.11766	0.000182185	0.00387311
250	Grwd1	789.452	-0.366528	0.126636	0.000362498	0.00661613
251	Jade1	583.452	-0.367338	0.119733	0.000208078	0.00433802
252	Slc43a1	151.421	-0.367988	0.195433	0.00449053	0.0448701
253	Elavl2	291.505	-0.368385	0.170797	0.00252453	0.029539
254	Drg1	1897.21	-0.368474	0.196991	0.00457406	0.0454515
255	Bcas2	1660.83	-0.36855	0.171055	0.00253296	0.0296146
256	Bzw2	2499.43	-0.368802	0.101051	2.6292e-05	0.000804973
257	G3bp1	5558.92	-0.369356	0.0571036	1.09229e-11	1.44624e-09
258	Wdr74	514.43	-0.369686	0.167134	0.00219418	0.0267088
259	Wdr77	1798.11	-0.369976	0.0916478	5.48533e-06	0.000216592
260	Timm50	1588.75	-0.370521	0.1411	0.000757009	0.0117918
261	Thg1l	239.154	-0.371252	0.204648	0.00493133	0.047898
262	Hmbs	1017.9	-0.371302	0.148257	0.00104262	0.015132
263	Nbn	663.09	-0.371392	0.13063	0.000400368	0.00713401
264	Lmo3	666.205	-0.371439	0.124459	0.000259111	0.00512607
265	Cct3	8011.43	-0.374616	0.173568	0.00234784	0.0280366
266	Stip1	5477.29	-0.375477	0.100845	1.8318e-05	0.000594605
267	Pitpnb	2286.11	-0.376231	0.0847729	8.72459e-07	4.23437e-05
268	Gpt2	4238.68	-0.376425	0.0964518	8.86851e-06	0.000324906
269	Dis3	829.088	-0.376467	0.1717	0.00212742	0.0261068
270	Trmt2a	761.61	-0.376494	0.133298	0.000399236	0.00713167
271	Rce1	483.964	-0.376562	0.161235	0.00151232	0.0201651
272	Wdr43	1466.2	-0.37661	0.129129	0.000301596	0.00565501
273	Tfrc	3950.94	-0.377621	0.1791	0.00253875	0.0296223
274	Prim2	813.799	-0.377629	0.180957	0.00266152	0.0307133
275	Rps6ka6	560.74	-0.377643	0.18703	0.00307537	0.0342076
276	Pimreg	2467.73	-0.378657	0.187746	0.00305643	0.0341479
277	Jam3	1107.7	-0.380341	0.20025	0.00380792	0.0399706
278	Fzd9	1284.67	-0.3807	0.200915	0.0038268	0.0400845
279	Polr2e	1136.28	-0.380839	0.207115	0.00425339	0.0432619
280	Cdc7	338.825	-0.38117	0.164873	0.00152187	0.0202634
281	Ncapg2	1676.59	-0.383906	0.172184	0.00179783	0.0229969
282	Timm8a1	1002.41	-0.384353	0.194791	0.00314688	0.0346708
283	Kmt5a	2296.5	-0.385417	0.0818571	2.17996e-07	1.21418e-05
284	Pnp	981.773	-0.385443	0.105539	2.14633e-05	0.000677943
285	Mir9-3hg	898.366	-0.385637	0.17296	0.00176389	0.0226589
286	Elovl6	3555.35	-0.38586	0.131709	0.000260424	0.00513164
287	Ctdspl2	1336.79	-0.386792	0.134753	0.000308983	0.00577918
288	Eif1ax	5218.24	-0.387291	0.211362	0.0040227	0.0415773
289	Ift57	549.471	-0.387306	0.0998203	8.56379e-06	0.000316044
290	Nsg2	990.396	-0.387605	0.195705	0.00299357	0.0335448
291	Eloc	1881.68	-0.387855	0.230675	0.00522852	0.0498858
292	Pms2	337.54	-0.388034	0.214992	0.00420097	0.0429312
293	Psat1	12407	-0.38908	0.196202	0.00293174	0.0329991
294	Sarnp	1087.9	-0.389232	0.204065	0.0034111	0.0368282
295	Camta1	981.622	-0.389475	0.22552	0.00475824	0.0466196
296	C630043F03Rik	90.102	-0.389568	0.233234	0.00523399	0.0499064
297	Atl3	1315.93	-0.389744	0.0964369	4.27361e-06	0.00017387
298	Uchl3	526.542	-0.389901	0.193666	0.00272866	0.0312173
299	Timm9	360.313	-0.390027	0.200829	0.00315612	0.0347219
300	Zfp593	285.694	-0.39017	0.229277	0.00493452	0.0478982
301	Hnrnpdl	4107.43	-0.390224	0.153913	0.000775421	0.0119797
302	Osgin2	327.263	-0.390391	0.160298	0.00100722	0.0146902
303	Exog	357.934	-0.390617	0.113824	4.58094e-05	0.00126843
304	Casp2	663.885	-0.391277	0.131532	0.000212567	0.00440618
305	Asf1b	437.015	-0.391423	0.175278	0.00164187	0.0214939
306	Ube2d3	7344.57	-0.391482	0.203332	0.00321465	0.0352374
307	Alyref	2099.51	-0.391688	0.12182	9.64287e-05	0.00231398
308	Cibar1	919.154	-0.391827	0.222801	0.00439339	0.0442092
309	Peg12	1726.71	-0.39228	0.119246	7.4228e-05	0.00188302
310	Ddx39a	1838.63	-0.392349	0.195838	0.00271408	0.0311294
311	Acsl3	2984.42	-0.392751	0.130058	0.000181197	0.00386845
312	Slc7a6	840.699	-0.393436	0.154423	0.000723362	0.0114209
313	Polr2h	415.009	-0.394982	0.232303	0.00471193	0.0463637
314	Sgk3	631.259	-0.395113	0.182102	0.00182852	0.0232125
315	Mars1	2463.49	-0.396149	0.105453	1.26299e-05	0.000439253
316	Dcun1d5	1659.25	-0.396217	0.215859	0.00364596	0.0386462
317	Med18	190.23	-0.396527	0.191523	0.00224977	0.0272163
318	Ptges3-ps	674.143	-0.396551	0.118716	5.91941e-05	0.00156476
319	Herc6	97.5898	-0.398414	0.178866	0.00154263	0.0204071
320	Nsl1	480.546	-0.39889	0.177013	0.00144264	0.0195771
321	Snu13	2803.6	-0.399452	0.187741	0.00192064	0.0241585
322	Alkbh1	169.492	-0.39988	0.238377	0.004664	0.0461014
323	Hmgb3	3340.89	-0.399953	0.160912	0.000794613	0.0122137
324	Plk4	1058.4	-0.400361	0.173961	0.00126414	0.0176524
325	Rdx	6256.63	-0.400601	0.111977	2.38479e-05	0.000740658
326	Cops3	1807.59	-0.400703	0.2479	0.00511362	0.0491624
327	Exosc3	444.769	-0.402123	0.177235	0.00134249	0.0184718
328	Elp6	342.536	-0.403285	0.14578	0.000349436	0.00642434
329	Rbpms	114.495	-0.403681	0.215175	0.00312468	0.0344514
330	E130308A19Rik	501.76	-0.404251	0.179763	0.001377	0.0188606
331	Saal1	584.987	-0.405483	0.163322	0.000753241	0.0117453
332	Zbtb25	320.891	-0.407515	0.144163	0.000278461	0.00536108
333	Nipa1	439.147	-0.40753	0.193999	0.00187411	0.0236718
334	Kbtbd6	223.351	-0.408096	0.186766	0.00153661	0.0203691
335	Rad18	466.771	-0.408874	0.204427	0.00230074	0.0276052
336	Lsm2	970.727	-0.409918	0.120633	4.1305e-05	0.001161
337	Rbbp4	8482.24	-0.4106	0.207901	0.00238336	0.0283263
338	Srsf10	3140.31	-0.410705	0.155457	0.000460248	0.0079394
339	Pgam5	1198.27	-0.410769	0.0873659	1.66754e-07	9.57029e-06
340	Stoml2	1747.47	-0.410833	0.199012	0.00196271	0.0245852
341	Cenpk	212.37	-0.411353	0.265615	0.00512611	0.0492035
342	Gm54170	94.4361	-0.412266	0.194356	0.00170353	0.0220146
343	Mrpl14	686.8	-0.412899	0.257524	0.0046428	0.0459659
344	Dph5	260.053	-0.413348	0.200136	0.00190854	0.0240665
345	Ankrd27	480.87	-0.414184	0.120609	3.45318e-05	0.00102401
346	Meaf6	789.593	-0.415106	0.133205	0.000102549	0.00243759
347	Rnaseh2b	790.916	-0.415423	0.187081	0.00130876	0.0180784
348	Slc1a5	367.767	-0.415635	0.163923	0.000585164	0.00961095
349	Tmed2	6148.03	-0.415681	0.197237	0.00169612	0.0219496
350	Ubxn2a	784.93	-0.416872	0.146798	0.000241084	0.00486715
351	Haus1	495.023	-0.416994	0.242631	0.00367724	0.0389504
352	Cbx1	1803.39	-0.417447	0.129087	6.7265e-05	0.00172964
353	Gnl3	907.25	-0.417756	0.242488	0.00362364	0.0385449
354	Snrnp25	546.423	-0.418296	0.256824	0.0042351	0.0432215
355	Sema7a	60.7906	-0.418378	0.269908	0.0047907	0.0468031
356	Cdk4	9652.33	-0.418571	0.15571	0.00037	0.00672866
357	Obi1	597.34	-0.418696	0.129398	6.58892e-05	0.00170882
358	Tomm5	1124.04	-0.41933	0.282182	0.00521246	0.0497955
359	Hat1	2234.92	-0.41934	0.181173	0.000999192	0.0146141
360	Sass6	312.668	-0.419642	0.15167	0.000290763	0.00554838
361	Gm3325	471.297	-0.419911	0.266949	0.00456024	0.045344
362	Amd1	3103.1	-0.420287	0.162843	0.00049129	0.00836024
363	Denr	1260.64	-0.420461	0.151106	0.000275	0.00531659
364	Yars2	433.422	-0.421016	0.178788	0.000887385	0.0133408
365	Gm42517	166.567	-0.421144	0.187726	0.00116735	0.016552
366	Gins3	228.426	-0.421566	0.207989	0.00191019	0.0240672
367	Tub	363.504	-0.421875	0.142426	0.000156253	0.00345312
368	Fancc	270.761	-0.422178	0.138741	0.000120295	0.00280638
369	1110004F10Rik	2891.04	-0.42241	0.20487	0.00175423	0.022554
370	Exosc8	666.214	-0.422812	0.186943	0.0010975	0.0157318
371	Sms	3828.05	-0.423425	0.230646	0.00278014	0.0315752
372	Mvd	1741.94	-0.423597	0.219443	0.00229678	0.0276016
373	Spcs3	2513.94	-0.423843	0.192502	0.00125426	0.0175783
374	Nsmce4a	1205.41	-0.424159	0.194365	0.00130906	0.0180784
375	Ivns1abp	4503.82	-0.424321	0.129648	5.43707e-05	0.00145509
376	Pask	440.278	-0.424477	0.160177	0.000386785	0.00695844
377	Usp46	1617.84	-0.424727	0.135598	8.72088e-05	0.0021369
378	Glce	632.429	-0.425474	0.179051	0.000801778	0.0123113
379	Sox2ot	349.889	-0.425829	0.276573	0.00454536	0.0452856
380	Rpf1	664.359	-0.426235	0.189045	0.00107771	0.0155218
381	Cep78	437.098	-0.4275	0.136464	8.43973e-05	0.00208117
382	Exosc1	445.166	-0.427531	0.125067	3.13309e-05	0.000934602
383	Cbx5	12453.7	-0.427666	0.137385	8.99594e-05	0.00218655
384	Eri1	2106.87	-0.428987	0.145941	0.000154987	0.00344722
385	Lsm5	412.568	-0.429595	0.259155	0.00363328	0.0385659
386	Nudcd1	788.847	-0.430003	0.213566	0.00180907	0.0230432
387	Lig1	2892.47	-0.430169	0.169813	0.000503845	0.00851628
388	Sptssa	1784.51	-0.431712	0.255025	0.00335278	0.0363556
389	Uchl5	636.1	-0.431791	0.107323	2.80992e-06	0.000118804
390	Radx	60.8489	-0.432207	0.266739	0.00377726	0.0397864
391	Kcnmb4	660.565	-0.432731	0.157134	0.000261763	0.0051513
392	Ankrd49	630.513	-0.434337	0.236441	0.00250067	0.0293965
393	Pdcd2l	408.111	-0.434641	0.190544	0.000927076	0.0138429
394	Orc2	1343.41	-0.43524	0.204425	0.00132578	0.0182752
395	L2hgdh	493.217	-0.435429	0.174777	0.000534003	0.00894588
396	Trmt61a	529.562	-0.435949	0.211855	0.00154824	0.0204454
397	Ppih	471.84	-0.436131	0.266708	0.00355656	0.0380458
398	Pdik1l	559.628	-0.436958	0.191551	0.000905379	0.0135708
399	B3galnt1	267.82	-0.43729	0.268858	0.00357188	0.0381287
400	Topbp1	3157.92	-0.438082	0.133077	4.35396e-05	0.00121476
401	Cmtm5	164.156	-0.439408	0.296073	0.00437046	0.0440492
402	Mir100hg	528.46	-0.439653	0.187297	0.000745899	0.0116726
403	Sdf2l1	551.209	-0.440216	0.219948	0.00168234	0.0217968
404	Uba2	3461.71	-0.440481	0.208075	0.00129525	0.0180007
405	Ran	17775.6	-0.440592	0.230568	0.00203167	0.025302
406	Dnase2a	206.794	-0.441405	0.160347	0.000239249	0.00484728
407	Hmgb2	7223.7	-0.441485	0.220968	0.00167486	0.0217426
408	Tmem167	2526.37	-0.441992	0.198917	0.000995381	0.0145867
409	Brcc3	484.012	-0.443046	0.23787	0.00219185	0.026705
410	Emc8	1874.04	-0.443273	0.174825	0.000436468	0.00765163
411	Gulp1	154.825	-0.443863	0.255019	0.00275467	0.0313804
412	Pus7	697.427	-0.445083	0.122513	1.15466e-05	0.000406258
413	Gm715	140.06	-0.44708	0.166534	0.000275257	0.00531659
414	Pold1	2341.29	-0.447443	0.176261	0.000414691	0.00733803
415	Dbr1	387.099	-0.447902	0.173909	0.000372471	0.00674335
416	Pfn4	111.133	-0.448544	0.249386	0.00236596	0.0281861
417	Inip	786.126	-0.448734	0.120647	7.92566e-06	0.00029321
418	Mtln	329.037	-0.450825	0.275686	0.00312423	0.0344514
419	Tmem97	1518.09	-0.450978	0.0900821	2.23718e-08	1.58535e-06
420	Lrrn1	4013	-0.452316	0.158196	0.000154487	0.00344722
421	Ube2cbp	74.642	-0.453267	0.227153	0.00150847	0.0201316
422	Rnaseh2a	683.606	-0.453485	0.18308	0.000461514	0.00794309
423	Cinp	905.216	-0.453898	0.191434	0.000608746	0.00993342
424	Casp8ap2	612.39	-0.454443	0.158789	0.000149804	0.0033698
425	Cfap74	103.997	-0.454702	0.250599	0.0021712	0.0265361
426	Napepld	125.082	-0.455419	0.177997	0.000361708	0.00660971
427	Spc24	605.934	-0.456325	0.219403	0.00121337	0.0170696
428	Smc6	1570.37	-0.456378	0.108576	9.73712e-07	4.6956e-05
429	Pdpn	1151.19	-0.457514	0.177796	0.000339907	0.00627974
430	2610035D17Rik	136.426	-0.45807	0.310806	0.00378608	0.0398515
431	Mplkip	338.06	-0.46091	0.249794	0.00193351	0.0242597
432	Rras2	352.503	-0.461639	0.151375	7.63968e-05	0.00191869
433	Rbbp8	545.387	-0.462118	0.142069	3.82858e-05	0.00110706
434	Cct6a	9088.31	-0.462618	0.205969	0.000769032	0.0119054
435	2810408I11Rik	143.976	-0.46268	0.29299	0.00310253	0.034383
436	Ranbp1	3411.23	-0.463238	0.152238	7.68088e-05	0.00192583
437	Mrpl18	1405.06	-0.46471	0.193827	0.000511211	0.00862147
438	Prkcq	390.951	-0.465432	0.13191	1.36599e-05	0.000469974
439	Msh3	303.709	-0.4663	0.140934	3.00944e-05	0.000901278
440	Actl6a	1769.47	-0.466863	0.206009	0.000702686	0.0112118
441	Prps1	1423.87	-0.466905	0.223667	0.00108206	0.0155548
442	Pals2	1352.74	-0.467554	0.133373	1.45323e-05	0.000489572
443	Ackr3	342.257	-0.4678	0.197946	0.000543133	0.00905862
444	Slc1a1	83.8038	-0.467802	0.307421	0.00325707	0.0355733
445	Sc5d	2219.19	-0.467807	0.156989	8.9838e-05	0.00218655
446	Rnf168	1424.76	-0.468124	0.180063	0.000283733	0.00544768
447	Imp4	670.291	-0.468468	0.199269	0.00055736	0.00923469
448	Adcy8	145.839	-0.469368	0.337882	0.00386984	0.0404231
449	Chaf1a	1240.46	-0.469453	0.195042	0.000476531	0.00816431
450	Ubr7	2198.73	-0.469881	0.13297	1.27546e-05	0.00044257
451	E130307A14Rik	281.844	-0.470272	0.159005	9.40666e-05	0.0022645
452	Timm23	3107.75	-0.470635	0.240786	0.00141154	0.0192638
453	Slc35b2	2821.52	-0.471543	0.211785	0.000743012	0.0116523
454	1810009A15Rik	822.995	-0.472168	0.269584	0.00211167	0.026032
455	Tlcd1	697.803	-0.473285	0.155309	6.81527e-05	0.00174651
456	Gpr173	209.896	-0.473365	0.244432	0.00143331	0.0194729
457	Slc7a2	409.811	-0.473579	0.219277	0.000858809	0.0129499
458	Dnaaf2	540.221	-0.474188	0.0887373	2.80561e-09	2.32681e-07
459	Fam169a	173.052	-0.474929	0.185833	0.000300912	0.00564922
460	Gucy1b1	350.877	-0.475098	0.180717	0.000243746	0.00489894
461	Set	9620.74	-0.47531	0.0564048	1.11e-18	3.64226e-16
462	Tlcd3a	369.048	-0.475853	0.167764	0.00013012	0.00300311
463	Tyms	935.091	-0.476255	0.245233	0.00138173	0.0189082
464	Rassf2	2030.36	-0.476463	0.133582	1.04853e-05	0.000375928
465	Pwwp3a	364.511	-0.476581	0.130537	7.58901e-06	0.000284239
466	Abhd15	253.375	-0.477668	0.199126	0.000450745	0.0078207
467	Prpf4	920.884	-0.477951	0.0874983	1.38692e-09	1.22422e-07
468	Usp13	117.854	-0.478739	0.213393	0.000667209	0.0107023
469	Ctu2	365.371	-0.478754	0.137825	1.45048e-05	0.000489572
470	Kpna3	3047.56	-0.478882	0.134457	1.04208e-05	0.000374502
471	Insig1	8566.29	-0.479245	0.131438	7.51064e-06	0.000282004
472	Rpain	256.262	-0.479673	0.278052	0.00208676	0.02586
473	Ncald	4909.68	-0.480225	0.183965	0.000244747	0.00490251
474	Slf1	359.245	-0.48065	0.244853	0.00127133	0.0177055
475	Lypd6	201.886	-0.482084	0.157677	6.02714e-05	0.00159045
476	Zfp711	52.8342	-0.483663	0.384176	0.00400325	0.0414722
477	Trmt6	649.159	-0.485778	0.211149	0.000541608	0.00905319
478	Chac1	65.6957	-0.486422	0.418186	0.0042531	0.0432619
479	Trip13	613.911	-0.487039	0.251664	0.00128043	0.0178128
480	Nemp2	169.438	-0.487473	0.240646	0.0010426	0.015132
481	Tmem151b	341.381	-0.488572	0.219944	0.000646352	0.0104343
482	Arl6ip6	1268.13	-0.490261	0.146117	1.98197e-05	0.000640597
483	Emg1	1631.29	-0.490304	0.226121	0.000726043	0.0114513
484	Pdgfrl	22.0778	-0.490441	0.760624	0.00386078	0.0403799
485	C430049B03Rik	25.7313	-0.490555	0.446554	0.00430866	0.043685
486	E2f2	457.204	-0.49062	0.221245	0.000641024	0.010381
487	Nkx6-2	69.5786	-0.491344	0.353933	0.00326869	0.0356744
488	Bcat1	625.018	-0.491468	0.18004	0.000154808	0.00344722
489	Dimt1	273.318	-0.492616	0.248914	0.00111001	0.015836
490	Brsk2	350.867	-0.493526	0.231018	0.000763599	0.0118462
491	Mrm1	167.346	-0.493581	0.194531	0.000266225	0.00520517
492	Shmt1	870.162	-0.493592	0.151598	2.728e-05	0.000828498
493	Rpf2	767.573	-0.494033	0.235889	0.00084081	0.0127678
494	Pradc1	354.204	-0.494215	0.242051	0.000949642	0.0140804
495	Erg28	1567.57	-0.494697	0.169483	8.35126e-05	0.00206308
496	Dctpp1	1084.08	-0.495746	0.257235	0.00121344	0.0170696
497	Etaa1	456.205	-0.497212	0.19236	0.000224947	0.00459316
498	Gm11650	16.8066	-0.497283	0.61999	0.00442472	0.0444652
499	Gm53222	11.2553	-0.498313	0.636307	0.00437165	0.0440492
500	Nop16	782.71	-0.500708	0.2122	0.000407062	0.00721997
501	E2f8	860.283	-0.500952	0.261311	0.00118985	0.0168319
502	Utp18	1146.16	-0.503172	0.128314	1.93431e-06	8.71535e-05
503	Mettl1	352.527	-0.503865	0.206604	0.000319741	0.00594356
504	Tmem47	2495.04	-0.504445	0.130889	2.51982e-06	0.000108669
505	Apex1	1567.31	-0.504601	0.0887624	2.847e-10	2.9233e-08
506	Gm32856	139.996	-0.505776	0.270084	0.0012604	0.017648
507	Mrto4	1233.05	-0.506517	0.205944	0.000295148	0.00559412
508	Toe1	350.076	-0.506645	0.206183	0.000296656	0.00559794
509	Nsg1	1837.43	-0.507175	0.129032	1.78631e-06	8.17046e-05
510	Idi1-ps1	741.147	-0.508548	0.25793	0.000992926	0.0145707
511	Tma16	162.725	-0.510668	0.208489	0.000292934	0.00556169
512	Nptx2	1234.15	-0.511286	0.183446	0.000108307	0.00255836
513	Dek	3274.47	-0.511393	0.140985	5.79274e-06	0.000225932
514	Idi1	8892.22	-0.511901	0.256251	0.000911697	0.0136519
515	Ifrd2	394.585	-0.512662	0.117072	2.37183e-07	1.30184e-05
516	Srsf3	8446.24	-0.513816	0.246898	0.000738848	0.0116217
517	Stard4	3314.02	-0.514345	0.122612	5.34183e-07	2.66985e-05
518	Eif2s1	2863.77	-0.514369	0.255061	0.000856047	0.0129212
519	Fam131b	95.3304	-0.514716	0.312841	0.00184394	0.0233886
520	Aunip	146.343	-0.516691	0.278501	0.00120298	0.0169857
521	Fsd1l	398.655	-0.517241	0.139231	3.87666e-06	0.000159006
522	Yrdc	464.293	-0.517253	0.212764	0.000291514	0.00555569
523	Cdh11	392.679	-0.517797	0.266966	0.000993322	0.0145707
524	Fgfr3	1870.93	-0.518987	0.242621	0.00061633	0.0100247
525	Brip1	375.743	-0.519974	0.167244	3.51975e-05	0.00103159
526	Fam241a	147.842	-0.520032	0.25287	0.000746262	0.0116726
527	Lhfpl3	956.838	-0.520324	0.206957	0.000225184	0.00459316
528	Smco4	108.789	-0.521391	0.23951	0.000550628	0.0091432
529	Cnbp	10492.7	-0.522522	0.248039	0.000649166	0.0104685
530	3110082I17Rik	405.69	-0.522637	0.209554	0.000233875	0.00475117
531	Rundc3b	36.0494	-0.524237	0.413751	0.00297225	0.0333804
532	Rif1	992.756	-0.524822	0.170076	3.64595e-05	0.00105831
533	H2az1	15138.2	-0.526196	0.247209	0.000598152	0.00980294
534	Nsun2	2494.91	-0.526233	0.0996132	2.1858e-09	1.85351e-07
535	Alkbh2	80.5019	-0.527465	0.357127	0.00222373	0.0269599
536	Cenps	185.594	-0.527646	0.276394	0.00098724	0.0145097
537	Mapk12	284.914	-0.527867	0.177011	5.01835e-05	0.00136236
538	Homer2	682.406	-0.528196	0.0926314	1.98587e-10	2.08158e-08
539	Prrg1	458.549	-0.529396	0.226739	0.000343394	0.00633642
540	Pole4	1279.45	-0.530006	0.229082	0.000361659	0.00660971
541	Slc29a1	656.745	-0.530877	0.191642	9.63225e-05	0.00231398
542	Umps	1293.6	-0.531957	0.10112	2.32333e-09	1.95912e-07
543	Xrcc3	130.667	-0.532563	0.194554	0.000105092	0.00249021
544	Gemin6	253.281	-0.532981	0.189488	8.28573e-05	0.00205024
545	Bok	530.263	-0.53433	0.187297	7.21669e-05	0.00183691
546	1700025G04Rik	1368.01	-0.53435	0.168637	2.52248e-05	0.000777027
547	Mtap	1576.75	-0.534494	0.183812	6.04147e-05	0.00159145
548	Sncaip	515.23	-0.535629	0.21266	0.000196273	0.00413186
549	Rpa1	3753.41	-0.536556	0.098048	6.84106e-10	6.45368e-08
550	Gt(ROSA)26Sor	225.083	-0.538777	0.338301	0.00170562	0.0220228
551	Dna2	365.954	-0.543444	0.189967	6.52794e-05	0.00169592
552	Fancb	203.932	-0.544801	0.313289	0.00124724	0.0174961
553	Gprin1	412.962	-0.545119	0.222458	0.00022137	0.00453373
554	Nip7	979.144	-0.546103	0.269171	0.000657038	0.0105728
555	Paxip1	1064.57	-0.546307	0.112885	1.83611e-08	1.31973e-06
556	Tinf2	776.633	-0.546829	0.212944	0.000155918	0.00345182
557	Polr3k	1676.57	-0.546923	0.232192	0.000284041	0.00544768
558	1110018N20Rik	16.8784	-0.548228	0.673517	0.00333226	0.036185
559	Bambi	68.7037	-0.548574	0.231819	0.00027235	0.00529066
560	Pcgf2	53.2546	-0.548789	0.398652	0.00221714	0.0269231
561	Nop56	1872	-0.551423	0.19108	5.64867e-05	0.00150372
562	Msmo1	6679.59	-0.551595	0.236952	0.000295754	0.00559412
563	B3gnt5	887.359	-0.553585	0.196828	7.02106e-05	0.0017962
564	Tk1	1585.32	-0.556413	0.251233	0.000385292	0.00695426
565	Trmt9b	57.4011	-0.557144	0.290004	0.000780075	0.0120338
566	Nr2c2ap	323.601	-0.557666	0.228383	0.000206645	0.00432234
567	Tex30	446.887	-0.559639	0.351358	0.00148232	0.0199768
568	Vash2	451.888	-0.560184	0.215976	0.000130691	0.00301169
569	Nop58	1804.65	-0.560471	0.170916	1.37017e-05	0.000470029
570	Plppr1	229.926	-0.561041	0.25242	0.000365401	0.00666106
571	Asrgl1	2875.8	-0.561428	0.149908	2.29723e-06	0.000101092
572	Usp1	2478.9	-0.561434	0.149443	2.1912e-06	9.75634e-05
573	2610316D01Rik	40.3962	-0.562055	0.433704	0.00225132	0.0272163
574	Fgfrl1	2120.2	-0.564926	0.115373	1.1561e-08	8.59611e-07
575	Ing5	350.088	-0.564955	0.164844	7.67719e-06	0.000286738
576	Psmc3ip	522.307	-0.565428	0.240291	0.00025019	0.00499298
577	Lypd1	307.392	-0.56629	0.179823	2.07557e-05	0.000662061
578	Tigd3	57.3824	-0.5667	0.323662	0.00105183	0.0152364
579	Mcm7	4087.36	-0.56726	0.133785	2.65209e-07	1.42458e-05
580	Rad51ap1	306.728	-0.567809	0.30477	0.000825894	0.0125959
581	Brca1	854.522	-0.568462	0.192023	3.88093e-05	0.00111792
582	Pola2	727.963	-0.57033	0.133035	2.09e-07	1.16839e-05
583	Rfc4	723.565	-0.573061	0.290977	0.000628516	0.0101899
584	Dipk1a	321.469	-0.57517	0.185177	2.25405e-05	0.000707333
585	Acat2	4675.08	-0.575519	0.139096	3.90755e-07	2.00614e-05
586	Wdr76	411.794	-0.578544	0.212603	7.77806e-05	0.00194697
587	Mthfd2	851.39	-0.579465	0.142856	5.39984e-07	2.68994e-05
588	Rad51c	225.489	-0.579494	0.167982	6.30137e-06	0.000242018
589	Mcm2	3817.8	-0.579843	0.17301	9.06481e-06	0.000331293
590	Cerox1	374.532	-0.584165	0.200101	3.96781e-05	0.00112615
591	Dnph1	718.951	-0.584907	0.240276	0.000174784	0.00376884
592	Acvr2b	431.337	-0.585367	0.163164	3.55262e-06	0.000146913
593	6720489N17Rik	187.003	-0.586117	0.349548	0.00107472	0.0154936
594	Fxn	427.637	-0.586622	0.206275	4.98887e-05	0.00135844
595	Gpr180	735.459	-0.58806	0.199656	3.54368e-05	0.00103409
596	2610524H06Rik	363.379	-0.588585	0.258911	0.000265952	0.00520517
597	G0s2	169.246	-0.590155	0.364643	0.00116787	0.016552
598	Srsf7	3405.79	-0.591129	0.261026	0.000267793	0.0052246
599	Mcm10	711.908	-0.594167	0.181538	1.08965e-05	0.000386084
600	Slbp	1152.85	-0.596704	0.112179	9.35041e-10	8.61156e-08
601	Pawr	132.782	-0.596758	0.21191	5.09713e-05	0.00137878
602	Orc6	870.566	-0.601331	0.253411	0.000186988	0.00396404
603	Bag2	420.198	-0.601452	0.192351	1.7445e-05	0.00056749
604	Slc25a13	320.951	-0.604544	0.129911	2.83682e-08	1.93751e-06
605	Gm40578	99.4067	-0.604643	0.278032	0.000311737	0.00582347
606	Nxt1	697.069	-0.604953	0.275866	0.000296854	0.00559794
607	Nasp	3169.32	-0.605572	0.122779	6.9284e-09	5.33557e-07
608	Nup85	1264.5	-0.606622	0.175477	5.06105e-06	0.000203169
609	Sec11c	455.52	-0.606664	0.292859	0.000399249	0.00713167
610	Rcor2	739.365	-0.606752	0.293714	0.000404689	0.00718632
611	Skp2	1094.71	-0.609094	0.219498	5.37263e-05	0.0014404
612	Sinhcaf	1242.63	-0.610155	0.247425	0.000136103	0.00311737
613	Mtbp	446.323	-0.61028	0.133833	4.29092e-08	2.84067e-06
614	Fam136a	987.718	-0.610952	0.252345	0.000154012	0.00344722
615	Usp44	133.509	-0.611239	0.258386	0.000179681	0.0038415
616	Dpf1	464.539	-0.611545	0.139053	9.16985e-08	5.67414e-06
617	Gm53782	6.6707	-0.611772	0.883243	0.0021127	0.026032
618	Uck2	1831.76	-0.614077	0.112072	3.35487e-10	3.35353e-08
619	Atad2	1720.35	-0.61623	0.185172	7.71099e-06	0.000286738
620	Ptrh2	512.227	-0.616455	0.249063	0.000127682	0.00295135
621	Il17d	133.406	-0.620962	0.257483	0.000149107	0.00335914
622	Mcm4	3195.18	-0.623646	0.214689	3.23019e-05	0.000961668
623	Pold3	886.997	-0.627614	0.124636	3.48542e-09	2.81331e-07
624	4933421O10Rik	80.2549	-0.630397	0.257409	0.000127019	0.00294053
625	Gins4	709.665	-0.632211	0.274178	0.000187642	0.00397233
626	Cldn34c2	10.7782	-0.632559	1.12404	0.000611416	0.00995546
627	Myg1	588.518	-0.638231	0.211459	2.0322e-05	0.000652022
628	Tcf19	521.561	-0.639834	0.199978	1.06984e-05	0.000381754
629	Rfc3	904.956	-0.639903	0.248981	8.4521e-05	0.00208117
630	Dhodh	505.644	-0.644359	0.191566	5.73643e-06	0.000224315
631	Pafah1b3	471.793	-0.645172	0.229621	3.90472e-05	0.00111837
632	Ppil1	1109.52	-0.649258	0.28267	0.00017527	0.00377393
633	Gjc1	665.09	-0.653381	0.142588	2.97824e-08	2.02494e-06
634	Donson	393.478	-0.65583	0.160225	2.80878e-07	1.49808e-05
635	1110015O18Rik	56.4047	-0.655978	0.323836	0.000338625	0.00626373
636	Cdk2	1059.67	-0.665377	0.0976784	5.45523e-14	1.01656e-11
637	Exosc2	454.5	-0.665636	0.11264	1.98545e-11	2.45642e-09
638	Gm9292	36.3999	-0.668617	0.567268	0.00145704	0.0197243
639	Fignl1	1450.68	-0.668708	0.202796	6.47944e-06	0.000247731
640	Mlf1	81.3559	-0.670486	0.376472	0.000542753	0.00905862
641	Zik1	553.444	-0.67607	0.220122	1.39927e-05	0.000477842
642	Nup43	427.782	-0.676326	0.27892	0.00010715	0.002535
643	Cgas	120.713	-0.676674	0.22907	2.07908e-05	0.000662061
644	Zfp488	36.016	-0.677617	0.445059	0.000850943	0.0128699
645	Gfpt2	831.854	-0.678651	0.185839	1.60053e-06	7.41057e-05
646	Mapk11	264.322	-0.681357	0.165968	2.37164e-07	1.30184e-05
647	Rpp40	112.11	-0.686677	0.270966	7.43779e-05	0.00188366
648	Podxl	271.408	-0.691591	0.276611	8.03072e-05	0.00200026
649	Gins2	820.281	-0.695292	0.277794	7.83567e-05	0.0019549
650	Ppat	1166.3	-0.695457	0.12535	1.51309e-10	1.61976e-08
651	Tgfa	152.65	-0.698118	0.228873	1.36689e-05	0.000469974
652	Cbx2	467.017	-0.698168	0.185567	9.4849e-07	4.58862e-05
653	Mms22l	612.943	-0.698177	0.157593	5.09594e-08	3.31544e-06
654	Timeless	844.043	-0.69913	0.258694	4.23025e-05	0.00118683
655	Cacng4	1275.93	-0.699364	0.261061	4.54536e-05	0.00126349
656	Prim1	755.563	-0.705978	0.293999	9.98005e-05	0.00237976
657	Chgb	30.3448	-0.706863	0.6786	0.00144357	0.0195771
658	Fen1	1422.23	-0.707725	0.131822	4.03351e-10	3.95336e-08
659	Exo1	506.499	-0.708641	0.198153	1.91605e-06	8.68494e-05
660	Dkc1	1336.38	-0.714488	0.156837	2.67667e-08	1.84482e-06
661	Wdhd1	625.715	-0.715136	0.1845	5.60147e-07	2.7812e-05
662	Cdca7	1320.56	-0.71703	0.11804	6.12575e-12	8.32992e-10
663	4930481B07Rik	14.0125	-0.717655	0.750722	0.00149511	0.0200597
664	Ctps	1525.76	-0.719425	0.0899843	6.28053e-18	2.01698e-15
665	Vwc2	446.602	-0.719914	0.250625	2.26621e-05	0.000709672
666	D930003E18Rik	62.9003	-0.722471	0.452267	0.000601922	0.00984335
667	Dhfr	1127.64	-0.729436	0.225834	6.48553e-06	0.000247731
668	Uhrf1	3724.97	-0.729686	0.229406	7.71271e-06	0.000286738
669	Tfap4	127.975	-0.730978	0.369351	0.000262772	0.00516444
670	AW011738	59.3665	-0.732336	0.424528	0.00045105	0.0078207
671	Gjc3	264.626	-0.743962	0.465744	0.000546811	0.00910113
672	Trim36	47.3845	-0.747316	0.300879	6.65534e-05	0.00171969
673	Rnf227	172.497	-0.748958	0.314006	8.70808e-05	0.0021369
674	Dut	1441.14	-0.771896	0.221133	2.21018e-06	9.81192e-05
675	Kctd15	367.303	-0.774212	0.223559	2.43601e-06	0.000105659
676	B3gat2	340.435	-0.775412	0.252631	9.79752e-06	0.000353789
677	Gm30577	82.1585	-0.776326	0.376864	0.000179151	0.00383562
678	Vmn2r29	15.1113	-0.777112	0.617293	0.00083887	0.0127678
679	Rap1gap	937.632	-0.780555	0.266419	1.52782e-05	0.00050725
680	Gemin2	169.202	-0.780771	0.307236	4.98483e-05	0.00135844
681	Fam111a	928.992	-0.78367	0.183957	9.24315e-08	5.69454e-06
682	Pclaf	4111.5	-0.785023	0.246713	6.49936e-06	0.000247731
683	Ifit2	175.138	-0.787227	0.227425	2.378e-06	0.000103738
684	Mcm3	3591.51	-0.791586	0.197603	2.74544e-07	1.46949e-05
685	Vit	233.926	-0.795549	0.303853	3.79228e-05	0.00109867
686	D430020J02Rik	185.366	-0.818497	0.208575	3.72172e-07	1.92382e-05
687	Pcna	6904.06	-0.82302	0.200954	1.81666e-07	1.02316e-05
688	Gins1	406.631	-0.825255	0.254184	4.71324e-06	0.000190218
689	Slco4a1	8.51495	-0.833508	0.728454	0.000819707	0.0125229
690	Rpa2	1163.52	-0.842412	0.137409	4.61168e-12	6.38612e-10
691	Cdc45	726.038	-0.84925	0.129199	2.74434e-13	4.55198e-11
692	Nampt	865.395	-0.851421	0.216809	3.55758e-07	1.85166e-05
693	Samd1	930.609	-0.864418	0.279575	7.24482e-06	0.000273383
694	Ypel1	286.72	-0.864566	0.32427	2.65933e-05	0.000810907
695	Gmnn	657.918	-0.884607	0.285582	6.79598e-06	0.000257735
696	Dscaml1	220.241	-0.901025	0.481115	0.000172811	0.00373698
697	Tmem121	544.349	-0.902262	0.162987	1.71121e-10	1.80622e-08
698	Rab17	95.659	-0.902601	0.463376	0.000145745	0.00328831
699	Rgcc	326.235	-0.908794	0.368179	4.0198e-05	0.00113623
700	Dipk1c	90.5031	-0.90979	0.406461	7.2086e-05	0.00183691
701	Cdk5r1	503.304	-0.920877	0.178116	1.23576e-09	1.1037e-07
702	Zmynd19	873.875	-0.921374	0.124277	9.5042e-16	2.24151e-13
703	E2f1	635.736	-0.927132	0.22595	1.66088e-07	9.56846e-06
704	Ccne1	711.615	-0.932933	0.159935	3.37642e-11	4.0771e-09
705	Zfp367	640.253	-0.937935	0.128161	2.0341e-15	4.3861e-13
706	Ifrd1	828.924	-0.95183	0.280627	2.26076e-06	9.98239e-05
707	Tafa4	81.8242	-0.953026	0.447679	8.21441e-05	0.00203928
708	Rlbp1	121.184	-0.967938	0.248359	3.61834e-07	1.87681e-05
709	Pole2	323.733	-0.97135	0.3475	1.37786e-05	0.000471596
710	Mcm6	4016.93	-0.990188	0.170136	4.01617e-11	4.73595e-09
711	Chek1	691.558	-1.01464	0.20533	4.08274e-09	3.26057e-07
712	Mcm5	3187.81	-1.01589	0.130628	7.99327e-17	2.23427e-14
713	Tipin	892.96	-1.04016	0.248844	1.12063e-07	6.84812e-06
714	Slc35g1	206.934	-1.04619	0.234362	3.4651e-08	2.31426e-06
715	Hes5	671.717	-1.04638	0.421621	2.65871e-05	0.000810907
716	Slfn9	608.245	-1.07395	0.261015	1.38698e-07	8.24216e-06
717	Aif1l	1791.39	-1.0979	0.168577	6.29899e-13	9.90384e-11
718	Tox	43.6234	-1.14299	0.92722	0.000338511	0.00626373
719	Mybl2	737.921	-1.14519	0.222994	1.41613e-09	1.23555e-07
720	Mfsd2a	73.4787	-1.14754	0.546596	5.44765e-05	0.00145534
721	Myb	81.2198	-1.18039	0.251169	1.01311e-08	7.68439e-07
722	Hells	1044.68	-1.22721	0.16493	7.21512e-16	1.72865e-13
723	Chaf1b	810.694	-1.24237	0.16582	4.57205e-16	1.15017e-13
724	Cdt1	819.285	-1.27957	0.196927	3.98032e-13	6.39138e-11
725	Orc1	154.791	-1.29768	0.259563	1.85082e-09	1.57832e-07
726	Dtl	969.179	-1.43554	0.199885	1.67365e-15	3.77047e-13
727	Rmi2	307.931	-1.47865	0.156945	7.98103e-24	4.6333e-21
728	Mpp3	32.9587	-1.54928	0.592298	9.27306e-06	0.000336461
729	Dscc1	121.178	-1.64419	0.296632	5.81424e-11	6.59851e-09
730	Cdc6	543.125	-1.85743	0.218616	6.94607e-20	2.75905e-17
731	Ccne2	763.606	-2.01525	0.34055	2.06702e-11	2.53655e-09
732	Gpr17	164.597	-2.56896	0.714949	1.01867e-06	4.86575e-05
733	Ung	586.338	-2.67424	0.149793	5.02827e-72	2.52989e-68
734	Gm46353	30.3271	-21.0921	3.50919	6.17895e-10	5.86573e-08

## Sheet: GOBP-NCX 6 h 1 Gy  Down
Term	Overlap	P-value	Adjusted P-value	Odds Ratio	Combined Score	Genes
DNA Metabolic Process (GO:0006259)	73/288	1.22022e-40	2.89681e-37	9.7859	899.367	DCLRE1B;FEN1;MCM7;HMGB2;HMGB3;MCM10;BRCA1;HMGB1;EXO1;ALKBH1;CHEK1;PCLAF;NBN;TOPBP1;WDHD1;RMI2;RFC3;RFC4;LIG1;RMI1;RFC2;ACTL6A;CHD1L;UCHL5;INIP;RAD51C;NSMCE4A;MSH2;MSH3;GRWD1;TIMELESS;MCM3;MCM4;MCM5;DNA2;MCM6;DCTPP1;MCM2;PRIM2;BLM;SET;RNASEH2A;PRIM1;TYMS;UNG;RAD51AP1;POLD3;ORC6;CDC45;ORC1;RAD21;POLD1;ORC2;RBBP8;XRCC6;DUT;XRCC2;PTGES3;CNBP;XRCC3;RPA1;DONSON;RPA2;FANCC;FAM111A;POLA2;APEX1;POLE2;CDK2…
DNA-templated DNA Replication (GO:0006261)	32/69	7.91403e-28	9.39396e-25	23.6902	1478.35	PRIM2;BLM;MCM7;PRIM1;MCM10;POLD3;CDC45;ORC6;ORC1;POLD1;ORC2;TOPBP1;GINS1;WDHD1;GINS2;RFC3;RFC4;RFC2;GINS3;GINS4;RPA1;WRNIP1;POLE4;POLA2;POLE2;MCM3;MCM4;CDK2AP1;MCM5;DNA2;MCM6;MCM2
DNA Replication (GO:0006260)	30/73	3.05539e-24	2.41783e-21	19.0503	1031.48	FEN1;BLM;RNASEH2A;SET;MCM7;POLD3;POLD1;CHEK1;PCLAF;WDHD1;RFC3;DUT;RFC4;RFC2;DONSON;RPA1;RPA2;WRNIP1;POLE4;FAM111A;POLA2;GRWD1;POLE2;CDK2;MCM4;CDK2AP1;MCM5;DNA2;MCM6;MCM2
DNA Repair (GO:0006281)	53/291	2.21666e-22	1.31559e-19	6.22221	310.245	DCLRE1B;FEN1;BRCA1;ALKBH2;EXO1;ALKBH1;CHEK1;NBN;TOPBP1;WDHD1;RMI2;RFC3;RFC4;LIG1;RFC2;USP44;WRNIP1;CHD1L;INIP;RNF168;RAD51C;NSMCE4A;MSH2;MSH3;TIMELESS;DNA2;BLM;RNASEH2B;PCNA;RNASEH2A;CDCA5;UNG;RAD51AP1;POLD3;RAD21;POLD1;RBBP8;PMS2;XRCC6;XRCC2;XRCC3;RPA1;RPA2;FANCC;FANCB;FAM111A;TDP2;APEX1;POLE2;PWWP3A;TRIP13;RAD18;CENPS
Double-Strand Break Repair Via Homologous Recombination (GO:0000724)	31/111	3.20385e-19	1.52119e-16	10.5755	450.355	BLM;FEN1;MCM7;SMC6;BRCA1;RAD51AP1;CDC45;RAD21;RBBP8;NBN;GINS2;RMI2;SLF1;RMI1;XRCC2;XRCC3;GINS4;RPA1;RPA2;CDC7;FANCB;INIP;MMS22L;NSMCE4A;RAD51C;MCM3;MCM4;MCM5;AUNIP;MCM6;MCM2
DNA Damage Response (GO:0006974)	54/384	1.72675e-17	6.83219e-15	4.55679	175.882	FEN1;MCM7;CGAS;ASH2L;MCM10;SMC6;BRCA1;EXO1;ALKBH1;HMCES;CHEK1;PCLAF;CASP2;TOPBP1;BOK;WDHD1;RMI2;RFC3;RFC4;LIG1;RFC2;VRK1;CHD1L;WDR76;INIP;RNF168;RAD51C;NSMCE4A;MSH2;MSH3;TIMELESS;BLM;DCUN1D5;UNG;RAD51AP1;POLD1;E2F1;RBBP8;SLF1;CBX5;CBX3;XRCC2;XRCC3;CBX1;RPA1;FANCC;MAPK12;FAM111A;ETAA1;APEX1;POLE2;PWWP3A;RAD18;CENPS
[truncated: 2,368 more rows]

## Sheet: KEGG-NCX 6 h 1 Gy  Down
Term	Overlap	P-value	Adjusted P-value	Odds Ratio	Combined Score	Genes
[truncated: 246 more rows]

[truncated: 15 more sheets: MSIGDB-NCX 6 h 1 Gy  Down, TFs-NCX 6 h 1 Gy  Down, DEGS-MGE 24 h 1 Gy  Up, GOBP-MGE 24 h 1 Gy  Up, KEGG-MGE 24 h 1 Gy  Up, MSIGDB-MGE 24 h 1 Gy  Up, TFs-MGE 24 h 1 Gy  Up, DEGS-MGE 24 h 1 Gy  Down, GOBP-MGE 24 h 1 Gy  Down, MSIGDB-MGE 24 h 1 Gy  Down, TFs-MGE 24 h 1 Gy  Down, DEGS-Up in NCX, GOBP-Up in NCX, DEGS-Up in MGE, GOBP-Up in MGE]
