# Supplementary material for: Interneuron migration impairment and brain region-specific DNA damage response following irradiation during early neurogenesis in mice
Source: Cell Mol Life Sci. 2025 Mar 17;82(1):118. doi: 10.1007/s00018-025-05643-7 (PMC11914712; doi:10.1007/s00018-025-05643-7)
Supplement: Supplementary file 4 — Supplementary Material 4 [file 18_2025_5643_MOESM4_ESM.xlsx]

## Sheet: GOBP-NCX-Specific Up (n=155)
Term	Overlap	P-value	Adjusted P-value	Odds Ratio	Combined Score	Genes
Neuron Projection Maintenance (GO:1990535)	3/10	5.26402e-05	0.0624839	55.9342	551.066	APP;DCTN1;KIFBP
Nervous System Development (GO:0007399)	12/433	0.00014536	0.086271	3.8717	34.2115	APC2;DNM3;APP;AHI1;EDNRB;DCTN1;SLITRK1;APLP2;SMPD1;ADAM22;NAV2;ROBO1
Neuron Projection Organization (GO:0106027)	3/16	0.0002374	0.0939313	30.1093	251.285	APP;DCTN1;KIFBP
Axo-Dendritic Transport (GO:0008088)	2/5	0.000587684	0.113535	86.4575	643.185	APP;DCTN1
Chondrocyte Development (GO:0002063)	2/5	0.000587684	0.113535	86.4575	643.185	EIF2AK3;SULF2
Negative Regulation Of Chemokine-Mediated Signaling Pathway (GO:0070100)	2/5	0.000587684	0.113535	86.4575	643.185	SLIT1;ROBO1
Axonogenesis (GO:0007409)	7/188	0.00066954	0.113535	5.13842	37.5563	CYFIP2;APP;NOTCH3;SLITRK1;APLP2;SLIT1;ANK3
Axon Development (GO:0061564)	5/99	0.00104373	0.131823	7.0039	48.0815	APP;RTN4RL1;SLITRK1;APLP2;ANK3
Negative Regulation Of Signal Transduction (GO:0009968)	8/267	0.0011554	0.131823	4.11546	27.8341	KANK2;KCTD21;SMPD1;PALM;IFT122;DACT3;TSKU;SULF2
Regulation Of Chemokine-Mediated Signaling Pathway (GO:0070099)	2/7	0.00122161	0.131823	51.8693	347.918	SLIT1;ROBO1
Positive Regulation Of Membrane Potential (GO:0045838)	2/7	0.00122161	0.131823	51.8693	347.918	GLRX;ANK3
Glycolipid Metabolic Process (GO:0006664)	3/33	0.00210026	0.162924	13.0362	80.3771	GLB1;SMPD1;ST6GALNAC4
Regulation Of G Protein-Coupled Receptor Signaling Pathway (GO:0008277)	4/70	0.00213927	0.162924	7.93859	48.8008	USP20;RGS12;PLCB1;CAMKMT
Regulation Of Rho Protein Signal Transduction (GO:0035023)	4/73	0.00249443	0.162924	7.59228	45.5058	KANK2;KCTD10;MCF2L;ROBO1
Insulin-Like Growth Factor Receptor Signaling Pathway (GO:0048009)	2/10	0.00257804	0.162924	32.4134	193.207	EIF2AK3;PLCB1
Negative Regulation Of Adenylate Cyclase Activity (GO:0007194)	2/10	0.00257804	0.162924	32.4134	193.207	EDNRB;PALM
Organonitrogen Compound Biosynthetic Process (GO:1901566)	5/123	0.00271909	0.162924	5.5726	32.9199	ALAS1;SPTLC2;TNIP1;PRKD2;GAL3ST4
Regulation Of p38MAPK Cascade (GO:1900744)	3/37	0.00292415	0.162924	11.5002	67.1008	CYLD;SASH1;PJA2
Cell Morphogenesis Involved In Neuron Differentiation (GO:0048667)	4/77	0.0030283	0.162924	7.17482	41.6122	APP;SLITRK1;APLP2;ANK3
Central Nervous System Projection Neuron Axonogenesis (GO:0021952)	2/11	0.00313495	0.162924	28.8105	166.096	KIFBP;TSKU
Negative Regulation Of Cyclase Activity (GO:0031280)	2/11	0.00313495	0.162924	28.8105	166.096	EDNRB;PALM
Connective Tissue Development (GO:0061448)	3/38	0.00315691	0.162924	11.1711	64.3247	SPTLC2;DYRK1B;SULF2
Positive Regulation Of Axonogenesis (GO:0050772)	3/38	0.00315691	0.162924	11.1711	64.3247	SLITRK1;MAP3K13;ROBO1
Synapse Organization (GO:0050808)	5/131	0.00356519	0.164547	5.21667	29.4039	DNM3;APP;DCTN1;SLITRK1;ANK3
Adipose Tissue Development (GO:0060612)	2/12	0.00374286	0.164547	25.9281	144.884	SPTLC2;DYRK1B
Positive Regulation Of Sodium Ion Transmembrane Transporter Activity (GO:2000651)	2/12	0.00374286	0.164547	25.9281	144.884	GLRX;ANK3
Lipid Droplet Formation (GO:0140042)	2/12	0.00374286	0.164547	25.9281	144.884	BSCL2;ZFYVE1
Ceramide Biosynthetic Process (GO:0046513)	3/42	0.00420014	0.178056	10.0233	54.8538	SPTLC2;SMPD1;ST6GALNAC4
Negative Regulation Of Lyase Activity (GO:0051350)	2/13	0.00440096	0.180136	23.5698	127.888	EDNRB;PALM
Vacuolar Transport (GO:0007034)	3/46	0.00543007	0.204741	9.08905	47.4067	ATP13A2;VIPAS39;ATP6V0D1
Positive Regulation Of MAP Kinase Activity (GO:0043406)	4/91	0.0055028	0.204741	6.01599	31.2982	MAP3K13;SASH1;ROBO1;PIK3R5
Regulation Of Cold-Induced Thermogenesis (GO:0120161)	5/146	0.00563594	0.204741	4.65816	24.1227	BSCL2;HADHA;CPT2;APLP2;BMAL1
Plasma Membrane Bounded Cell Projection Assembly (GO:0120031)	7/275	0.00570601	0.204741	3.455	17.8493	DNM3;GALNT11;AHI1;EHD3;S1PR1;IFT122;ATP6V0D1
Glycosaminoglycan Catabolic Process (GO:0006027)	2/15	0.00586452	0.204741	19.9417	102.477	CEMIP2;GLB1
Sphingolipid Metabolic Process (GO:0006665)	4/94	0.00616782	0.209177	5.81457	29.5869	SPTLC2;GLB1;SMPD1;PRKD2
Fatty Acid Beta-Oxidation (GO:0006635)	3/49	0.00648015	0.213665	8.49499	42.8064	HADHA;CPT2;ACAD10
Positive Regulation Of Cold-Induced Thermogenesis (GO:0120162)	4/98	0.00713477	0.228891	5.56601	27.5116	BSCL2;HADHA;CPT2;APLP2
Regulation Of Adenylate Cyclase Activity (GO:0045761)	2/17	0.0075193	0.232625	17.281	84.5092	EDNRB;PALM
Fatty Acid Oxidation (GO:0019395)	3/52	0.00764311	0.232625	7.97368	38.8633	HADHA;CPT2;ACAD10
Ubiquitin-Dependent Protein Catabolic Process (GO:0006511)	8/367	0.00795629	0.236103	2.95393	14.2787	APC2;UBE2H;AREL1;KCTD10;KCTD21;UBE4A;BMAL1;PJA2
Intracellular Lipid Transport (GO:0032365)	2/18	0.00841647	0.243667	16.2002	77.3973	GRAMD1B;CPT2
Positive Regulation Of Stress-Activated MAPK Cascade (GO:0032874)	4/105	0.00905815	0.247262	5.17841	24.3597	APP;PLCB1;PJA2;SASH1
Regulation Of G1/S Transition Of Mitotic Cell Cycle (GO:2000045)	4/106	0.00935783	0.247262	5.12739	23.9528	KANK2;PRMT2;APLP2;PLCB1
Regulation Of Fibroblast Growth Factor Receptor Signaling Pathway (GO:0040036)	2/19	0.00935913	0.247262	15.2464	71.2223	PRKD2;SULF2
Peptide Metabolic Process (GO:0006518)	3/56	0.00937386	0.247262	7.37041	34.4185	NPEPPS;CPE;APEH
Positive Regulation Of Metabolic Process (GO:0009893)	4/108	0.00997641	0.25064	5.02827	23.1679	BSCL2;HADHA;CPT2;APLP2
Regulation Of Wnt Signaling Pathway (GO:0030111)	4/109	0.0102954	0.25064	4.98013	22.7894	APP;DACT3;TSKU;SULF2
Memory (GO:0007613)	3/58	0.010318	0.25064	7.10167	32.4821	PLCB1;CPEB3;PJA2
Long-Term Memory (GO:0007616)	2/20	0.0103466	0.25064	14.3987	65.8179	CPEB3;PJA2
Regulation Of JNK Cascade (GO:0046328)	4/110	0.0106209	0.251597	4.9329	22.4197	APP;CYLD;PLCB1;PJA2
Negative Regulation Of Cytokine-Mediated Signaling Pathway (GO:0001960)	3/59	0.01081	0.251597	6.97451	31.5756	CYLD;SLIT1;ROBO1
Cilium Assembly (GO:0060271)	6/243	0.0117922	0.263705	3.33158	14.7933	GALNT11;AHI1;EHD3;DCTN1;IFT122;ATP6V0D1
Fatty Acid Catabolic Process (GO:0009062)	3/61	0.0118342	0.263705	6.73333	29.8742	HADHA;CPT2;ACAD10
Positive Regulation Of Cell Projection Organization (GO:0031346)	4/118	0.0134662	0.263705	4.58487	19.7497	SLITRK1;KIDINS220;MAP3K13;ROBO1
Protein Alkylation (GO:0008213)	2/23	0.0135699	0.263705	12.3399	53.0602	PRMT2;CAMKMT
Peptidyl-Threonine Modification (GO:0018210)	3/66	0.0146317	0.263705	6.19737	26.1812	GALNT11;DYRK1B;PRKD2
Positive Regulation Of p38MAPK Cascade (GO:1900745)	2/24	0.014729	0.263705	11.7784	49.6804	PJA2;SASH1
Positive Regulation Of Vascular Endothelial Growth Factor Production (GO:0010575)	2/24	0.014729	0.263705	11.7784	49.6804	EIF2AK3;SULF2
Lipid Translocation (GO:0034204)	2/24	0.014729	0.263705	11.7784	49.6804	ABCB4;ATP9B
Vesicle-Mediated Transport (GO:0016192)	8/411	0.0149727	0.263705	2.62548	11.031	DNM3;APP;AHI1;EHD3;KIF1C;AP3B1;VIPAS39;ATP9B
Regulation Of Neurogenesis (GO:0050767)	3/67	0.0152323	0.263705	6.10023	25.5254	APLP2;BHLHE41;BMAL1
Negative Regulation Of Smoothened Signaling Pathway (GO:0045879)	2/25	0.0159293	0.263705	11.2657	46.6355	KCTD21;IFT122
Proteoglycan Metabolic Process (GO:0006029)	2/25	0.0159293	0.263705	11.2657	46.6355	GAL3ST4;SULF2
Regulation Of Endopeptidase Activity (GO:0052548)	3/69	0.0164746	0.263705	5.91477	24.2857	SERPINE2;TIMP3;ATP13A2
Modification-Dependent Protein Catabolic Process (GO:0019941)	5/192	0.0170204	0.263705	3.5041	14.2734	UBE2H;AREL1;KCTD10;KCTD21;UBE4A
Camera-Type Eye Development (GO:0043010)	2/26	0.0171699	0.263705	10.7958	43.8804	IFT122;TSKU
Regulation Of Vascular Endothelial Growth Factor Production (GO:0010574)	2/26	0.0171699	0.263705	10.7958	43.8804	EIF2AK3;SULF2
Regulation Of Response To External Stimulus (GO:0032101)	4/127	0.017199	0.263705	4.24746	17.257	CYLD;AREL1;APLP2;CAMKMT
Regulation Of Signal Transduction (GO:0009966)	5/193	0.0173672	0.263705	3.48528	14.1264	APP;GALNT11;USP20;RGS12;PLCB1
Positive Regulation Of Filopodium Assembly (GO:0051491)	2/27	0.0184503	0.263705	10.3634	41.3777	PALM;ARAP1
Ventricular Septum Morphogenesis (GO:0060412)	2/27	0.0184503	0.263705	10.3634	41.3777	SLIT1;ROBO1
Myeloid Cell Development (GO:0061515)	2/27	0.0184503	0.263705	10.3634	41.3777	APP;ALAS1
Cellular Response To Metal Ion (GO:0071248)	4/135	0.0210106	0.263705	3.98645	15.3986	JUN;SMPD1;ATP13A2;ANK3
Regulation Of Developmental Growth (GO:0048638)	2/29	0.0211277	0.263705	9.59477	37.0087	APP;PLCB1
Carbohydrate Derivative Biosynthetic Process (GO:1901137)	2/29	0.0211277	0.263705	9.59477	37.0087	TNIP1;GAL3ST4
Chondrocyte Differentiation (GO:0002062)	2/29	0.0211277	0.263705	9.59477	37.0087	EIF2AK3;SULF2
Integrated Stress Response Signaling (GO:0140467)	2/29	0.0211277	0.263705	9.59477	37.0087	JUN;EIF2AK3
Lipid Droplet Organization (GO:0034389)	2/29	0.0211277	0.263705	9.59477	37.0087	BSCL2;ZFYVE1
Protein K11-linked Ubiquitination (GO:0070979)	2/29	0.0211277	0.263705	9.59477	37.0087	UBE2H;AREL1
Positive Regulation Of JNK Cascade (GO:0046330)	3/77	0.0219981	0.263705	5.2732	20.1268	APP;PLCB1;PJA2
Sphingolipid Biosynthetic Process (GO:0030148)	3/77	0.0219981	0.263705	5.2732	20.1268	SPTLC2;SMPD1;PRKD2
Monoatomic Cation Homeostasis (GO:0055080)	3/77	0.0219981	0.263705	5.2732	20.1268	ATP13A2;ANK3;FAM20A
Positive Regulation Of JUN Kinase Activity (GO:0043507)	2/30	0.0225233	0.263705	9.25163	35.0934	MAP3K13;SASH1
Positive Regulation Of Macromolecule Metabolic Process (GO:0010604)	7/364	0.0235696	0.263705	2.58188	9.67634	APP;CALCOCO1;EIF2AK3;ATP13A2;ANK3;TICAM1;ROBO1
Negative Regulation Of Wnt Signaling Pathway (GO:0030178)	4/140	0.0236362	0.263705	3.83892	14.3767	APC2;CYLD;DACT3;TSKU
Non-Motile Cilium Assembly (GO:1905515)	2/31	0.0239559	0.263705	8.93216	33.3307	DCTN1;IFT122
Phospholipid Translocation (GO:0045332)	2/31	0.0239559	0.263705	8.93216	33.3307	ABCB4;ATP9B
Positive Regulation Of Rho Protein Signal Transduction (GO:0035025)	2/31	0.0239559	0.263705	8.93216	33.3307	MCF2L;ROBO1
Toll-Like Receptor Signaling Pathway (GO:0002224)	2/31	0.0239559	0.263705	8.93216	33.3307	TNIP1;TICAM1
Negative Chemotaxis (GO:0050919)	2/31	0.0239559	0.263705	8.93216	33.3307	SLIT1;ROBO1
Negative Regulation Of Cellular Process (GO:0048523)	9/537	0.0242896	0.263705	2.25525	8.38437	KANK2;APP;NDRG3;PPP1R13B;APLP2;EIF2AK3;ADAM22;SLIT1;DACT3
Glycosphingolipid Metabolic Process (GO:0006687)	2/32	0.0254249	0.263705	8.63399	31.7042	GLB1;SMPD1
Negative Regulation Of G1/S Transition Of Mitotic Cell Cycle (GO:2000134)	2/32	0.0254249	0.263705	8.63399	31.7042	KANK2;PRMT2
Regulation Of Cell Adhesion (GO:0030155)	4/144	0.0258738	0.263705	3.72848	13.6258	LAMA2;ADAM22;PRKD2;RSU1
Regulation Of NIK/NF-kappaB Signaling (GO:1901222)	3/83	0.0267248	0.263705	4.87623	17.6625	APP;CYLD;SASH1
Positive Regulation Of Ion Transmembrane Transporter Activity (GO:0032414)	2/33	0.0269298	0.263705	8.35505	30.1995	GLRX;ANK3
Protein K63-linked Deubiquitination (GO:0070536)	2/33	0.0269298	0.263705	8.35505	30.1995	CYLD;USP20
Neuron Projection Morphogenesis (GO:0048812)	4/146	0.0270389	0.263705	3.67559	13.2706	APP;SLITRK1;APLP2;ANK3
Negative Regulation Of Protein Metabolic Process (GO:0051248)	4/147	0.027633	0.263705	3.6497	13.0978	EDNRB;SERPINE2;EIF2AK3;CPEB3
Regulation Of Intracellular Signal Transduction (GO:1902531)	6/297	0.0284341	0.263705	2.70587	9.63336	CYLD;MCF2L;ARHGEF19;PRKD2;ARAP1;PJA2
Negative Regulation Of Ras Protein Signal Transduction (GO:0046580)	2/34	0.0284697	0.263705	8.09355	28.8042	KCTD10;MAPKAP1
Protein Methylation (GO:0006479)	2/35	0.0300442	0.263705	7.84789	27.5075	PRMT2;CAMKMT
Negative Regulation Of Cell Cycle G1/S Phase Transition (GO:1902807)	2/35	0.0300442	0.263705	7.84789	27.5075	KANK2;PRMT2
Positive Regulation Of NF-kappaB Transcription Factor Activity (GO:0051092)	4/152	0.0307204	0.263705	3.52551	12.2787	APP;PRKD2;TICAM1;MAP3K13
Positive Regulation Of Cell Adhesion (GO:0045785)	3/88	0.0310453	0.263705	4.58824	15.9318	LAMA2;PRKD2;RSU1
Positive Regulation Of Plasma Membrane Bounded Cell Projection Assembly (GO:0120034)	3/88	0.0310453	0.263705	4.58824	15.9318	ARPC2;PALM;ARAP1
Positive Regulation Of Multicellular Organismal Process (GO:0051240)	7/387	0.03143	0.263705	2.42274	8.38267	BSCL2;HADHA;CPT2;APLP2;MAP3K13;PLCB1;TSKU
Protein Polyubiquitination (GO:0000209)	5/226	0.0315497	0.263705	2.95988	10.2299	NPEPPS;UBE2H;AREL1;UBE4A;SASH1
Cilium Organization (GO:0044782)	5/228	0.0325878	0.263705	2.93303	10.0422	GALNT11;AHI1;EHD3;IFT122;ATP6V0D1
Aortic Valve Morphogenesis (GO:0003180)	2/37	0.0332942	0.263705	7.39869	25.1731	SLIT1;ROBO1
Ventricular Septum Development (GO:0003281)	2/37	0.0332942	0.263705	7.39869	25.1731	SLIT1;ROBO1
Positive Regulation Of Gene Expression (GO:0010628)	8/480	0.033719	0.263705	2.23371	7.57161	APP;CALCOCO1;EIF2AK3;ATP13A2;ANK3;TICAM1;CPEB3;ROBO1
Peptidyl-Serine Phosphorylation (GO:0018105)	4/158	0.0346839	0.263705	3.38712	11.3857	EIF2AK3;DYRK1B;PRKD2;MAP3K13
Protein O-linked Glycosylation (GO:0006493)	3/93	0.0357101	0.263705	4.33224	14.4364	POMT2;GALNT11;ST6GALNAC4
Positive Regulation Of GTPase Activity (GO:0043547)	5/234	0.0358294	0.263705	2.85531	9.5053	APC2;ARHGEF19;RSU1;ARAP1;RALGPS2
Anterograde Axonal Transport (GO:0008089)	2/39	0.0366748	0.263705	6.99806	23.1332	KIF1C;ARL8A
Axonal Transport (GO:0098930)	2/39	0.0366748	0.263705	6.99806	23.1332	DCTN1;ARL8A
Protein Autophosphorylation (GO:0046777)	4/162	0.0374839	0.263705	3.3007	10.839	EIF2AK3;PRKD2;ATP13A2;MAP3K13
GDP-mannose Metabolic Process (GO:0019673)	1/5	0.0381576	0.263705	32.2094	105.197	PMM1
PERK-mediated Unfolded Protein Response (GO:0036499)	1/5	0.0381576	0.263705	32.2094	105.197	EIF2AK3
Negative Regulation Of Nervous System Process (GO:0031645)	1/5	0.0381576	0.263705	32.2094	105.197	EIF2AK3
Regulation Of Histone Deacetylase Activity (GO:1901725)	1/5	0.0381576	0.263705	32.2094	105.197	PRKD2
Adiponectin-Activated Signaling Pathway (GO:0033211)	1/5	0.0381576	0.263705	32.2094	105.197	APLP2
Negative Regulation Of Transcription From RNA Polymerase II Promoter In Response To Stress (GO:0097201)	1/5	0.0381576	0.263705	32.2094	105.197	JUN
Nucleobase Transport (GO:0015851)	1/5	0.0381576	0.263705	32.2094	105.197	SLC29A3
Nucleoside Transport (GO:0015858)	1/5	0.0381576	0.263705	32.2094	105.197	SLC29A3
Regulation Of Protein Autoubiquitination (GO:1902498)	1/5	0.0381576	0.263705	32.2094	105.197	SASH1
Regulation Of Protein Deubiquitination (GO:0090085)	1/5	0.0381576	0.263705	32.2094	105.197	TNIP1
Cellular Response To Cold (GO:0070417)	1/5	0.0381576	0.263705	32.2094	105.197	EIF2AK3
Podocyte Cell Migration (GO:0090521)	1/5	0.0381576	0.263705	32.2094	105.197	KANK2
Response To Bile Acid (GO:1903412)	1/5	0.0381576	0.263705	32.2094	105.197	ALAS1
Response To Manganese Ion (GO:0010042)	1/5	0.0381576	0.263705	32.2094	105.197	ATP13A2
Dermatan Sulfate Metabolic Process (GO:0030205)	1/5	0.0381576	0.263705	32.2094	105.197	UST
Enamel Mineralization (GO:0070166)	1/5	0.0381576	0.263705	32.2094	105.197	FAM20A
Positive Regulation Of Extrinsic Apoptotic Signaling Pathway Via Death Domain Receptors (GO:1902043)	1/5	0.0381576	0.263705	32.2094	105.197	TIMP3
Endothelin Receptor Signaling Pathway (GO:0086100)	1/5	0.0381576	0.263705	32.2094	105.197	EDNRB
Uridine Transport (GO:0015862)	1/5	0.0381576	0.263705	32.2094	105.197	SLC29A3
Heme Transport (GO:0015886)	1/5	0.0381576	0.263705	32.2094	105.197	FLVCR2
Positive Regulation Of Sterol Transport (GO:0032373)	1/5	0.0381576	0.263705	32.2094	105.197	ABCB4
Positive Regulation Of Toll-Like Receptor 2 Signaling Pathway (GO:0034137)	1/5	0.0381576	0.263705	32.2094	105.197	PJA2
Leukocyte Apoptotic Process (GO:0071887)	1/5	0.0381576	0.263705	32.2094	105.197	PLEKHO2
Protein Sulfation (GO:0006477)	1/5	0.0381576	0.263705	32.2094	105.197	UST
Purine Nucleobase Transmembrane Transport (GO:1904823)	1/5	0.0381576	0.263705	32.2094	105.197	SLC29A3
Pyrimidine Nucleoside Transport (GO:0015864)	1/5	0.0381576	0.263705	32.2094	105.197	SLC29A3
Morphogenesis Of An Endothelium (GO:0003159)	1/5	0.0381576	0.263705	32.2094	105.197	PRKD2
Negative Regulation Of Axon Regeneration (GO:0048681)	1/5	0.0381576	0.263705	32.2094	105.197	RTN4RL1
Regulation Of Basement Membrane Organization (GO:0110011)	1/5	0.0381576	0.263705	32.2094	105.197	LAMA2
Negative Regulation Of Cellular Extravasation (GO:0002692)	1/5	0.0381576	0.263705	32.2094	105.197	PLCB1
Negative Regulation Of Mitotic Cell Cycle Phase Transition (GO:1901991)	2/40	0.0384127	0.263705	6.81355	22.2079	KANK2;PRMT2
Notch Signaling Pathway (GO:0007219)	2/40	0.0384127	0.263705	6.81355	22.2079	GALNT11;NOTCH3
Aortic Valve Development (GO:0003176)	2/40	0.0384127	0.263705	6.81355	22.2079	SLIT1;ROBO1
Positive Regulation Of Cytokine Production (GO:0001819)	6/320	0.03874	0.263705	2.50472	8.14256	APP;EIF2AK3;PRKD2;TICAM1;PLCB1;SULF2
Regulation Of Defense Response (GO:0031347)	3/97	0.039687	0.263705	4.14705	13.3814	CYLD;AREL1;APLP2
Organelle Assembly (GO:0070925)	6/322	0.0397351	0.263705	2.48862	8.02708	GALNT11;AHI1;EHD3;IFT122;AP3B1;ATP6V0D1
Regulation Of Autophagy (GO:0010506)	5/241	0.0398549	0.263705	2.76963	8.92517	KDM4A;USP20;ATP13A2;TICAM1;ATP6V0D1
O-glycan Processing (GO:0016266)	2/41	0.0401814	0.263705	6.63851	21.3385	GALNT11;ST6GALNAC4
Negative Regulation Of Proteolysis (GO:0045861)	2/41	0.0401814	0.263705	6.63851	21.3385	SERPINE2;TIMP3
Peptidyl-Serine Modification (GO:0018209)	4/166	0.0404104	0.263705	3.21854	10.3272	EIF2AK3;DYRK1B;PRKD2;MAP3K13
Negative Regulation Of I-kappaB kinase/NF-kappaB Signaling (GO:0043124)	2/42	0.0419805	0.263705	6.47222	20.5205	USP20;TNIP1
Regulation Of Axonogenesis (GO:0050770)	2/42	0.0419805	0.263705	6.47222	20.5205	SLITRK1;ROBO1
Regulation Of Filopodium Assembly (GO:0051489)	2/43	0.0438093	0.263705	6.31404	19.7498	PALM;ARAP1
Regulation Of JUN Kinase Activity (GO:0043506)	2/43	0.0438093	0.263705	6.31404	19.7498	MAP3K13;SASH1
Proteolysis (GO:0006508)	6/330	0.0438776	0.263705	2.42617	7.58507	NPEPPS;ADAMTS15;RNPEP;ADAM22;CPE;APEH
Regulation Of Protein Secretion (GO:0050708)	3/102	0.0449604	0.263705	3.9366	12.2112	HADHA;ATP13A2;BMAL1
Negative Regulation Of Low-Density Lipoprotein Receptor Activity (GO:1905598)	1/6	0.0456137	0.263705	25.7662	79.5545	APP
Negative Regulation Of Membrane Protein Ectodomain Proteolysis (GO:0051045)	1/6	0.0456137	0.263705	25.7662	79.5545	TIMP3
Negative Regulation Of Neuron Projection Regeneration (GO:0070571)	1/6	0.0456137	0.263705	25.7662	79.5545	RTN4RL1
Negative Regulation Of Plasminogen Activation (GO:0010757)	1/6	0.0456137	0.263705	25.7662	79.5545	SERPINE2
Amino-Acid Betaine Metabolic Process (GO:0006577)	1/6	0.0456137	0.263705	25.7662	79.5545	CPT2
Antigen Processing And Presentation Of Endogenous Peptide Antigen Via MHC Class I (GO:0019885)	1/6	0.0456137	0.263705	25.7662	79.5545	TAP2
Neuron Projection Extension Involved In Neuron Projection Guidance (GO:1902284)	1/6	0.0456137	0.263705	25.7662	79.5545	SLIT1
Axon Extension Involved In Axon Guidance (GO:0048846)	1/6	0.0456137	0.263705	25.7662	79.5545	SLIT1
Norepinephrine Transport (GO:0015874)	1/6	0.0456137	0.263705	25.7662	79.5545	SLC29A3
Regulation Of Phospholipid Transport (GO:2001138)	1/6	0.0456137	0.263705	25.7662	79.5545	ABCB4
Peptide Transport (GO:0015833)	1/6	0.0456137	0.263705	25.7662	79.5545	TAP2
Polyamine Biosynthetic Process (GO:0006596)	1/6	0.0456137	0.263705	25.7662	79.5545	SMOX
Regulation Of Transforming Growth Factor Beta1 Production (GO:0032908)	1/6	0.0456137	0.263705	25.7662	79.5545	TSKU
Regulation Of Vitamin D Receptor Signaling Pathway (GO:0070562)	1/6	0.0456137	0.263705	25.7662	79.5545	KANK2
Response To Increased Oxygen Levels (GO:0036296)	1/6	0.0456137	0.263705	25.7662	79.5545	ATP6V0D1
Dense Core Granule Cytoskeletal Transport (GO:0099519)	1/6	0.0456137	0.263705	25.7662	79.5545	KIF1C
Positive Regulation Of Deacetylase Activity (GO:0090045)	1/6	0.0456137	0.263705	25.7662	79.5545	PRKD2
Positive Regulation Of Lipopolysaccharide-Mediated Signaling Pathway (GO:0031666)	1/6	0.0456137	0.263705	25.7662	79.5545	SASH1
Positive Regulation Of Neurotransmitter Secretion (GO:0001956)	1/6	0.0456137	0.263705	25.7662	79.5545	SLC4A8
Vascular Associated Smooth Muscle Contraction (GO:0014829)	1/6	0.0456137	0.263705	25.7662	79.5545	EDNRB
Positive Regulation Of Pinocytosis (GO:0048549)	1/6	0.0456137	0.263705	25.7662	79.5545	APLP2
Insulin Secretion Involved In Cellular Response To Glucose Stimulus (GO:0035773)	1/6	0.0456137	0.263705	25.7662	79.5545	RAB11FIP5
Proteoglycan Catabolic Process (GO:0030167)	1/6	0.0456137	0.263705	25.7662	79.5545	GLB1
Regulation Of Adiponectin Secretion (GO:0070163)	1/6	0.0456137	0.263705	25.7662	79.5545	RAB11FIP5
Regulation Of Cardiac Muscle Cell Membrane Potential (GO:0086036)	1/6	0.0456137	0.263705	25.7662	79.5545	EHD3
Macroautophagy (GO:0016236)	3/104	0.0471625	0.263705	3.85826	11.7837	ATP13A2;VIPAS39;ZFYVE1
Lysosomal Transport (GO:0007041)	3/105	0.0482832	0.263705	3.82024	11.5779	EHD3;ATP13A2;VIPAS39
Negative Regulation Of MAPK Cascade (GO:0043409)	3/105	0.0482832	0.263705	3.82024	11.5779	TNIP1;SMPD1;TIMP3
Regulation Of Cytokine Production Involved In Inflammatory Response (GO:1900015)	2/46	0.0494687	0.263705	5.88265	17.6857	APLP2;TICAM1
Regulation Of Nervous System Development (GO:0051960)	2/46	0.0494687	0.263705	5.88265	17.6857	BHLHE41;BMAL1
Phosphorylation (GO:0016310)	7/429	0.0499742	0.263705	2.17691	6.52256	APP;MAPKAP1;EIF2AK3;DYRK1B;PRKD2;FAM20A;MAP3K13
Secondary Alcohol Metabolic Process (GO:1902652)	2/47	0.0514109	0.263705	5.75163	17.0703	GLB1;TSKU
Protein Ubiquitination (GO:0016567)	7/434	0.0525624	0.263705	2.15086	6.33592	NPEPPS;UBE2H;AREL1;KCTD10;UBE4A;PJA2;SASH1
Extracellular Structure Organization (GO:0043062)	3/109	0.0528958	0.263705	3.67534	10.8034	APP;ADAMTS15;MMP28
Negative Regulation Of Fatty Acid Oxidation (GO:0046322)	1/7	0.0530124	0.263705	21.4708	63.0646	APLP2
Regulation Of Cytoplasmic Translational Elongation (GO:1900247)	1/7	0.0530124	0.263705	21.4708	63.0646	CPEB3
Regulation Of Dopamine Receptor Signaling Pathway (GO:0060159)	1/7	0.0530124	0.263705	21.4708	63.0646	PALM
ER Overload Response (GO:0006983)	1/7	0.0530124	0.263705	21.4708	63.0646	EIF2AK3
Negative Regulation Of Keratinocyte Proliferation (GO:0010839)	1/7	0.0530124	0.263705	21.4708	63.0646	KLF9
IMP Biosynthetic Process (GO:0006188)	1/7	0.0530124	0.263705	21.4708	63.0646	AMPD3
Notch Receptor Processing (GO:0007220)	1/7	0.0530124	0.263705	21.4708	63.0646	GALNT11
TRIF-dependent Toll-Like Receptor Signaling Pathway (GO:0035666)	1/7	0.0530124	0.263705	21.4708	63.0646	TICAM1
Regulation Of Lymphocyte Apoptotic Process (GO:0070228)	1/7	0.0530124	0.263705	21.4708	63.0646	PRKD2
Regulation Of Mammary Gland Epithelial Cell Proliferation (GO:0033599)	1/7	0.0530124	0.263705	21.4708	63.0646	ROBO1
Nucleobase-Containing Small Molecule Interconversion (GO:0015949)	1/7	0.0530124	0.263705	21.4708	63.0646	GLRX
Catecholamine Transport (GO:0051937)	1/7	0.0530124	0.263705	21.4708	63.0646	SLC29A3
Peptidyl-Lysine Hydroxylation (GO:0017185)	1/7	0.0530124	0.263705	21.4708	63.0646	VIPAS39
Cellular Biogenic Amine Catabolic Process (GO:0042402)	1/7	0.0530124	0.263705	21.4708	63.0646	SMOX
Positive Regulation By Host Of Viral Genome Replication (GO:0044829)	1/7	0.0530124	0.263705	21.4708	63.0646	ZFYVE1
Positive Regulation Of Astrocyte Differentiation (GO:0048711)	1/7	0.0530124	0.263705	21.4708	63.0646	SERPINE2
Dermatan Sulfate Proteoglycan Biosynthetic Process (GO:0050651)	1/7	0.0530124	0.263705	21.4708	63.0646	UST
Positive Regulation Of Cell Migration By Vascular Endothelial Growth Factor Signaling Pathway (GO:0038089)	1/7	0.0530124	0.263705	21.4708	63.0646	PRKD2
Tooth Mineralization (GO:0034505)	1/7	0.0530124	0.263705	21.4708	63.0646	FAM20A
Positive Regulation Of Microtubule Nucleation (GO:0090063)	1/7	0.0530124	0.263705	21.4708	63.0646	DCTN1
Positive Regulation Of Neuron Projection Arborization (GO:0150012)	1/7	0.0530124	0.263705	21.4708	63.0646	MAP3K13
Kidney Epithelium Development (GO:0072073)	1/7	0.0530124	0.263705	21.4708	63.0646	KANK2
Positive Regulation Of Vascular Associated Smooth Muscle Cell Migration (GO:1904754)	1/7	0.0530124	0.263705	21.4708	63.0646	DOCK4
Positive Regulation Of Vascular Endothelial Growth Factor Signaling Pathway (GO:1900748)	1/7	0.0530124	0.263705	21.4708	63.0646	ROBO1
rRNA Pseudouridine Synthesis (GO:0031118)	1/7	0.0530124	0.263705	21.4708	63.0646	TNIP1
Monosaccharide Biosynthetic Process (GO:0046364)	1/7	0.0530124	0.263705	21.4708	63.0646	UST
Negative Regulation Of RNA Catabolic Process (GO:1902369)	1/7	0.0530124	0.263705	21.4708	63.0646	TNIP1
Regulation Of Intrinsic Apoptotic Signaling Pathway (GO:2001242)	2/48	0.0533802	0.263705	5.62631	16.4869	CYLD;EIF2AK3
Oligosaccharide Metabolic Process (GO:0009311)	2/48	0.0533802	0.263705	5.62631	16.4869	ST6GALNAC4;GAL3ST4
Chloride Transmembrane Transport (GO:1902476)	2/48	0.0533802	0.263705	5.62631	16.4869	SLC4A8;ANO10
Retrograde Vesicle-Mediated Transport, Golgi To Endoplasmic Reticulum (GO:0006890)	2/48	0.0533802	0.263705	5.62631	16.4869	KIF1C;ATP9B
Negative Regulation Of ERK1 And ERK2 Cascade (GO:0070373)	2/48	0.0533802	0.263705	5.62631	16.4869	TNIP1;TIMP3
External Encapsulating Structure Organization (GO:0045229)	3/110	0.0540811	0.263705	3.6408	10.6212	APP;ADAMTS15;MMP28
Positive Regulation Of Signal Transduction (GO:0009967)	5/266	0.05641	0.263705	2.50115	7.19108	LAMA2;PRKD2;SASH1;ROBO1;SULF2
Negative Regulation Of Macromolecule Metabolic Process (GO:0010605)	4/186	0.0569398	0.263705	2.86195	8.20165	APP;KDM4A;EDNRB;ROBO1
Positive Regulation Of Developmental Growth (GO:0048639)	2/50	0.0573977	0.263705	5.39134	15.4071	PLCB1;MAP3K13
Intracellular Iron Ion Homeostasis (GO:0006879)	2/50	0.0573977	0.263705	5.39134	15.4071	ATP13A2;ATP6V0D1
Negative Regulation Of Cell Projection Organization (GO:0031345)	2/50	0.0573977	0.263705	5.39134	15.4071	RTN4RL1;TSKU
Regulation Of MAP Kinase Activity (GO:0043405)	3/114	0.0589488	0.263705	3.50889	9.93397	SMPD1;PIK3R5;ROBO1
Negative Regulation Of Canonical Wnt Signaling Pathway (GO:0090090)	3/114	0.0589488	0.263705	3.50889	9.93397	APC2;CYLD;DACT3
Amide Biosynthetic Process (GO:0043604)	2/51	0.0594448	0.263705	5.28105	14.9068	SPTLC2;SMPD1
Regulation Of Smoothened Signaling Pathway (GO:0008589)	2/51	0.0594448	0.263705	5.28105	14.9068	KCTD21;IFT122
Regulation Of Synapse Assembly (GO:0051963)	2/51	0.0594448	0.263705	5.28105	14.9068	SLITRK1;SLIT1
Positive Regulation Of Ras Protein Signal Transduction (GO:0046579)	2/51	0.0594448	0.263705	5.28105	14.9068	MCF2L;ROBO1
Endocytosis (GO:0006897)	4/189	0.05969	0.263705	2.81511	7.93463	DNM3;APP;EHD3;ATP9B
Negative Regulation Of Long-Term Synaptic Potentiation (GO:1900272)	1/8	0.0603541	0.263705	18.4026	51.6658	APP
Regulation Of Fertilization (GO:0080154)	1/8	0.0603541	0.263705	18.4026	51.6658	PLCB1
MyD88-independent Toll-Like Receptor Signaling Pathway (GO:0002756)	1/8	0.0603541	0.263705	18.4026	51.6658	TICAM1
Negative Regulation Of Platelet Aggregation (GO:0090331)	1/8	0.0603541	0.263705	18.4026	51.6658	SERPINE2
Autophagosome-Lysosome Fusion (GO:0061909)	1/8	0.0603541	0.263705	18.4026	51.6658	ATP13A2
Nuclear Membrane Disassembly (GO:0051081)	1/8	0.0603541	0.263705	18.4026	51.6658	DCTN1
Regulation Of Type B Pancreatic Cell Development (GO:2000074)	1/8	0.0603541	0.263705	18.4026	51.6658	BMAL1
Positive Regulation Of Dendritic Cell Cytokine Production (GO:0002732)	1/8	0.0603541	0.263705	18.4026	51.6658	TICAM1
Sphingosine-1-Phosphate Receptor Signaling Pathway (GO:0003376)	1/8	0.0603541	0.263705	18.4026	51.6658	S1PR1
Positive Regulation Of Membrane Invagination (GO:1905155)	1/8	0.0603541	0.263705	18.4026	51.6658	APLP2
Translational Termination (GO:0006415)	1/8	0.0603541	0.263705	18.4026	51.6658	APEH
Hyaluronan Catabolic Process (GO:0030214)	1/8	0.0603541	0.263705	18.4026	51.6658	CEMIP2
Inner Ear Receptor Cell Development (GO:0060119)	1/8	0.0603541	0.263705	18.4026	51.6658	TSKU
Interleukin-12-Mediated Signaling Pathway (GO:0035722)	1/8	0.0603541	0.263705	18.4026	51.6658	PLCB1
Purine Nucleobase Transport (GO:0006863)	1/8	0.0603541	0.263705	18.4026	51.6658	SLC29A3
Regulation Of DNA-templated Transcription Initiation (GO:2000142)	1/8	0.0603541	0.263705	18.4026	51.6658	JUN
Negative Regulation Of Cytoplasmic Translation (GO:2000766)	1/8	0.0603541	0.263705	18.4026	51.6658	CPEB3
Regulation Of Peptide Hormone Secretion (GO:0090276)	2/52	0.0615169	0.263705	5.17516	14.4307	HADHA;BMAL1
Regulation Of Protein Localization To Nucleus (GO:1900180)	2/52	0.0615169	0.263705	5.17516	14.4307	EIF2AK3;ATP13A2
Regulation Of Proteolysis (GO:0030162)	2/52	0.0615169	0.263705	5.17516	14.4307	CYFIP2;SERPINE2
Regulation Of Cell Development (GO:0060284)	2/52	0.0615169	0.263705	5.17516	14.4307	BHLHE41;BMAL1
Cellular Response To Oxidative Stress (GO:0034599)	3/117	0.0627306	0.263705	3.41603	9.45867	JUN;ATP13A2;BMAL1
Negative Regulation Of Viral Genome Replication (GO:0045071)	2/53	0.0636134	0.263705	5.07343	13.977	BTBD17;TNIP1
Cellular Response To Alcohol (GO:0097306)	2/53	0.0636134	0.263705	5.07343	13.977	GRAMD1B;KLF9
Positive Regulation Of NIK/NF-kappaB Signaling (GO:1901224)	2/53	0.0636134	0.263705	5.07343	13.977	APP;SASH1
Glycoprotein Metabolic Process (GO:0009100)	2/53	0.0636134	0.263705	5.07343	13.977	TNIP1;GAL3ST4
Regulation Of Small GTPase Mediated Signal Transduction (GO:0051056)	3/118	0.0640157	0.263705	3.38616	9.30728	MCF2L;ARHGEF19;ARAP1
Negative Regulation Of Neuron Projection Development (GO:0010977)	2/54	0.0657338	0.263705	4.97562	13.5443	RTN4RL1;TSKU
Monoatomic Anion Transmembrane Transport (GO:0098656)	2/54	0.0657338	0.263705	4.97562	13.5443	SLC4A8;ANO10
Positive Regulation Of Protein Metabolic Process (GO:0051247)	4/196	0.0663775	0.263705	2.71151	7.35468	CYFIP2;APC2;APP;CPEB3
Negative Regulation Of Hormone Secretion (GO:0046888)	1/9	0.0676392	0.263705	16.1015	43.3704	RAB11FIP5
IMP Metabolic Process (GO:0046040)	1/9	0.0676392	0.263705	16.1015	43.3704	AMPD3
Regulation Of Hair Cycle (GO:0042634)	1/9	0.0676392	0.263705	16.1015	43.3704	TSKU
Negative Regulation Of Protein Maturation (GO:1903318)	1/9	0.0676392	0.263705	16.1015	43.3704	SERPINE2
Negative Regulation Of Transforming Growth Factor Beta Production (GO:0071635)	1/9	0.0676392	0.263705	16.1015	43.3704	TSKU
Nerve Growth Factor Signaling Pathway (GO:0038180)	1/9	0.0676392	0.263705	16.1015	43.3704	KIDINS220
Neuron Projection Regeneration (GO:0031102)	1/9	0.0676392	0.263705	16.1015	43.3704	RTN4RL1
Neuron Remodeling (GO:0016322)	1/9	0.0676392	0.263705	16.1015	43.3704	APP
Axon Regeneration (GO:0031103)	1/9	0.0676392	0.263705	16.1015	43.3704	RTN4RL1
Biomineral Tissue Development (GO:0031214)	1/9	0.0676392	0.263705	16.1015	43.3704	FAM20A
Camera-Type Eye Morphogenesis (GO:0048593)	1/9	0.0676392	0.263705	16.1015	43.3704	IFT122
Carnitine Metabolic Process (GO:0009437)	1/9	0.0676392	0.263705	16.1015	43.3704	CPT2
Cellular Response To Oxidised Low-Density Lipoprotein Particle Stimulus (GO:0140052)	1/9	0.0676392	0.263705	16.1015	43.3704	TICAM1
Cellular Response To Oxygen Levels (GO:0071453)	1/9	0.0676392	0.263705	16.1015	43.3704	ATP6V0D1
Positive Regulation Of Acrosome Reaction (GO:2000344)	1/9	0.0676392	0.263705	16.1015	43.3704	PLCB1
Response To Type I Interferon (GO:0034340)	1/9	0.0676392	0.263705	16.1015	43.3704	SMPD1
Dopamine Transport (GO:0015872)	1/9	0.0676392	0.263705	16.1015	43.3704	SLC29A3
Serotonin Transport (GO:0006837)	1/9	0.0676392	0.263705	16.1015	43.3704	SLC29A3
Endothelial Tube Morphogenesis (GO:0061154)	1/9	0.0676392	0.263705	16.1015	43.3704	PRKD2
Positive Regulation Of Hippo Signaling (GO:0035332)	1/9	0.0676392	0.263705	16.1015	43.3704	CORO7
Positive Regulation Of mRNA 3'-End Processing (GO:0031442)	1/9	0.0676392	0.263705	16.1015	43.3704	CPEB3
Vasoconstriction (GO:0042310)	1/9	0.0676392	0.263705	16.1015	43.3704	EDNRB
Positive Regulation Of Phagocytosis, Engulfment (GO:0060100)	1/9	0.0676392	0.263705	16.1015	43.3704	APLP2
Positive Regulation Of Sodium Ion Transmembrane Transport (GO:1902307)	1/9	0.0676392	0.263705	16.1015	43.3704	GLRX
Positive Regulation Of Vascular Endothelial Growth Factor Receptor Signaling Pathway (GO:0030949)	1/9	0.0676392	0.263705	16.1015	43.3704	PRKD2
Protein O-linked Glycosylation Via Threonine (GO:0018243)	1/9	0.0676392	0.263705	16.1015	43.3704	GALNT11
Motor Neuron Axon Guidance (GO:0008045)	1/9	0.0676392	0.263705	16.1015	43.3704	SLIT1
Ceramide Metabolic Process (GO:0006672)	2/55	0.0678777	0.263705	4.88149	13.1314	SPTLC2;SMPD1
Positive Regulation Of Nucleic Acid-Templated Transcription (GO:1903508)	8/557	0.0686977	0.263705	1.91279	5.12253	JUN;CALCOCO1;ELF1;PRMT2;ZXDC;DYRK1B;PLCB1;BMAL1
Central Nervous System Development (GO:0007417)	5/283	0.0696258	0.263705	2.34616	6.25163	APP;AHI1;APLP2;ADAM22;CTNS
Transmembrane Receptor Protein Tyrosine Kinase Signaling Pathway (GO:0007169)	5/284	0.0704524	0.263705	2.33763	6.20132	AHI1;EIF2AK3;PRKD2;PLCB1;SULF2
Negative Regulation Of Growth (GO:0045926)	3/124	0.0719794	0.263705	3.21727	8.46584	NDRG3;SLIT1;DACT3
Neuron Projection Guidance (GO:0097485)	3/124	0.0719794	0.263705	3.21727	8.46584	CYFIP2;NOTCH3;SLIT1
Membrane Lipid Biosynthetic Process (GO:0046467)	2/57	0.0722338	0.263705	4.70351	12.3601	SPTLC2;PRKD2
Response To Cytokine (GO:0034097)	3/125	0.0733481	0.263705	3.19074	8.33592	APP;SMPD1;TIMP3
Negative Regulation Of Cell Growth (GO:0030308)	3/125	0.0733481	0.263705	3.19074	8.33592	NDRG3;SLIT1;DACT3
Peptidyl-Threonine Phosphorylation (GO:0018107)	2/58	0.074445	0.263705	4.61928	11.9995	DYRK1B;PRKD2
Response To Organic Cyclic Compound (GO:0014070)	2/58	0.074445	0.263705	4.61928	11.9995	ALAS1;ABCB4
Negative Regulation Of Hemostasis (GO:1900047)	1/10	0.0748683	0.263705	14.3117	37.0963	SERPINE2
Negative Regulation Of Homotypic Cell-Cell Adhesion (GO:0034111)	1/10	0.0748683	0.263705	14.3117	37.0963	SERPINE2
Negative Regulation Of Inclusion Body Assembly (GO:0090084)	1/10	0.0748683	0.263705	14.3117	37.0963	HSPA2
Negative Regulation Of Intracellular Estrogen Receptor Signaling Pathway (GO:0033147)	1/10	0.0748683	0.263705	14.3117	37.0963	KANK2
L-serine Metabolic Process (GO:0006563)	1/10	0.0748683	0.263705	14.3117	37.0963	SRR
Notch Signaling Involved In Heart Development (GO:0061314)	1/10	0.0748683	0.263705	14.3117	37.0963	GALNT11
Regulation Of Inclusion Body Assembly (GO:0090083)	1/10	0.0748683	0.263705	14.3117	37.0963	HSPA2
Regulation Of mRNA Polyadenylation (GO:1900363)	1/10	0.0748683	0.263705	14.3117	37.0963	CPEB3
Regulation Of Melanin Biosynthetic Process (GO:0048021)	1/10	0.0748683	0.263705	14.3117	37.0963	CTNS
Regulation Of Microtubule Nucleation (GO:0010968)	1/10	0.0748683	0.263705	14.3117	37.0963	DCTN1
Regulation Of Phagocytosis, Engulfment (GO:0060099)	1/10	0.0748683	0.263705	14.3117	37.0963	APLP2
Regulation Of Programmed Necrotic Cell Death (GO:0062098)	1/10	0.0748683	0.263705	14.3117	37.0963	CYLD
Cellular Response To Cholesterol (GO:0071397)	1/10	0.0748683	0.263705	14.3117	37.0963	GRAMD1B
Cellular Response To Increased Oxygen Levels (GO:0036295)	1/10	0.0748683	0.263705	14.3117	37.0963	ATP6V0D1
Cellular Response To Interleukin-12 (GO:0071349)	1/10	0.0748683	0.263705	14.3117	37.0963	PLCB1
Cellular Response To Interleukin-15 (GO:0071350)	1/10	0.0748683	0.263705	14.3117	37.0963	PLCB1
Regulation Of Toll-Like Receptor 2 Signaling Pathway (GO:0034135)	1/10	0.0748683	0.263705	14.3117	37.0963	PJA2
Serine Family Amino Acid Biosynthetic Process (GO:0009070)	1/10	0.0748683	0.263705	14.3117	37.0963	SRR
Small Nucleolar Ribonucleoprotein Complex Assembly (GO:0000491)	1/10	0.0748683	0.263705	14.3117	37.0963	TNIP1
Steroid Hormone Mediated Signaling Pathway (GO:0043401)	1/10	0.0748683	0.263705	14.3117	37.0963	CALCOCO1
Positive Regulation Of Phospholipid Transport (GO:2001140)	1/10	0.0748683	0.263705	14.3117	37.0963	ABCB4
Interleukin-15-Mediated Signaling Pathway (GO:0035723)	1/10	0.0748683	0.263705	14.3117	37.0963	PLCB1
Maintenance Of Synapse Structure (GO:0099558)	1/10	0.0748683	0.263705	14.3117	37.0963	DCTN1
Microtubule Anchoring At Centrosome (GO:0034454)	1/10	0.0748683	0.263705	14.3117	37.0963	DCTN1
Monoamine Transport (GO:0015844)	1/10	0.0748683	0.263705	14.3117	37.0963	SLC29A3
Regulation Of Axon Regeneration (GO:0048679)	1/10	0.0748683	0.263705	14.3117	37.0963	RTN4RL1
Cytosolic Transport (GO:0016482)	3/127	0.0761203	0.264629	3.13895	8.08419	EHD3;DCTN1;CORO7
Phospholipid Transport (GO:0015914)	2/59	0.0766778	0.264629	4.53801	11.6543	ABCB4;ATP9B
Regulation Of Type I Interferon Production (GO:0032479)	2/59	0.0766778	0.264629	4.53801	11.6543	CYLD;TICAM1
Positive Regulation Of Proteolysis (GO:0045862)	2/59	0.0766778	0.264629	4.53801	11.6543	CYFIP2;TNIP1
Regulation Of Canonical Wnt Signaling Pathway (GO:0060828)	4/207	0.0776393	0.264629	2.56314	6.55058	APC2;CYLD;DACT3;BMAL1
Negative Regulation Of Peptidase Activity (GO:0010466)	2/60	0.0789317	0.264629	4.45954	11.3236	SERPINE2;TIMP3
Sterol Metabolic Process (GO:0016125)	2/60	0.0789317	0.264629	4.45954	11.3236	GLB1;TSKU
Negative Regulation Of Viral Process (GO:0048525)	2/61	0.0812062	0.264629	4.38374	11.0065	BTBD17;TNIP1
AMP Metabolic Process (GO:0046033)	1/11	0.0820416	0.264629	12.8799	32.2065	AMPD3
Golgi To Lysosome Transport (GO:0090160)	1/11	0.0820416	0.264629	12.8799	32.2065	EHD3
Negative Regulation Of Myotube Differentiation (GO:0010832)	1/11	0.0820416	0.264629	12.8799	32.2065	BHLHE41
Negative Regulation Of Nitrogen Compound Metabolic Process (GO:0051172)	1/11	0.0820416	0.264629	12.8799	32.2065	EDNRB
Biogenic Amine Biosynthetic Process (GO:0042401)	1/11	0.0820416	0.264629	12.8799	32.2065	SMOX
Regulation Of Protein K63-linked Ubiquitination (GO:1900044)	1/11	0.0820416	0.264629	12.8799	32.2065	SASH1
Phagosome-Lysosome Fusion (GO:0090385)	1/11	0.0820416	0.264629	12.8799	32.2065	VIPAS39
Phasic Smooth Muscle Contraction (GO:0014821)	1/11	0.0820416	0.264629	12.8799	32.2065	EDNRB
Polyamine Metabolic Process (GO:0006595)	1/11	0.0820416	0.264629	12.8799	32.2065	SMOX
Cellular Response To Thyroid Hormone Stimulus (GO:0097067)	1/11	0.0820416	0.264629	12.8799	32.2065	KLF9
Central Nervous System Neuron Axonogenesis (GO:0021955)	1/11	0.0820416	0.264629	12.8799	32.2065	KIFBP
Smooth Muscle Cell Differentiation (GO:0051145)	1/11	0.0820416	0.264629	12.8799	32.2065	EDNRB
Erythrocyte Development (GO:0048821)	1/11	0.0820416	0.264629	12.8799	32.2065	ALAS1
Positive Regulation Of Lipid Transport (GO:0032370)	1/11	0.0820416	0.264629	12.8799	32.2065	ABCB4
Visual Learning (GO:0008542)	1/11	0.0820416	0.264629	12.8799	32.2065	APP
Inner Ear Receptor Cell Stereocilium Organization (GO:0060122)	1/11	0.0820416	0.264629	12.8799	32.2065	TSKU
Intracellular Copper Ion Homeostasis (GO:0006878)	1/11	0.0820416	0.264629	12.8799	32.2065	APP
Programmed Necrotic Cell Death (GO:0097300)	1/11	0.0820416	0.264629	12.8799	32.2065	CYLD
Macrophage Chemotaxis (GO:0048246)	1/11	0.0820416	0.264629	12.8799	32.2065	EDNRB
Purine Ribonucleoside Monophosphate Biosynthetic Process (GO:0009168)	1/11	0.0820416	0.264629	12.8799	32.2065	AMPD3
Purine Ribonucleoside Monophosphate Metabolic Process (GO:0009167)	1/11	0.0820416	0.264629	12.8799	32.2065	AMPD3
Regulation Of T Cell Apoptotic Process (GO:0070232)	1/11	0.0820416	0.264629	12.8799	32.2065	PRKD2
Regulation Of Astrocyte Differentiation (GO:0048710)	1/11	0.0820416	0.264629	12.8799	32.2065	SERPINE2
Phosphatidylinositol-Mediated Signaling (GO:0048015)	2/62	0.0835009	0.266581	4.31046	10.7024	PLCB1;PIK3R5
Protein-Containing Complex Disassembly (GO:0032984)	2/62	0.0835009	0.266581	4.31046	10.7024	VIPAS39;APEH
Inorganic Anion Transmembrane Transport (GO:0098661)	2/63	0.0858153	0.266581	4.23958	10.4105	SLC4A8;ANO10
Negative Regulation Of Cell Death (GO:0060548)	2/64	0.0881489	0.266581	4.17099	10.1302	KANK2;ATP13A2
MyD88-dependent Toll-Like Receptor Signaling Pathway (GO:0002755)	1/12	0.0891597	0.266581	11.7084	28.303	TNIP1
Negative Regulation Of Mononuclear Cell Migration (GO:0071676)	1/12	0.0891597	0.266581	11.7084	28.303	PLCB1
Astrocyte Activation (GO:0048143)	1/12	0.0891597	0.266581	11.7084	28.303	APP
Cardiolipin Metabolic Process (GO:0032048)	1/12	0.0891597	0.266581	11.7084	28.303	HADHA
Cell Projection Assembly (GO:0030031)	1/12	0.0891597	0.266581	11.7084	28.303	CYFIP2
Cellular Response To Acidic pH (GO:0071468)	1/12	0.0891597	0.266581	11.7084	28.303	RAB11FIP5
Positive Regulation By Symbiont Of Entry Into Host (GO:0075294)	1/12	0.0891597	0.266581	11.7084	28.303	SMPD1
Regulation Of Vascular Associated Smooth Muscle Cell Migration (GO:1904752)	1/12	0.0891597	0.266581	11.7084	28.303	DOCK4
Response To Thyroid Hormone (GO:0097066)	1/12	0.0891597	0.266581	11.7084	28.303	KLF9
Early Endosome To Golgi Transport (GO:0034498)	1/12	0.0891597	0.266581	11.7084	28.303	EHD3
Sphingomyelin Metabolic Process (GO:0006684)	1/12	0.0891597	0.266581	11.7084	28.303	SMPD1
Positive Regulation Of Integrin-Mediated Signaling Pathway (GO:2001046)	1/12	0.0891597	0.266581	11.7084	28.303	LAMA2
Synaptic Membrane Adhesion (GO:0099560)	1/12	0.0891597	0.266581	11.7084	28.303	SLITRK1
Fatty Acid Transmembrane Transport (GO:1902001)	1/12	0.0891597	0.266581	11.7084	28.303	CPT2
Positive Regulation Of Myeloid Leukocyte Mediated Immunity (GO:0002888)	1/12	0.0891597	0.266581	11.7084	28.303	TICAM1
Positive Regulation Of Nuclear-Transcribed mRNA poly(A) Tail Shortening (GO:0060213)	1/12	0.0891597	0.266581	11.7084	28.303	CPEB3
Positive Regulation Of Regulated Secretory Pathway (GO:1903307)	1/12	0.0891597	0.266581	11.7084	28.303	SLC4A8
Positive Regulation Of Sodium Ion Transport (GO:0010765)	1/12	0.0891597	0.266581	11.7084	28.303	ANK3
Positive Regulation Of Viral Entry Into Host Cell (GO:0046598)	1/12	0.0891597	0.266581	11.7084	28.303	SMPD1
Macrophage Migration (GO:1905517)	1/12	0.0891597	0.266581	11.7084	28.303	EDNRB
Microtubule Anchoring At Microtubule Organizing Center (GO:0072393)	1/12	0.0891597	0.266581	11.7084	28.303	DCTN1
Morphogenesis Of A Polarized Epithelium (GO:0001738)	1/12	0.0891597	0.266581	11.7084	28.303	AHI1
Negative Regulation By Host Of Viral Transcription (GO:0043922)	1/12	0.0891597	0.266581	11.7084	28.303	JUN
Regulation Of Acrosome Reaction (GO:0060046)	1/12	0.0891597	0.266581	11.7084	28.303	PLCB1
Negative Regulation Of Coagulation (GO:0050819)	1/12	0.0891597	0.266581	11.7084	28.303	SERPINE2
Positive Regulation Of DNA Biosynthetic Process (GO:2000573)	2/65	0.0905014	0.269236	4.10458	9.86079	TNIP1;PRKD2
Monocarboxylic Acid Biosynthetic Process (GO:0072330)	2/65	0.0905014	0.269236	4.10458	9.86079	SRR;UST
Proteasomal Protein Catabolic Process (GO:0010498)	4/220	0.0920981	0.272593	2.40728	5.74114	APC2;KCTD10;BMAL1;PJA2
Negative Regulation Of Endopeptidase Activity (GO:0010951)	2/66	0.0928724	0.272593	4.04024	9.60174	SERPINE2;TIMP3
Protein Phosphorylation (GO:0006468)	7/500	0.0946174	0.272593	1.85659	4.37767	APP;EIF2AK3;DYRK1B;PRKD2;ATP13A2;FAM20A;MAP3K13
Activation Of Cysteine-Type Endopeptidase Activity Involved In Apoptotic Process (GO:0006919)	2/67	0.0952613	0.272593	3.97788	9.35252	EIF2AK3;ROBO1
Regulation Of Viral Genome Replication (GO:0045069)	2/67	0.0952613	0.272593	3.97788	9.35252	BTBD17;TNIP1
Cholesterol Metabolic Process (GO:0008203)	2/67	0.0952613	0.272593	3.97788	9.35252	GLB1;TSKU
Negative Regulation Of Cellular Catabolic Process (GO:0031330)	2/67	0.0952613	0.272593	3.97788	9.35252	KDM4A;TIMP3
Negative Regulation Of Fibroblast Growth Factor Receptor Signaling Pathway (GO:0040037)	1/13	0.0962229	0.272593	10.7321	25.1249	SULF2
Atrioventricular Valve Development (GO:0003171)	1/13	0.0962229	0.272593	10.7321	25.1249	SLIT1
Regulation Of Response To Endoplasmic Reticulum Stress (GO:1905897)	1/13	0.0962229	0.272593	10.7321	25.1249	EIF2AK3
Positive Regulation Of T Cell Receptor Signaling Pathway (GO:0050862)	1/13	0.0962229	0.272593	10.7321	25.1249	PRKD2
Response To Nerve Growth Factor (GO:1990089)	1/13	0.0962229	0.272593	10.7321	25.1249	KIDINS220
Sphingoid Biosynthetic Process (GO:0046520)	1/13	0.0962229	0.272593	10.7321	25.1249	SPTLC2
Sphingosine Biosynthetic Process (GO:0046512)	1/13	0.0962229	0.272593	10.7321	25.1249	SPTLC2
Positive Regulation Of Glycoprotein Biosynthetic Process (GO:0010560)	1/13	0.0962229	0.272593	10.7321	25.1249	PLCB1
Positive Regulation Of Histone Deacetylation (GO:0031065)	1/13	0.0962229	0.272593	10.7321	25.1249	PRKD2
Glomerular Filtration (GO:0003094)	1/13	0.0962229	0.272593	10.7321	25.1249	SULF2
Heparan Sulfate Proteoglycan Metabolic Process (GO:0030201)	1/13	0.0962229	0.272593	10.7321	25.1249	SULF2
Intraciliary Retrograde Transport (GO:0035721)	1/13	0.0962229	0.272593	10.7321	25.1249	IFT122
Protein Hydroxylation (GO:0018126)	1/13	0.0962229	0.272593	10.7321	25.1249	VIPAS39
Cellular Response To Oxygen-Containing Compound (GO:1901701)	6/406	0.0964933	0.272709	1.95755	4.5773	JUN;TNIP1;ABCB4;SMPD1;TICAM1;CPEB3
Positive Regulation Of Protein Modification Process (GO:0031401)	4/225	0.097979	0.27625	2.35222	5.46422	APP;SMPD1;FAM20A;BMAL1
Regulation Of Cell Growth (GO:0001558)	4/227	0.10038	0.277231	2.33089	5.35824	NDRG3;MAPKAP1;SLIT1;DACT3
Protein Modification Process (GO:0036211)	9/711	0.10183	0.277231	1.68098	3.84012	APP;UST;EIF2AK3;DYRK1B;CPE;PRKD2;GLRX;FAM20A;MAP3K13
Positive Regulation Of DNA-templated Transcription (GO:0045893)	14/1243	0.102429	0.277231	1.50398	3.42696	APP;JUN;CALCOCO1;PRMT2;EIF2AK3;DYRK1B;ETS2;AHI1;ELF1;TNIP1;ZXDC;PRKD2;PLCB1;BMAL1
Negative Regulation Of Epithelial Cell Proliferation (GO:0050680)	2/70	0.102532	0.277231	3.80181	8.65892	KLF9;ROBO1
Regulation Of Cellular Biosynthetic Process (GO:0031326)	2/70	0.102532	0.277231	3.80181	8.65892	APP;CTNS
Proteasome-Mediated Ubiquitin-Dependent Protein Catabolic Process (GO:0043161)	5/319	0.102739	0.277231	2.07335	4.71805	APC2;KCTD10;UBE4A;BMAL1;PJA2
Regulation Of Endothelial Cell Chemotaxis (GO:2001026)	1/14	0.103232	0.277231	9.90609	22.4945	PRKD2
Regulation Of Leukocyte Activation (GO:0002694)	1/14	0.103232	0.277231	9.90609	22.4945	PJA2
Aorta Development (GO:0035904)	1/14	0.103232	0.277231	9.90609	22.4945	ROBO1
Regulation Of Neuron Projection Arborization (GO:0150011)	1/14	0.103232	0.277231	9.90609	22.4945	MAP3K13
Regulation Of Nuclear-Transcribed mRNA poly(A) Tail Shortening (GO:0060211)	1/14	0.103232	0.277231	9.90609	22.4945	CPEB3
Phagolysosome Assembly (GO:0001845)	1/14	0.103232	0.277231	9.90609	22.4945	VIPAS39
Ceramide Transport (GO:0035627)	1/14	0.103232	0.277231	9.90609	22.4945	ABCB4
Copper Ion Homeostasis (GO:0055070)	1/14	0.103232	0.277231	9.90609	22.4945	APP
Serine Family Amino Acid Metabolic Process (GO:0009069)	1/14	0.103232	0.277231	9.90609	22.4945	SRR
Positive Regulation Of Endothelial Cell Chemotaxis (GO:2001028)	1/14	0.103232	0.277231	9.90609	22.4945	PRKD2
Positive Regulation Of Long-Term Synaptic Potentiation (GO:1900273)	1/14	0.103232	0.277231	9.90609	22.4945	APP
Positive Regulation Of Nuclear-Transcribed mRNA Catabolic Process, Deadenylation-Dependent Decay (GO:1900153)	1/14	0.103232	0.277231	9.90609	22.4945	CPEB3
Hyaluronan Metabolic Process (GO:0030212)	1/14	0.103232	0.277231	9.90609	22.4945	CEMIP2
Positive Regulation Of Telomerase RNA Localization To Cajal Body (GO:1904874)	1/14	0.103232	0.277231	9.90609	22.4945	TNIP1
Regulation Of Bone Remodeling (GO:0046850)	1/14	0.103232	0.277231	9.90609	22.4945	S1PR1
Positive Regulation Of Cellular Catabolic Process (GO:0031331)	3/146	0.104643	0.278873	2.71927	6.13792	APP;USP20;TICAM1
Synapse Assembly (GO:0007416)	2/71	0.104989	0.278873	3.74652	8.44429	DNM3;SLITRK1
Kidney Development (GO:0001822)	2/71	0.104989	0.278873	3.74652	8.44429	KANK2;SULF2
Negative Regulation Of Intracellular Signal Transduction (GO:1902532)	4/231	0.105262	0.278873	2.28935	5.15401	CYLD;USP20;TNIP1;BMAL1
Plasma Membrane Organization (GO:0007009)	2/72	0.107462	0.278873	3.69281	8.23727	SMPD1;ANK3
Cholesterol Homeostasis (GO:0042632)	2/72	0.107462	0.278873	3.69281	8.23727	GRAMD1B;TSKU
Second-Messenger-Mediated Signaling (GO:0019932)	2/72	0.107462	0.278873	3.69281	8.23727	EDNRB;EIF2AK3
Transforming Growth Factor Beta Receptor Signaling Pathway (GO:0007179)	2/72	0.107462	0.278873	3.69281	8.23727	JUN;APLP2
Axon Guidance (GO:0007411)	3/149	0.109486	0.278873	2.66299	5.89043	CYFIP2;NOTCH3;SLIT1
Skeletal System Development (GO:0001501)	3/149	0.109486	0.278873	2.66299	5.89043	EIF2AK3;ETS2;SULF2
Sterol Homeostasis (GO:0055092)	2/73	0.10995	0.278873	3.64061	8.0375	GRAMD1B;TSKU
Protein Tetramerization (GO:0051262)	2/73	0.10995	0.278873	3.64061	8.0375	KCNC3;APLP2
Golgi To Endosome Transport (GO:0006895)	1/15	0.110187	0.278873	9.19805	20.287	CORO7
Negative Regulation Of Platelet Activation (GO:0010544)	1/15	0.110187	0.278873	9.19805	20.287	SERPINE2
Negative Regulation Of Protein Processing (GO:0010955)	1/15	0.110187	0.278873	9.19805	20.287	SERPINE2
Amyloid-Beta Metabolic Process (GO:0050435)	1/15	0.110187	0.278873	9.19805	20.287	APEH
Astrocyte Development (GO:0014002)	1/15	0.110187	0.278873	9.19805	20.287	APP
Neurotrophin Signaling Pathway (GO:0038179)	1/15	0.110187	0.278873	9.19805	20.287	KIDINS220
Nucleotide-Sugar Biosynthetic Process (GO:0009226)	1/15	0.110187	0.278873	9.19805	20.287	PMM1
Cellular Response To Sterol (GO:0036315)	1/15	0.110187	0.278873	9.19805	20.287	GRAMD1B
Renal Filtration (GO:0097205)	1/15	0.110187	0.278873	9.19805	20.287	SULF2
Retrograde Axonal Transport (GO:0008090)	1/15	0.110187	0.278873	9.19805	20.287	KIF1C
Sphingolipid Catabolic Process (GO:0030149)	1/15	0.110187	0.278873	9.19805	20.287	SMPD1
Ganglioside Biosynthetic Process (GO:0001574)	1/15	0.110187	0.278873	9.19805	20.287	ST6GALNAC4
Positive Regulation Of Muscle Cell Differentiation (GO:0051149)	1/15	0.110187	0.278873	9.19805	20.287	LAMA2
Intracellular Sterol Transport (GO:0032366)	1/15	0.110187	0.278873	9.19805	20.287	GRAMD1B
Regulation Of Amyloid Fibril Formation (GO:1905906)	1/15	0.110187	0.278873	9.19805	20.287	APP
Positive Regulation Of Neurogenesis (GO:0050769)	2/75	0.114972	0.284	3.54051	7.65838	SLITRK1;ROBO1
Regulation Of Inflammatory Response (GO:0050727)	4/240	0.116635	0.284	2.20103	4.72936	APP;CYLD;AREL1;TNIP1
Regulation Of Fatty Acid Oxidation (GO:0046320)	1/16	0.117088	0.284	8.58442	18.4121	APLP2
Activation Of Cysteine-Type Endopeptidase Activity (GO:0097202)	1/16	0.117088	0.284	8.58442	18.4121	CYFIP2
Apoptotic Nuclear Changes (GO:0030262)	1/16	0.117088	0.284	8.58442	18.4121	BLCAP
Regulation Of Natural Killer Cell Activation (GO:0032814)	1/16	0.117088	0.284	8.58442	18.4121	TICAM1
Autonomic Nervous System Development (GO:0048483)	1/16	0.117088	0.284	8.58442	18.4121	EDNRB
Nuclear Migration (GO:0007097)	1/16	0.117088	0.284	8.58442	18.4121	DCTN1
Regulation Of Plasminogen Activation (GO:0010755)	1/16	0.117088	0.284	8.58442	18.4121	SERPINE2
Regulation Of Presynapse Assembly (GO:1905606)	1/16	0.117088	0.284	8.58442	18.4121	SLITRK1
Regulation Of Presynapse Organization (GO:0099174)	1/16	0.117088	0.284	8.58442	18.4121	SLITRK1
Regulation Of Protein Kinase A Signaling (GO:0010738)	1/16	0.117088	0.284	8.58442	18.4121	PJA2
Cell Surface Receptor Signaling Pathway Involved In Heart Development (GO:0061311)	1/16	0.117088	0.284	8.58442	18.4121	GALNT11
Positive Regulation By Host Of Viral Transcription (GO:0043923)	1/16	0.117088	0.284	8.58442	18.4121	JUN
Sulfation (GO:0051923)	1/16	0.117088	0.284	8.58442	18.4121	UST
Positive Regulation Of Lymphocyte Migration (GO:2000403)	1/16	0.117088	0.284	8.58442	18.4121	APP
Positive Regulation Of Myeloid Leukocyte Cytokine Production Involved In Immune Response (GO:0061081)	1/16	0.117088	0.284	8.58442	18.4121	TICAM1
Positive Regulation Of Smooth Muscle Cell Migration (GO:0014911)	1/16	0.117088	0.284	8.58442	18.4121	DOCK4
Protein O-linked Mannosylation (GO:0035269)	1/16	0.117088	0.284	8.58442	18.4121	POMT2
Regulation Of Golgi Organization (GO:1903358)	1/16	0.117088	0.284	8.58442	18.4121	EHD3
Regulation Of Ras Protein Signal Transduction (GO:0046578)	2/76	0.117505	0.284	3.49249	7.4784	KANK2;MAPKAP1
Epithelium Development (GO:0060429)	3/154	0.117744	0.284	2.57415	5.50674	KANK2;AHI1;IFT122
Cellular Response To Growth Factor Stimulus (GO:0071363)	3/155	0.119423	0.284	2.55709	5.43402	KIDINS220;APLP2;PRKD2
Positive Regulation Of Response To External Stimulus (GO:0032103)	3/155	0.119423	0.284	2.55709	5.43402	APP;TNIP1;SASH1
Chloride Transport (GO:0006821)	2/77	0.120051	0.284	3.44575	7.30443	SLC4A8;ANO10
Negative Regulation Of Gene Expression (GO:0010629)	5/336	0.120679	0.284	1.96516	4.15556	APP;KDM4A;EIF2AK3;CPEB3;ROBO1
Regulation Of ERK1 And ERK2 Cascade (GO:0070372)	4/244	0.121857	0.284	2.16391	4.55483	APP;TNIP1;TIMP3;PRKD2
Cellular Response To Nutrient Levels (GO:0031669)	2/78	0.122612	0.284	3.40024	7.13619	MAPKAP1;ZFYVE1
Regulation Of Delayed Rectifier Potassium Channel Activity (GO:1902259)	1/17	0.123936	0.284	8.04748	16.8031	ANK3
G Protein-Coupled Acetylcholine Receptor Signaling Pathway (GO:0007213)	1/17	0.123936	0.284	8.04748	16.8031	PLCB1
Golgi To Vacuole Transport (GO:0006896)	1/17	0.123936	0.284	8.04748	16.8031	EHD3
T Cell Migration (GO:0072678)	1/17	0.123936	0.284	8.04748	16.8031	S1PR1
Negative Regulation Of Striated Muscle Cell Differentiation (GO:0051154)	1/17	0.123936	0.284	8.04748	16.8031	BHLHE41
Neuron Maturation (GO:0042551)	1/17	0.123936	0.284	8.04748	16.8031	APP
Carbohydrate Derivative Transport (GO:1901264)	1/17	0.123936	0.284	8.04748	16.8031	SLC29A3
Cell Migration Involved In Sprouting Angiogenesis (GO:0002042)	1/17	0.123936	0.284	8.04748	16.8031	ROBO1
Cellular Response To Glucocorticoid Stimulus (GO:0071385)	1/17	0.123936	0.284	8.04748	16.8031	KLF9
Regulation Of Telomerase RNA Localization To Cajal Body (GO:1904872)	1/17	0.123936	0.284	8.04748	16.8031	TNIP1
Regulation Of Telomere Maintenance Via Telomere Lengthening (GO:1904356)	1/17	0.123936	0.284	8.04748	16.8031	TNIP1
Positive Regulation By Host Of Viral Process (GO:0044794)	1/17	0.123936	0.284	8.04748	16.8031	ZFYVE1
Response To Acidic pH (GO:0010447)	1/17	0.123936	0.284	8.04748	16.8031	RAB11FIP5
Diol Biosynthetic Process (GO:0034312)	1/17	0.123936	0.284	8.04748	16.8031	SPTLC2
Embryonic Heart Tube Development (GO:0035050)	1/17	0.123936	0.284	8.04748	16.8031	IFT122
Positive Regulation Of Glial Cell Differentiation (GO:0045687)	1/17	0.123936	0.284	8.04748	16.8031	SERPINE2
Filopodium Assembly (GO:0046847)	1/17	0.123936	0.284	8.04748	16.8031	DNM3
Keratan Sulfate Metabolic Process (GO:0042339)	1/17	0.123936	0.284	8.04748	16.8031	GLB1
Membrane Lipid Metabolic Process (GO:0006643)	1/17	0.123936	0.284	8.04748	16.8031	ST6GALNAC4
Receptor Recycling (GO:0001881)	1/17	0.123936	0.284	8.04748	16.8031	EHD3
Negative Regulation Of Rho Protein Signal Transduction (GO:0035024)	1/17	0.123936	0.284	8.04748	16.8031	KCTD10
Positive Regulation Of DNA-binding Transcription Factor Activity (GO:0051091)	4/246	0.124504	0.284753	2.1458	4.4706	APP;PRKD2;TICAM1;MAP3K13
Vesicle Fusion (GO:0006906)	2/79	0.125186	0.285761	3.35591	6.97344	ATP13A2;VIPAS39
Response To Lipopolysaccharide (GO:0032496)	3/159	0.126228	0.285779	2.49102	5.15557	SRR;TNIP1;TICAM1
Glycoprotein Biosynthetic Process (GO:0009101)	2/80	0.127773	0.285779	3.31272	6.81593	TNIP1;GAL3ST4
Wound Healing (GO:0042060)	2/80	0.127773	0.285779	3.31272	6.81593	SMPD1;TSKU
Positive Regulation Of Growth (GO:0045927)	2/81	0.130372	0.285779	3.27062	6.66344	MAPKAP1;PLCB1
Negative Regulation Of NF-kappaB Transcription Factor Activity (GO:0032088)	2/81	0.130372	0.285779	3.27062	6.66344	CYLD;PRMT2
Negative Regulation Of Lipid Catabolic Process (GO:0050995)	1/18	0.130731	0.285779	7.57372	15.4096	BSCL2
Negative Regulation Of Nervous System Development (GO:0051961)	1/18	0.130731	0.285779	7.57372	15.4096	SLIT1
Antigen Processing And Presentation Of Peptide Antigen Via MHC Class I (GO:0002474)	1/18	0.130731	0.285779	7.57372	15.4096	TAP2
Neuromuscular Process (GO:0050905)	1/18	0.130731	0.285779	7.57372	15.4096	DCTN1
Associative Learning (GO:0008306)	1/18	0.130731	0.285779	7.57372	15.4096	APP
Regulation Of Nervous System Process (GO:0031644)	1/18	0.130731	0.285779	7.57372	15.4096	APP
Cell Junction Maintenance (GO:0034331)	1/18	0.130731	0.285779	7.57372	15.4096	DCTN1
Regulation Of Synaptic Vesicle Exocytosis (GO:2000300)	1/18	0.130731	0.285779	7.57372	15.4096	SLC4A8
Positive Regulation Of CREB Transcription Factor Activity (GO:0032793)	1/18	0.130731	0.285779	7.57372	15.4096	PRKD2
Response To Axon Injury (GO:0048678)	1/18	0.130731	0.285779	7.57372	15.4096	RTN4RL1
Response To Cholesterol (GO:0070723)	1/18	0.130731	0.285779	7.57372	15.4096	GRAMD1B
Positive Regulation Of Cation Transmembrane Transport (GO:1904064)	1/18	0.130731	0.285779	7.57372	15.4096	ANK3
Positive Regulation Of Cytokine Production Involved In Inflammatory Response (GO:1900017)	1/18	0.130731	0.285779	7.57372	15.4096	TICAM1
Positive Regulation Of Natural Killer Cell Activation (GO:0032816)	1/18	0.130731	0.285779	7.57372	15.4096	TICAM1
Heart Trabecula Morphogenesis (GO:0061384)	1/18	0.130731	0.285779	7.57372	15.4096	S1PR1
Melanosome Assembly (GO:1903232)	1/18	0.130731	0.285779	7.57372	15.4096	AP3B1
Pulmonary Valve Morphogenesis (GO:0003184)	1/18	0.130731	0.285779	7.57372	15.4096	ROBO1
Myoblast Fusion (GO:0007520)	1/18	0.130731	0.285779	7.57372	15.4096	ADAMTS15
Arp2/3 Complex-Mediated Actin Nucleation (GO:0034314)	1/19	0.137474	0.292286	7.1526	14.193	ARPC2
Negative Regulation Of Fatty Acid Metabolic Process (GO:0045922)	1/19	0.137474	0.292286	7.1526	14.193	APLP2
Regulation Of Integrin-Mediated Signaling Pathway (GO:2001044)	1/19	0.137474	0.292286	7.1526	14.193	LAMA2
Atrioventricular Valve Morphogenesis (GO:0003181)	1/19	0.137474	0.292286	7.1526	14.193	SLIT1
Bicarbonate Transport (GO:0015701)	1/19	0.137474	0.292286	7.1526	14.193	SLC4A8
Regulation Of Vascular Endothelial Growth Factor Signaling Pathway (GO:1900746)	1/19	0.137474	0.292286	7.1526	14.193	ROBO1
Positive Regulation Of Axon Extension (GO:0045773)	1/19	0.137474	0.292286	7.1526	14.193	MAP3K13
Sphingosine Metabolic Process (GO:0006670)	1/19	0.137474	0.292286	7.1526	14.193	SPTLC2
Eye Morphogenesis (GO:0048592)	1/19	0.137474	0.292286	7.1526	14.193	IFT122
Ganglioside Metabolic Process (GO:0001573)	1/19	0.137474	0.292286	7.1526	14.193	ST6GALNAC4
Glycosphingolipid Biosynthetic Process (GO:0006688)	1/19	0.137474	0.292286	7.1526	14.193	ST6GALNAC4
Heme Biosynthetic Process (GO:0006783)	1/19	0.137474	0.292286	7.1526	14.193	ALAS1
Insulin Secretion (GO:0030073)	1/19	0.137474	0.292286	7.1526	14.193	RAB11FIP5
Interleukin-1-Mediated Signaling Pathway (GO:0070498)	1/19	0.137474	0.292286	7.1526	14.193	PLCB1
Regulation Of Behavior (GO:0050795)	1/19	0.137474	0.292286	7.1526	14.193	AHI1
Protein Localization (GO:0008104)	5/351	0.137648	0.292286	1.87852	3.7252	AHI1;CPE;AP3B1;VIPAS39;ANK3
Purine Ribonucleotide Metabolic Process (GO:0009150)	2/84	0.138243	0.293025	3.15049	6.23401	CTNS;AMPD3
Calcium-Mediated Signaling (GO:0019722)	2/85	0.140889	0.294027	3.11237	6.09956	EDNRB;EIF2AK3
Response To Interleukin-1 (GO:0070555)	2/85	0.140889	0.294027	3.11237	6.09956	APP;SMPD1
Positive Regulation Of Endothelial Cell Migration (GO:0010595)	2/85	0.140889	0.294027	3.11237	6.09956	PRKD2;SASH1
Negative Regulation Of Nucleic Acid-Templated Transcription (GO:1903507)	6/456	0.143852	0.294027	1.73557	3.36522	KDM4A;JUN;PRMT2;BHLHE41;PLCB1;BMAL1
Negative Regulation Of Microtubule Depolymerization (GO:0007026)	1/20	0.144165	0.294027	6.7758	13.1234	APC2
Negative Regulation Of Small GTPase Mediated Signal Transduction (GO:0051058)	1/20	0.144165	0.294027	6.7758	13.1234	MAPKAP1
Regulation Of Necroptotic Process (GO:0060544)	1/20	0.144165	0.294027	6.7758	13.1234	CYLD
Cell Projection Organization (GO:0030030)	1/20	0.144165	0.294027	6.7758	13.1234	CYFIP2
Regulation Of Spindle Organization (GO:0090224)	1/20	0.144165	0.294027	6.7758	13.1234	DCTN1
Cellular Response To pH (GO:0071467)	1/20	0.144165	0.294027	6.7758	13.1234	RAB11FIP5
Positive Regulation Of Antigen Receptor-Mediated Signaling Pathway (GO:0050857)	1/20	0.144165	0.294027	6.7758	13.1234	PRKD2
Response To Ketone (GO:1901654)	1/20	0.144165	0.294027	6.7758	13.1234	SLIT1
Positive Regulation Of Embryonic Development (GO:0040019)	1/20	0.144165	0.294027	6.7758	13.1234	PLCB1
Stress-Activated Protein Kinase Signaling Cascade (GO:0031098)	1/20	0.144165	0.294027	6.7758	13.1234	MAP3K13
Sulfur Compound Catabolic Process (GO:0044273)	1/20	0.144165	0.294027	6.7758	13.1234	GLB1
Transport Along Microtubule (GO:0010970)	1/20	0.144165	0.294027	6.7758	13.1234	APP
Positive Regulation Of Vascular Associated Smooth Muscle Cell Proliferation (GO:1904707)	1/20	0.144165	0.294027	6.7758	13.1234	JUN
Lipopolysaccharide-Mediated Signaling Pathway (GO:0031663)	1/20	0.144165	0.294027	6.7758	13.1234	TICAM1
Microglial Cell Activation (GO:0001774)	1/20	0.144165	0.294027	6.7758	13.1234	APP
Pulmonary Valve Development (GO:0003177)	1/20	0.144165	0.294027	6.7758	13.1234	ROBO1
Receptor Metabolic Process (GO:0043112)	1/20	0.144165	0.294027	6.7758	13.1234	EHD3
Negative Regulation Of Cytokine Production Involved In Inflammatory Response (GO:1900016)	1/20	0.144165	0.294027	6.7758	13.1234	APLP2
Regulation Of Insulin Secretion (GO:0050796)	2/87	0.146215	0.297696	3.03883	5.84269	HADHA;BMAL1
Regulation Of Endothelial Cell Migration (GO:0010594)	2/88	0.148893	0.300343	3.00334	5.71995	PRKD2;SASH1
Regulation Of Dendritic Spine Development (GO:0060998)	1/21	0.150804	0.300343	6.43669	12.1768	CPEB3
Regulation Of Lipopolysaccharide-Mediated Signaling Pathway (GO:0031664)	1/21	0.150804	0.300343	6.43669	12.1768	SASH1
Regulation Of Membrane Protein Ectodomain Proteolysis (GO:0051043)	1/21	0.150804	0.300343	6.43669	12.1768	TIMP3
Antigen Processing And Presentation Of Endogenous Peptide Antigen (GO:0002483)	1/21	0.150804	0.300343	6.43669	12.1768	TAP2
Peptide Catabolic Process (GO:0043171)	1/21	0.150804	0.300343	6.43669	12.1768	NPEPPS
Plasma Membrane Repair (GO:0001778)	1/21	0.150804	0.300343	6.43669	12.1768	SMPD1
Porphyrin-Containing Compound Biosynthetic Process (GO:0006779)	1/21	0.150804	0.300343	6.43669	12.1768	ALAS1
Cellular Response To Nerve Growth Factor Stimulus (GO:1990090)	1/21	0.150804	0.300343	6.43669	12.1768	KIDINS220
Response To Cadmium Ion (GO:0046686)	1/21	0.150804	0.300343	6.43669	12.1768	JUN
Positive Regulation Of Dendritic Spine Development (GO:0060999)	1/21	0.150804	0.300343	6.43669	12.1768	CPEB3
Protein Mannosylation (GO:0035268)	1/21	0.150804	0.300343	6.43669	12.1768	POMT2
Modulation By Host Of Viral Genome Replication (GO:0044827)	1/21	0.150804	0.300343	6.43669	12.1768	ZFYVE1
Positive Regulation Of Peptidyl-Serine Phosphorylation (GO:0033138)	2/89	0.151582	0.301386	2.96867	5.60079	APP;PRKD2
Regulation Of Neuron Projection Development (GO:0010975)	3/174	0.152913	0.303525	2.27078	4.26426	RTN4RL1;KIDINS220;TSKU
Positive Regulation Of Hydrolase Activity (GO:0051345)	3/176	0.156599	0.305769	2.2443	4.16108	RSU1;ARAP1;RALGPS2
Extracellular Matrix Organization (GO:0030198)	3/176	0.156599	0.305769	2.2443	4.16108	APP;ADAMTS15;MMP28
Regulation Of Intracellular Steroid Hormone Receptor Signaling Pathway (GO:0033143)	1/22	0.157392	0.305769	6.12987	11.3342	PRMT2
Acetylcholine Receptor Signaling Pathway (GO:0095500)	1/22	0.157392	0.305769	6.12987	11.3342	PLCB1
Blood Vessel Endothelial Cell Migration (GO:0043534)	1/22	0.157392	0.305769	6.12987	11.3342	ROBO1
Cellular Response To Cadmium Ion (GO:0071276)	1/22	0.157392	0.305769	6.12987	11.3342	JUN
Platelet Dense Granule Organization (GO:0060155)	1/22	0.157392	0.305769	6.12987	11.3342	AP3B1
Cellular Response To Low-Density Lipoprotein Particle Stimulus (GO:0071404)	1/22	0.157392	0.305769	6.12987	11.3342	TICAM1
Regulation Of Vascular Endothelial Growth Factor Receptor Signaling Pathway (GO:0030947)	1/22	0.157392	0.305769	6.12987	11.3342	PRKD2
Cytoskeleton-Dependent Intracellular Transport (GO:0030705)	1/22	0.157392	0.305769	6.12987	11.3342	KIF1C
Vesicle Transport Along Microtubule (GO:0047496)	1/22	0.157392	0.305769	6.12987	11.3342	KIF1C
Positive Regulation Of Viral Life Cycle (GO:1903902)	1/22	0.157392	0.305769	6.12987	11.3342	SMPD1
Mitochondrial Cytochrome C Oxidase Assembly (GO:0033617)	1/22	0.157392	0.305769	6.12987	11.3342	COA5
Regulation Of Peptidyl-Serine Phosphorylation (GO:0033135)	2/93	0.162428	0.308375	2.83761	5.1574	APP;PRKD2
Negative Regulation Of Amide Metabolic Process (GO:0034249)	2/93	0.162428	0.308375	2.83761	5.1574	EIF2AK3;CPEB3
Regulation Of Cholesterol Transport (GO:0032374)	1/23	0.16393	0.308375	5.85094	10.5804	ABCB4
Regulation Of Extracellular Matrix Organization (GO:1903053)	1/23	0.16393	0.308375	5.85094	10.5804	LAMA2
Negative Regulation Of Protein Depolymerization (GO:1901880)	1/23	0.16393	0.308375	5.85094	10.5804	APC2
Actin Nucleation (GO:0045010)	1/23	0.16393	0.308375	5.85094	10.5804	ARPC2
Regulation Of Lipid Catabolic Process (GO:0050994)	1/23	0.16393	0.308375	5.85094	10.5804	BSCL2
Regulation Of Myotube Differentiation (GO:0010830)	1/23	0.16393	0.308375	5.85094	10.5804	BHLHE41
Artery Development (GO:0060840)	1/23	0.16393	0.308375	5.85094	10.5804	ROBO1
Axon Extension (GO:0048675)	1/23	0.16393	0.308375	5.85094	10.5804	SLIT1
Regulation Of Nuclear-Transcribed mRNA Catabolic Process, Deadenylation-Dependent Decay (GO:1900151)	1/23	0.16393	0.308375	5.85094	10.5804	CPEB3
Cell-Cell Signaling By Wnt (GO:0198738)	1/23	0.16393	0.308375	5.85094	10.5804	CPE
Regulation Of Toll-Like Receptor 4 Signaling Pathway (GO:0034143)	1/23	0.16393	0.308375	5.85094	10.5804	APLP2
Cholesterol Efflux (GO:0033344)	1/23	0.16393	0.308375	5.85094	10.5804	TSKU
Cytosolic Pattern Recognition Receptor Signaling Pathway (GO:0002753)	1/23	0.16393	0.308375	5.85094	10.5804	CYLD
Positive Regulation Of Lamellipodium Assembly (GO:0010592)	1/23	0.16393	0.308375	5.85094	10.5804	ARPC2
Glial Cell Development (GO:0021782)	1/23	0.16393	0.308375	5.85094	10.5804	APP
Positive Regulation Of Protein Targeting To Membrane (GO:0090314)	1/23	0.16393	0.308375	5.85094	10.5804	ANK3
Long-Chain Fatty Acid Transport (GO:0015909)	1/23	0.16393	0.308375	5.85094	10.5804	CPT2
Regulation Of T Cell Migration (GO:2000404)	1/23	0.16393	0.308375	5.85094	10.5804	APP
Cellular Response To Hormone Stimulus (GO:0032870)	2/94	0.165162	0.309711	2.80662	5.05424	KLF9;SLIT1
Retrograde Transport, Endosome To Golgi (GO:0042147)	2/94	0.165162	0.309711	2.80662	5.05424	EHD3;DCTN1
Cell Junction Assembly (GO:0034329)	2/95	0.167904	0.311639	2.7763	4.95394	DNM3;SLITRK1
Positive Regulation Of Epithelial Cell Migration (GO:0010634)	2/95	0.167904	0.311639	2.7763	4.95394	PRKD2;SASH1
Macromolecule Biosynthetic Process (GO:0009059)	3/183	0.169711	0.311639	2.15625	3.82445	ALAS1;TNIP1;GAL3ST4
Regulation Of Cytoplasmic Translation (GO:2000765)	1/24	0.170417	0.311639	5.59627	9.90265	CPEB3
Regulation Of Endoplasmic Reticulum Stress-Induced Intrinsic Apoptotic Signaling Pathway (GO:1902235)	1/24	0.170417	0.311639	5.59627	9.90265	EIF2AK3
Regulation Of Microtubule Depolymerization (GO:0031114)	1/24	0.170417	0.311639	5.59627	9.90265	APC2
Neuromuscular Junction Development (GO:0007528)	1/24	0.170417	0.311639	5.59627	9.90265	DCTN1
Regulation Of Muscle Cell Differentiation (GO:0051147)	1/24	0.170417	0.311639	5.59627	9.90265	LAMA2
Outflow Tract Septum Morphogenesis (GO:0003148)	1/24	0.170417	0.311639	5.59627	9.90265	ROBO1
Secondary Alcohol Biosynthetic Process (GO:1902653)	1/24	0.170417	0.311639	5.59627	9.90265	GLB1
Protein K48-linked Deubiquitination (GO:0071108)	1/24	0.170417	0.311639	5.59627	9.90265	USP20
mRNA Polyadenylation (GO:0006378)	1/24	0.170417	0.311639	5.59627	9.90265	APP
Negative Regulation Of Cell Junction Assembly (GO:1901889)	1/24	0.170417	0.311639	5.59627	9.90265	SLIT1
Regulation Of Macroautophagy (GO:0016241)	2/96	0.170653	0.311639	2.74663	4.85637	ATP13A2;ATP6V0D1
Regulation Of Protein Metabolic Process (GO:0051246)	2/96	0.170653	0.311639	2.74663	4.85637	APP;EDNRB
Cellular Response To Transforming Growth Factor Beta Stimulus (GO:0071560)	2/96	0.170653	0.311639	2.74663	4.85637	JUN;APLP2
Positive Regulation Of Supramolecular Fiber Organization (GO:1902905)	2/96	0.170653	0.311639	2.74663	4.85637	APP;DCTN1
Negative Regulation Of DNA-templated Transcription (GO:0045892)	11/1025	0.172403	0.312855	1.41862	2.49382	KANK2;KDM4A;JUN;EDNRB;PRMT2;BHLHE41;FOSB;CPEB3;PLCB1;BMAL1;ETS2
Regulation Of Protein Localization (GO:0032880)	2/97	0.17341	0.312855	2.71758	4.76145	ATP13A2;RAB11FIP5
Negative Regulation Of Macromolecule Biosynthetic Process (GO:0010558)	2/98	0.176175	0.312855	2.68913	4.66908	EIF2AK3;CPEB3
RNA Polyadenylation (GO:0043631)	1/25	0.176854	0.312855	5.36282	9.29073	APP
Regulation Of Hippo Signaling (GO:0035330)	1/25	0.176854	0.312855	5.36282	9.29073	CORO7
Regulation Of Intracellular Estrogen Receptor Signaling Pathway (GO:0033146)	1/25	0.176854	0.312855	5.36282	9.29073	KANK2
Regulation Of Keratinocyte Proliferation (GO:0010837)	1/25	0.176854	0.312855	5.36282	9.29073	KLF9
Negative Regulation Of Response To Wounding (GO:1903035)	1/25	0.176854	0.312855	5.36282	9.29073	RTN4RL1
Regulation Of Myelination (GO:0031641)	1/25	0.176854	0.312855	5.36282	9.29073	EIF2AK3
Regulation Of Platelet Aggregation (GO:0090330)	1/25	0.176854	0.312855	5.36282	9.29073	SERPINE2
Regulation Of Protein Processing (GO:0070613)	1/25	0.176854	0.312855	5.36282	9.29073	SERPINE2
Cholesterol Biosynthetic Process (GO:0006695)	1/25	0.176854	0.312855	5.36282	9.29073	GLB1
Positive Regulation Of T Cell Migration (GO:2000406)	1/25	0.176854	0.312855	5.36282	9.29073	APP
Response To dsRNA (GO:0043331)	1/25	0.176854	0.312855	5.36282	9.29073	TICAM1
Secretory Granule Organization (GO:0033363)	1/25	0.176854	0.312855	5.36282	9.29073	AP3B1
Sterol Transport (GO:0015918)	1/25	0.176854	0.312855	5.36282	9.29073	GRAMD1B
Positive Regulation Of Interleukin-2 Production (GO:0032743)	1/25	0.176854	0.312855	5.36282	9.29073	PRKD2
Lamellipodium Assembly (GO:0030032)	1/25	0.176854	0.312855	5.36282	9.29073	S1PR1
Purine Ribonucleotide Catabolic Process (GO:0009154)	1/25	0.176854	0.312855	5.36282	9.29073	AMPD3
Myotube Differentiation (GO:0014902)	1/25	0.176854	0.312855	5.36282	9.29073	ADAMTS15
Regulation Of Biomineral Tissue Development (GO:0070167)	1/25	0.176854	0.312855	5.36282	9.29073	S1PR1
Regulation Of Organelle Organization (GO:0033043)	2/100	0.181725	0.319394	2.63399	4.49164	EHD3;ATP13A2
Protein Complex Oligomerization (GO:0051259)	2/100	0.181725	0.319394	2.63399	4.49164	EHD3;KCNC3
Intracellular Monoatomic Cation Homeostasis (GO:0030003)	3/190	0.183129	0.319394	2.0748	3.5221	APP;ATP13A2;ATP6V0D1
Regulation Of Epidermal Growth Factor-Activated Receptor Activity (GO:0007176)	1/26	0.183241	0.319394	5.14805	8.736	APP
Negative Regulation Of Lipid Metabolic Process (GO:0045833)	1/26	0.183241	0.319394	5.14805	8.736	BSCL2
Negative Regulation Of Receptor-Mediated Endocytosis (GO:0048261)	1/26	0.183241	0.319394	5.14805	8.736	APP
Nuclear Membrane Organization (GO:0071763)	1/26	0.183241	0.319394	5.14805	8.736	DCTN1
Respiratory Chain Complex IV Assembly (GO:0008535)	1/26	0.183241	0.319394	5.14805	8.736	COA5
Response To Glucocorticoid (GO:0051384)	1/26	0.183241	0.319394	5.14805	8.736	SLIT1
Positive Regulation Of Microtubule Polymerization Or Depolymerization (GO:0031112)	1/26	0.183241	0.319394	5.14805	8.736	DCTN1
Neuron Projection Development (GO:0031175)	3/192	0.187014	0.324563	2.05263	3.44138	APP;GPRIN2;TSKU
Protein Localization To Membrane (GO:0072657)	3/192	0.187014	0.324563	2.05263	3.44138	EHD3;CPE;ANK3
Activation Of GTPase Activity (GO:0090630)	2/102	0.187301	0.324563	2.58105	4.32336	APC2;ARHGEF19
Calcium Ion Homeostasis (GO:0055074)	2/102	0.187301	0.324563	2.58105	4.32336	ATP13A2;FAM20A
Regulation Of Peptidase Activity (GO:0052547)	1/27	0.189579	0.325189	4.9498	8.23126	ATP13A2
Cell Surface Receptor Signaling Pathway Involved In Cell-Cell Signaling (GO:1905114)	1/27	0.189579	0.325189	4.9498	8.23126	CPE
Cellular Response To Acid Chemical (GO:0071229)	1/27	0.189579	0.325189	4.9498	8.23126	CPEB3
Chaperone Cofactor-Dependent Protein Refolding (GO:0051085)	1/27	0.189579	0.325189	4.9498	8.23126	HSPA2
Negative Regulation Of NIK/NF-kappaB Signaling (GO:1901223)	1/27	0.189579	0.325189	4.9498	8.23126	CYLD
Regulation Of Androgen Receptor Signaling Pathway (GO:0060765)	1/27	0.189579	0.325189	4.9498	8.23126	PRMT2
Negative Regulation Of Cellular Response To Insulin Stimulus (GO:1900077)	1/27	0.189579	0.325189	4.9498	8.23126	APLP2
Positive Regulation Of Inflammatory Response (GO:0050729)	2/104	0.1929	0.329781	2.53018	4.16362	APP;TNIP1
Positive Regulation Of Vasculature Development (GO:1904018)	2/104	0.1929	0.329781	2.53018	4.16362	PRKD2;SASH1
Golgi To Plasma Membrane Protein Transport (GO:0043001)	1/28	0.195869	0.329781	4.76623	7.77045	ANK3
Negative Regulation Of Wound Healing (GO:0061045)	1/28	0.195869	0.329781	4.76623	7.77045	SERPINE2
Regulation Of Protein Targeting To Membrane (GO:0090313)	1/28	0.195869	0.329781	4.76623	7.77045	ANK3
Regulation Of Protein Transport (GO:0051223)	1/28	0.195869	0.329781	4.76623	7.77045	ATP13A2
Phospholipid Catabolic Process (GO:0009395)	1/28	0.195869	0.329781	4.76623	7.77045	SMPD1
Determination Of Bilateral Symmetry (GO:0009855)	1/28	0.195869	0.329781	4.76623	7.77045	GALNT11
Sterol Biosynthetic Process (GO:0016126)	1/28	0.195869	0.329781	4.76623	7.77045	GLB1
Vascular Endothelial Growth Factor Receptor Signaling Pathway (GO:0048010)	1/28	0.195869	0.329781	4.76623	7.77045	PRKD2
Limb Development (GO:0060173)	1/28	0.195869	0.329781	4.76623	7.77045	IFT122
Primary Neural Tube Formation (GO:0014020)	1/28	0.195869	0.329781	4.76623	7.77045	IFT122
Regulation Of Bone Resorption (GO:0045124)	1/28	0.195869	0.329781	4.76623	7.77045	S1PR1
Golgi Vesicle Transport (GO:0048193)	3/197	0.19682	0.330902	1.99922	3.24966	EHD3;KIF1C;ATP9B
Positive Regulation Of Cell Growth (GO:0030307)	2/106	0.198521	0.330902	2.48127	4.01186	MAPKAP1;MAP3K13
Regulation Of Cell Cycle (GO:0051726)	4/298	0.200957	0.330902	1.76159	2.82676	CYLD;JUN;PPP1R13B;BMAL1
Negative Regulation Of Translation (GO:0017148)	2/107	0.20134	0.330902	2.45752	3.93881	EIF2AK3;CPEB3
Positive Regulation Of Autophagy (GO:0010508)	2/107	0.20134	0.330902	2.45752	3.93881	USP20;TICAM1
Monoatomic Ion Transport (GO:0006811)	2/107	0.20134	0.330902	2.45752	3.93881	ANO10;CTNS
JNK Cascade (GO:0007254)	1/29	0.202109	0.330902	4.59578	7.34841	MAP3K13
TOR Signaling (GO:0031929)	1/29	0.202109	0.330902	4.59578	7.34841	MAPKAP1
Alpha-Amino Acid Metabolic Process (GO:1901605)	1/29	0.202109	0.330902	4.59578	7.34841	SRR
Response To Alcohol (GO:0097305)	1/29	0.202109	0.330902	4.59578	7.34841	SLIT1
Positive Regulation Of Dephosphorylation (GO:0035306)	1/29	0.202109	0.330902	4.59578	7.34841	SMPD1
Establishment Of Mitotic Spindle Orientation (GO:0000132)	1/29	0.202109	0.330902	4.59578	7.34841	DCTN1
Positive Regulation Of Microtubule Polymerization (GO:0031116)	1/29	0.202109	0.330902	4.59578	7.34841	DCTN1
Tube Closure (GO:0060606)	1/29	0.202109	0.330902	4.59578	7.34841	IFT122
Vacuolar Acidification (GO:0007035)	1/29	0.202109	0.330902	4.59578	7.34841	ATP6V0D1
Maintenance Of Blood-Brain Barrier (GO:0035633)	1/29	0.202109	0.330902	4.59578	7.34841	LAMA2
Modified Amino Acid Transport (GO:0072337)	1/29	0.202109	0.330902	4.59578	7.34841	CTNS
Morphogenesis Of An Epithelium (GO:0002009)	1/29	0.202109	0.330902	4.59578	7.34841	AHI1
Negative Regulation Of DNA Binding (GO:0043392)	1/29	0.202109	0.330902	4.59578	7.34841	JUN
Regulation Of Blood Coagulation (GO:0030193)	1/29	0.202109	0.330902	4.59578	7.34841	SERPINE2
Regulation Of Translation (GO:0006417)	3/202	0.206749	0.3364	1.94849	3.07131	APP;EIF2AK3;CPEB3
Positive Regulation Of Wnt Signaling Pathway (GO:0030177)	2/109	0.20699	0.3364	2.41134	3.79806	BMAL1;SULF2
Positive Regulation Of Cysteine-Type Endopeptidase Activity Involved In Apoptotic Process (GO:0043280)	2/109	0.20699	0.3364	2.41134	3.79806	EIF2AK3;ROBO1
Regulation Of Potassium Ion Transport (GO:0043266)	1/30	0.208302	0.3364	4.43708	6.96074	ANK3
Response To Amino Acid (GO:0043200)	1/30	0.208302	0.3364	4.43708	6.96074	CPEB3
Positive Regulation Of Cell Communication (GO:0010647)	1/30	0.208302	0.3364	4.43708	6.96074	ANK3
Positive Regulation Of Phosphate Metabolic Process (GO:0045937)	1/30	0.208302	0.3364	4.43708	6.96074	APP
Positive Regulation Of Protein Targeting To Mitochondrion (GO:1903955)	1/30	0.208302	0.3364	4.43708	6.96074	NPEPPS
Lamellipodium Organization (GO:0097581)	1/30	0.208302	0.3364	4.43708	6.96074	S1PR1
Negative Regulation Of Blood Coagulation (GO:0030195)	1/30	0.208302	0.3364	4.43708	6.96074	SERPINE2
Response To Lipid (GO:0033993)	2/110	0.209822	0.338395	2.38889	3.73024	SRR;ALAS1
Regulation Of Angiogenesis (GO:0045765)	3/205	0.212761	0.338495	1.91926	2.97022	CEMIP2;PRKD2;SASH1
Negative Regulation Of Intracellular Steroid Hormone Receptor Signaling Pathway (GO:0033144)	1/31	0.214447	0.338495	4.28896	6.60369	KANK2
Negative Regulation Of Microtubule Polymerization Or Depolymerization (GO:0031111)	1/31	0.214447	0.338495	4.28896	6.60369	APC2
Actin Filament Polymerization (GO:0030041)	1/31	0.214447	0.338495	4.28896	6.60369	CORO7
Regulation Of Long-Term Synaptic Potentiation (GO:1900271)	1/31	0.214447	0.338495	4.28896	6.60369	APP
Regulation Of Macrophage Activation (GO:0043030)	1/31	0.214447	0.338495	4.28896	6.60369	PJA2
Organic Cation Transport (GO:0015695)	1/31	0.214447	0.338495	4.28896	6.60369	SLC29A3
Regulation Of Protein Localization To Cell Surface (GO:2000008)	1/31	0.214447	0.338495	4.28896	6.60369	RAB11FIP5
Cardiac Muscle Tissue Morphogenesis (GO:0055008)	1/31	0.214447	0.338495	4.28896	6.60369	S1PR1
Positive Regulation Of G1/S Transition Of Mitotic Cell Cycle (GO:1900087)	1/31	0.214447	0.338495	4.28896	6.60369	PLCB1
Positive Regulation Of Cholesterol Transport (GO:0032376)	1/31	0.214447	0.338495	4.28896	6.60369	ABCB4
Positive Regulation Of Extrinsic Apoptotic Signaling Pathway (GO:2001238)	1/31	0.214447	0.338495	4.28896	6.60369	CYLD
Positive Regulation Of Lamellipodium Organization (GO:1902745)	1/31	0.214447	0.338495	4.28896	6.60369	ARPC2
Leukocyte Cell-Cell Adhesion (GO:0007159)	1/31	0.214447	0.338495	4.28896	6.60369	TNIP1
Presynaptic Endocytosis (GO:0140238)	1/31	0.214447	0.338495	4.28896	6.60369	DNM3
Negative Regulation Of Chemotaxis (GO:0050922)	1/31	0.214447	0.338495	4.28896	6.60369	ROBO1
Protein Deubiquitination (GO:0016579)	2/112	0.215497	0.339701	2.34522	3.59946	CYLD;USP20
Positive Regulation Of Cellular Component Organization (GO:0051130)	2/113	0.21834	0.340971	2.32397	3.53639	DCTN1;SMPD1
Positive Regulation Of MAPK Cascade (GO:0043410)	4/310	0.220311	0.340971	1.69147	2.55871	APP;PRKD2;PIK3R5;ROBO1
'De Novo' Post-Translational Protein Folding (GO:0051084)	1/32	0.220544	0.340971	4.1504	6.27398	HSPA2
Negative Regulation Of Fat Cell Differentiation (GO:0045599)	1/32	0.220544	0.340971	4.1504	6.27398	BMAL1
Neural Tube Closure (GO:0001843)	1/32	0.220544	0.340971	4.1504	6.27398	IFT122
Cellular Nitrogen Compound Biosynthetic Process (GO:0044271)	1/32	0.220544	0.340971	4.1504	6.27398	SPTLC2
Phosphatidylinositol 3-Kinase Signaling (GO:0014065)	1/32	0.220544	0.340971	4.1504	6.27398	PIK3R5
Regulation Of Transcription By RNA Polymerase I (GO:0006356)	1/32	0.220544	0.340971	4.1504	6.27398	EIF2AK3
Positive Regulation Of Synapse Assembly (GO:0051965)	1/32	0.220544	0.340971	4.1504	6.27398	SLITRK1
Intracellular pH Reduction (GO:0051452)	1/32	0.220544	0.340971	4.1504	6.27398	ATP6V0D1
Positive Regulation Of Telomere Maintenance Via Telomerase (GO:0032212)	1/32	0.220544	0.340971	4.1504	6.27398	TNIP1
Left/Right Pattern Formation (GO:0060972)	1/32	0.220544	0.340971	4.1504	6.27398	GALNT11
Proteoglycan Biosynthetic Process (GO:0030166)	1/32	0.220544	0.340971	4.1504	6.27398	GAL3ST4
Purine Ribonucleoside Triphosphate Metabolic Process (GO:0009205)	1/32	0.220544	0.340971	4.1504	6.27398	CTNS
Regulation Of Cytoskeleton Organization (GO:0051493)	2/114	0.221186	0.340971	2.3031	3.47481	CYLD;ARHGEF19
Response To Endoplasmic Reticulum Stress (GO:0034976)	2/114	0.221186	0.340971	2.3031	3.47481	JUN;EIF2AK3
Protein Modification By Small Protein Removal (GO:0070646)	2/114	0.221186	0.340971	2.3031	3.47481	CYLD;USP20
Positive Regulation Of Intracellular Signal Transduction (GO:1902533)	6/525	0.223115	0.343071	1.49948	2.24931	APP;PRKD2;CORO7;TICAM1;SASH1;PIK3R5
Regulation Of Lamellipodium Assembly (GO:0010591)	1/33	0.226595	0.343071	4.0205	5.9688	ARPC2
Regulation Of Sprouting Angiogenesis (GO:1903670)	1/33	0.226595	0.343071	4.0205	5.9688	CEMIP2
Positive Regulation Of Notch Signaling Pathway (GO:0045747)	1/33	0.226595	0.343071	4.0205	5.9688	ROBO1
Signal Transduction By P53 Class Mediator (GO:0072331)	1/33	0.226595	0.343071	4.0205	5.9688	PPP1R13B
Positive Regulation Of Establishment Of Protein Localization To Mitochondrion (GO:1903749)	1/33	0.226595	0.343071	4.0205	5.9688	NPEPPS
Epithelial Tube Morphogenesis (GO:0060562)	1/33	0.226595	0.343071	4.0205	5.9688	PRKD2
Positive Regulation Of Interleukin-12 Production (GO:0032735)	1/33	0.226595	0.343071	4.0205	5.9688	PLCB1
Positive Regulation Of Nitrogen Compound Metabolic Process (GO:0051173)	1/33	0.226595	0.343071	4.0205	5.9688	APP
Positive Regulation Of Protein Dephosphorylation (GO:0035307)	1/33	0.226595	0.343071	4.0205	5.9688	SMPD1
Positive Regulation Of Reproductive Process (GO:2000243)	1/33	0.226595	0.343071	4.0205	5.9688	PLCB1
Inositol Lipid-Mediated Signaling (GO:0048017)	1/33	0.226595	0.343071	4.0205	5.9688	PLCB1
Positive Regulation Of Small Molecule Metabolic Process (GO:0062013)	1/33	0.226595	0.343071	4.0205	5.9688	APP
Positive Regulation Of Telomerase Activity (GO:0051973)	1/33	0.226595	0.343071	4.0205	5.9688	TNIP1
Cellular Response To Molecule Of Bacterial Origin (GO:0071219)	2/117	0.229743	0.344687	2.24268	3.29853	TNIP1;TICAM1
Positive Regulation Of Protein Serine/Threonine Kinase Activity (GO:0071902)	2/117	0.229743	0.344687	2.24268	3.29853	PIK3R5;ROBO1
Regulation Of GTPase Activity (GO:0043087)	3/214	0.231015	0.344687	1.83656	2.69105	RSU1;ARAP1;RALGPS2
ATP Metabolic Process (GO:0046034)	1/34	0.232598	0.344687	3.89847	5.68568	CTNS
Regulation Of Metal Ion Transport (GO:0010959)	1/34	0.232598	0.344687	3.89847	5.68568	ANK3
Regulation Of Neuronal Synaptic Plasticity (GO:0048168)	1/34	0.232598	0.344687	3.89847	5.68568	APP
Cellular Response To Amyloid-Beta (GO:1904646)	1/34	0.232598	0.344687	3.89847	5.68568	APP
Cellular Response To Glucose Stimulus (GO:0071333)	1/34	0.232598	0.344687	3.89847	5.68568	RAB11FIP5
Cellular Response To Vascular Endothelial Growth Factor Stimulus (GO:0035924)	1/34	0.232598	0.344687	3.89847	5.68568	PRKD2
Positive Regulation Of Carbohydrate Metabolic Process (GO:0045913)	1/34	0.232598	0.344687	3.89847	5.68568	APP
Embryonic Skeletal System Development (GO:0048706)	1/34	0.232598	0.344687	3.89847	5.68568	SULF2
Smoothened Signaling Pathway (GO:0007224)	1/34	0.232598	0.344687	3.89847	5.68568	DISP2
Establishment Of Mitotic Spindle Localization (GO:0040001)	1/34	0.232598	0.344687	3.89847	5.68568	DCTN1
Positive Regulation Of Transcription By RNA Polymerase I (GO:0045943)	1/34	0.232598	0.344687	3.89847	5.68568	EIF2AK3
Regulation Of DNA Biosynthetic Process (GO:2000278)	1/34	0.232598	0.344687	3.89847	5.68568	PRKD2
Regulation Of T Cell Receptor Signaling Pathway (GO:0050856)	1/34	0.232598	0.344687	3.89847	5.68568	PRKD2
Negative Regulation Of JNK Cascade (GO:0046329)	1/34	0.232598	0.344687	3.89847	5.68568	CYLD
Positive Regulation Of Angiogenesis (GO:0045766)	2/119	0.235459	0.347443	2.20412	3.18764	PRKD2;SASH1
Regulation Of Cellular Senescence (GO:2000772)	1/35	0.238556	0.347443	3.78361	5.42249	BMAL1
Action Potential (GO:0001508)	1/35	0.238556	0.347443	3.78361	5.42249	ANK3
One-Carbon Compound Transport (GO:0019755)	1/35	0.238556	0.347443	3.78361	5.42249	SLC4A8
Cellular Response To Amino Acid Stimulus (GO:0071230)	1/35	0.238556	0.347443	3.78361	5.42249	CPEB3
Regulation Of Sodium Ion Transport (GO:0002028)	1/35	0.238556	0.347443	3.78361	5.42249	ANK3
Response To Exogenous dsRNA (GO:0043330)	1/35	0.238556	0.347443	3.78361	5.42249	TICAM1
Response To Nutrient Levels (GO:0031667)	1/35	0.238556	0.347443	3.78361	5.42249	MAPKAP1
Establishment Of Spindle Orientation (GO:0051294)	1/35	0.238556	0.347443	3.78361	5.42249	DCTN1
Glutamate Receptor Signaling Pathway (GO:0007215)	1/35	0.238556	0.347443	3.78361	5.42249	PLCB1
Positive Regulation Of Telomere Maintenance Via Telomere Lengthening (GO:1904358)	1/35	0.238556	0.347443	3.78361	5.42249	TNIP1
Intrinsic Apoptotic Signaling Pathway By P53 Class Mediator (GO:0072332)	1/35	0.238556	0.347443	3.78361	5.42249	PPP1R13B
Macrophage Activation (GO:0042116)	1/35	0.238556	0.347443	3.78361	5.42249	APP
Regulation Of Axon Extension (GO:0030516)	1/35	0.238556	0.347443	3.78361	5.42249	MAP3K13
Regulation Of Protein Catabolic Process (GO:0042176)	2/122	0.24405	0.353021	2.14869	3.03048	APC2;ATP13A2
Positive Regulation Of Macromolecule Biosynthetic Process (GO:0010557)	2/122	0.24405	0.353021	2.14869	3.03048	PRKD2;CPEB3
Regulation Of Glucose Import (GO:0046324)	1/36	0.244467	0.353021	3.67532	5.17733	APLP2
Regulation Of Intracellular Protein Transport (GO:0033157)	1/36	0.244467	0.353021	3.67532	5.17733	ATP13A2
Negative Regulation Of Sequestering Of Calcium Ion (GO:0051283)	1/36	0.244467	0.353021	3.67532	5.17733	PLCB1
Blood Vessel Diameter Maintenance (GO:0097746)	1/36	0.244467	0.353021	3.67532	5.17733	EDNRB
Regulation Of Trans-Synaptic Signaling (GO:0099177)	1/36	0.244467	0.353021	3.67532	5.17733	SLC4A8
Modulation Of Chemical Synaptic Transmission (GO:0050804)	2/123	0.246916	0.356124	2.13083	2.9804	APP;SLC4A8
Cellular Response To Lipopolysaccharide (GO:0071222)	2/124	0.249784	0.356718	2.11325	2.93142	TNIP1;TICAM1
Positive Regulation Of Defense Response (GO:0031349)	2/124	0.249784	0.356718	2.11325	2.93142	APP;TNIP1
RNA Stabilization (GO:0043489)	1/37	0.250333	0.356718	3.57305	4.94854	TNIP1
Negative Regulation Of Stress-Activated MAPK Cascade (GO:0032873)	1/37	0.250333	0.356718	3.57305	4.94854	CYLD
Regulation Of Ossification (GO:0030278)	1/37	0.250333	0.356718	3.57305	4.94854	S1PR1
Regulation Of Sodium Ion Transmembrane Transporter Activity (GO:2000649)	1/37	0.250333	0.356718	3.57305	4.94854	GLRX
Regulation Of Vascular Associated Smooth Muscle Cell Proliferation (GO:1904705)	1/37	0.250333	0.356718	3.57305	4.94854	JUN
Positive Regulation Of Exocytosis (GO:0045921)	1/37	0.250333	0.356718	3.57305	4.94854	ATP13A2
Positive Regulation Of Immune Effector Process (GO:0002699)	1/37	0.250333	0.356718	3.57305	4.94854	APLP2
Melanosome Organization (GO:0032438)	1/37	0.250333	0.356718	3.57305	4.94854	AP3B1
Regulation Of Mitotic Cell Cycle (GO:0007346)	2/125	0.252653	0.359591	2.09597	2.8835	APP;CYLD
Cellular Response To Starvation (GO:0009267)	2/126	0.255523	0.36111	2.07896	2.83662	EIF2AK3;ZFYVE1
Positive Regulation Of Intracellular Protein Transport (GO:0090316)	2/126	0.255523	0.36111	2.07896	2.83662	NPEPPS;ANK3
G2/M Transition Of Mitotic Cell Cycle (GO:0000086)	1/38	0.256154	0.36111	3.47631	4.73465	PLCB1
Regulation Of Intracellular Transport (GO:0032386)	1/38	0.256154	0.36111	3.47631	4.73465	ATP13A2
Negative Regulation Of Type I Interferon Production (GO:0032480)	1/38	0.256154	0.36111	3.47631	4.73465	CYLD
Positive Regulation Of Cation Channel Activity (GO:2001259)	1/38	0.256154	0.36111	3.47631	4.73465	ANK3
Establishment Of Protein Localization To Plasma Membrane (GO:0061951)	1/38	0.256154	0.36111	3.47631	4.73465	ANK3
Positive Regulation Of Myoblast Differentiation (GO:0045663)	1/38	0.256154	0.36111	3.47631	4.73465	PLCB1
Negative Regulation Of Protein Secretion (GO:0050709)	1/39	0.26193	0.366208	3.38465	4.53435	RAB11FIP5
Regulation Of Mitotic Spindle Organization (GO:0060236)	1/39	0.26193	0.366208	3.38465	4.53435	DCTN1
Regulation Of Protein Targeting To Mitochondrion (GO:1903214)	1/39	0.26193	0.366208	3.38465	4.53435	NPEPPS
Regulation Of Protein Tyrosine Kinase Activity (GO:0061097)	1/39	0.26193	0.366208	3.38465	4.53435	APP
Release Of Sequestered Calcium Ion Into Cytosol (GO:0051209)	1/39	0.26193	0.366208	3.38465	4.53435	PLCB1
Digestive Tract Development (GO:0048565)	1/39	0.26193	0.366208	3.38465	4.53435	EDNRB
Positive Regulation Of Pattern Recognition Receptor Signaling Pathway (GO:0062208)	1/39	0.26193	0.366208	3.38465	4.53435	PJA2
Protein Homooligomerization (GO:0051260)	2/129	0.264135	0.36815	2.02954	2.70191	EHD3;APLP2
Negative Regulation Of Multicellular Organismal Process (GO:0051241)	3/231	0.266205	0.36815	1.69815	2.24748	BMAL1;RAB11FIP5;ROBO1
Transmembrane Receptor Protein Serine/Threonine Kinase Signaling Pathway (GO:0007178)	2/130	0.267007	0.36815	2.01358	2.6589	JUN;APLP2
Regulation Of Cytokine-Mediated Signaling Pathway (GO:0001959)	1/40	0.267661	0.36815	3.2977	4.34648	CYLD
Regulation Of Glycolytic Process (GO:0006110)	1/40	0.267661	0.36815	3.2977	4.34648	APP
Regulation Of Microtubule Cytoskeleton Organization (GO:0070507)	1/40	0.267661	0.36815	3.2977	4.34648	CYLD
Regulation Of Microtubule Polymerization (GO:0031113)	1/40	0.267661	0.36815	3.2977	4.34648	DCTN1
Regulation Of Protein Dephosphorylation (GO:0035304)	1/40	0.267661	0.36815	3.2977	4.34648	SMPD1
Cell Cycle G2/M Phase Transition (GO:0044839)	1/40	0.267661	0.36815	3.2977	4.34648	PLCB1
Positive Regulation Of Cell Cycle G1/S Phase Transition (GO:1902808)	1/40	0.267661	0.36815	3.2977	4.34648	PLCB1
Synaptic Vesicle Endocytosis (GO:0048488)	1/40	0.267661	0.36815	3.2977	4.34648	DNM3
Positive Regulation Of Monoatomic Ion Transport (GO:0043270)	1/40	0.267661	0.36815	3.2977	4.34648	ANK3
mRNA 3'-End Processing (GO:0031124)	1/40	0.267661	0.36815	3.2977	4.34648	APP
Protein Localization To Cilium (GO:0061512)	1/40	0.267661	0.36815	3.2977	4.34648	IFT122
Regulation Of I-kappaB kinase/NF-kappaB Signaling (GO:0043122)	3/232	0.268297	0.368598	1.69065	2.22431	USP20;TNIP1;TICAM1
Positive Regulation Of Developmental Process (GO:0051094)	3/233	0.270391	0.371046	1.68321	2.20144	CPEB3;MAP3K13;PLCB1
Plasma Membrane Bounded Cell Projection Organization (GO:0120036)	2/132	0.272749	0.372092	1.9824	2.57554	APP;GPRIN2
Regulation Of Chemokine Production (GO:0032642)	1/41	0.273348	0.372092	3.2151	4.17001	APP
Regulation Of Microtubule-Based Process (GO:0032886)	1/41	0.273348	0.372092	3.2151	4.17001	CYLD
Response To Amino Acid Starvation (GO:1990928)	1/41	0.273348	0.372092	3.2151	4.17001	EIF2AK3
Positive Regulation Of Response To Biotic Stimulus (GO:0002833)	1/41	0.273348	0.372092	3.2151	4.17001	SASH1
Lymphocyte Migration (GO:0072676)	1/41	0.273348	0.372092	3.2151	4.17001	S1PR1
Protein Localization To Lysosome (GO:0061462)	1/41	0.273348	0.372092	3.2151	4.17001	ATP13A2
Regulation Of Neurotransmitter Receptor Activity (GO:0099601)	1/42	0.278991	0.375894	3.13652	4.00401	APP
Cardiac Ventricle Morphogenesis (GO:0003208)	1/42	0.278991	0.375894	3.13652	4.00401	CPE
Cellular Response To Amino Acid Starvation (GO:0034198)	1/42	0.278991	0.375894	3.13652	4.00401	EIF2AK3
Cellular Response To Glucose Starvation (GO:0042149)	1/42	0.278991	0.375894	3.13652	4.00401	EIF2AK3
Embryonic Heart Tube Morphogenesis (GO:0003143)	1/42	0.278991	0.375894	3.13652	4.00401	AHI1
Stress-Activated MAPK Cascade (GO:0051403)	1/42	0.278991	0.375894	3.13652	4.00401	MAP3K13
Substantia Nigra Development (GO:0021762)	1/42	0.278991	0.375894	3.13652	4.00401	MAPKAP1
Modulation By Host Of Symbiont Process (GO:0051851)	1/42	0.278991	0.375894	3.13652	4.00401	JUN
Monoatomic Cation Transport (GO:0006812)	1/42	0.278991	0.375894	3.13652	4.00401	ANO10
Non-Membrane-Bounded Organelle Assembly (GO:0140694)	2/135	0.28136	0.378656	1.93739	2.45684	BSCL2;ZFYVE1
Response To Amyloid-Beta (GO:1904645)	1/43	0.284591	0.380845	3.06169	3.84763	APP
Positive Regulation Of miRNA Transcription (GO:1902895)	1/43	0.284591	0.380845	3.06169	3.84763	JUN
Intracellular Steroid Hormone Receptor Signaling Pathway (GO:0030518)	1/43	0.284591	0.380845	3.06169	3.84763	CALCOCO1
mRNA Destabilization (GO:0061157)	1/43	0.284591	0.380845	3.06169	3.84763	CPEB3
Regulation Of Cellular Component Size (GO:0032535)	1/43	0.284591	0.380845	3.06169	3.84763	ATP13A2
Protein Localization To Plasma Membrane (GO:0072659)	2/137	0.287097	0.383334	1.9085	2.38168	EHD3;ANK3
Negative Regulation Of Cellular Biosynthetic Process (GO:0031327)	2/137	0.287097	0.383334	1.9085	2.38168	EIF2AK3;CPEB3
Autophagosome Maturation (GO:0097352)	1/44	0.290147	0.383524	2.99034	3.70014	VIPAS39
Bone Development (GO:0060348)	1/44	0.290147	0.383524	2.99034	3.70014	SULF2
Cellular Response To Ketone (GO:1901655)	1/44	0.290147	0.383524	2.99034	3.70014	KLF9
Regulation Of Viral Entry Into Host Cell (GO:0046596)	1/44	0.290147	0.383524	2.99034	3.70014	SMPD1
Response To Unfolded Protein (GO:0006986)	1/44	0.290147	0.383524	2.99034	3.70014	HSPA2
Positive Regulation Of Chemotaxis (GO:0050921)	1/44	0.290147	0.383524	2.99034	3.70014	PRKD2
Extracellular Matrix Disassembly (GO:0022617)	1/44	0.290147	0.383524	2.99034	3.70014	ADAMTS15
Synaptic Vesicle Recycling (GO:0036465)	1/44	0.290147	0.383524	2.99034	3.70014	DNM3
Regulation Of Cell-Substrate Adhesion (GO:0010810)	1/44	0.290147	0.383524	2.99034	3.70014	RSU1
Positive Regulation Of Programmed Cell Death (GO:0043068)	3/245	0.295647	0.386934	1.59877	1.94824	JUN;PRMT2;SMPD1
Regulation Of Cellular Metabolic Process (GO:0031323)	1/45	0.295661	0.386934	2.92223	3.56086	BMAL1
Organic Hydroxy Compound Transport (GO:0015850)	1/45	0.295661	0.386934	2.92223	3.56086	SLC29A3
Regulation Of Telomerase Activity (GO:0051972)	1/45	0.295661	0.386934	2.92223	3.56086	TNIP1
Determination Of Left/Right Symmetry (GO:0007368)	1/45	0.295661	0.386934	2.92223	3.56086	GALNT11
Positive Regulation Of mRNA Catabolic Process (GO:0061014)	1/45	0.295661	0.386934	2.92223	3.56086	CPEB3
Hexose Metabolic Process (GO:0019318)	1/45	0.295661	0.386934	2.92223	3.56086	PMM1
Zymogen Activation (GO:0031638)	1/45	0.295661	0.386934	2.92223	3.56086	CYFIP2
Regulation Of Apoptotic Signaling Pathway (GO:2001233)	1/45	0.295661	0.386934	2.92223	3.56086	CYLD
Antiviral Innate Immune Response (GO:0140374)	1/46	0.301132	0.391444	2.85714	3.42917	USP20
Cellular Component Disassembly (GO:0022411)	1/46	0.301132	0.391444	2.85714	3.42917	ADAMTS15
Positive Regulation Of Blood Vessel Endothelial Cell Migration (GO:0043536)	1/46	0.301132	0.391444	2.85714	3.42917	PRKD2
Positive Regulation Of Cell-Cell Adhesion (GO:0022409)	1/46	0.301132	0.391444	2.85714	3.42917	ANK3
Epithelial Cell Migration (GO:0010631)	1/46	0.301132	0.391444	2.85714	3.42917	KANK2
Negative Regulation Of Cold-Induced Thermogenesis (GO:0120163)	1/46	0.301132	0.391444	2.85714	3.42917	BMAL1
Protein Localization To Cell Periphery (GO:1990778)	2/142	0.301415	0.391444	1.83987	2.20649	EHD3;ANK3
Positive Regulation Of Transcription By RNA Polymerase II (GO:0045944)	9/938	0.303823	0.39414	1.25517	1.4953	APP;AHI1;JUN;CALCOCO1;ELF1;TNIP1;PRKD2;BMAL1;ETS2
Regulation Of Apoptotic Process (GO:0042981)	7/705	0.306384	0.3951	1.29742	1.53474	AHI1;JUN;AREL1;PRMT2;MAPKAP1;SMPD1;ATP13A2
Golgi To Plasma Membrane Transport (GO:0006893)	1/47	0.30656	0.3951	2.79489	3.30451	ANK3
Regulation Of Interleukin-2 Production (GO:0032663)	1/47	0.30656	0.3951	2.79489	3.30451	PRKD2
Cognition (GO:0050890)	1/47	0.30656	0.3951	2.79489	3.30451	CTNS
Positive Regulation Of Lymphocyte Activation (GO:0051251)	1/47	0.30656	0.3951	2.79489	3.30451	TICAM1
Positive Regulation Of Smooth Muscle Cell Proliferation (GO:0048661)	1/47	0.30656	0.3951	2.79489	3.30451	JUN
Regulation Of Tumor Necrosis Factor-Mediated Signaling Pathway (GO:0010803)	1/48	0.311947	0.401171	2.73529	3.18639	CYLD
Regulation Of DNA Binding (GO:0051101)	1/48	0.311947	0.401171	2.73529	3.18639	JUN
Negative Regulation Of Response To External Stimulus (GO:0032102)	2/146	0.312836	0.40188	1.7884	2.07825	CYLD;RTN4RL1
Protein Glycosylation (GO:0006486)	2/147	0.315686	0.405102	1.77597	2.04771	GALNT11;PMM1
Erythrocyte Differentiation (GO:0030218)	1/49	0.317292	0.40541	2.67817	3.07435	ALAS1
Positive Regulation Of miRNA Metabolic Process (GO:2000630)	1/49	0.317292	0.40541	2.67817	3.07435	JUN
Positive Regulation Of Nervous System Development (GO:0051962)	1/49	0.317292	0.40541	2.67817	3.07435	SLITRK1
Proton Transmembrane Transport (GO:1902600)	1/49	0.317292	0.40541	2.67817	3.07435	ATP6V0D1
Negative Regulation Of DNA-binding Transcription Factor Activity (GO:0043433)	2/149	0.321377	0.409542	1.75163	1.98835	CYLD;PRMT2
Regulation Of Epithelial Cell Migration (GO:0010632)	1/50	0.322596	0.409542	2.62338	2.96797	SASH1
Regulation Of Interleukin-12 Production (GO:0032655)	1/50	0.322596	0.409542	2.62338	2.96797	PLCB1
Cell Chemotaxis (GO:0060326)	1/50	0.322596	0.409542	2.62338	2.96797	DOCK4
Positive Regulation Of Transport (GO:0051050)	1/50	0.322596	0.409542	2.62338	2.96797	SMPD1
Pyruvate Metabolic Process (GO:0006090)	1/50	0.322596	0.409542	2.62338	2.96797	SRR
Neuron Development (GO:0048666)	2/150	0.324218	0.411161	1.73971	1.9595	APP;GPRIN2
SMAD Protein Signal Transduction (GO:0060395)	1/51	0.327859	0.413131	2.57078	2.86686	JUN
Regulation Of Telomere Maintenance Via Telomerase (GO:0032210)	1/51	0.327859	0.413131	2.57078	2.86686	TNIP1
Cholesterol Transport (GO:0030301)	1/51	0.327859	0.413131	2.57078	2.86686	TSKU
Receptor Internalization (GO:0031623)	1/51	0.327859	0.413131	2.57078	2.86686	DNM3
Regulated Exocytosis (GO:0045055)	1/51	0.327859	0.413131	2.57078	2.86686	RAB11FIP5
Negative Regulation Of MAP Kinase Activity (GO:0043407)	1/51	0.327859	0.413131	2.57078	2.86686	SMPD1
Negative Regulation Of Response To Stimulus (GO:0048585)	1/52	0.333082	0.417936	2.52024	2.77068	APLP2
Cartilage Development (GO:0051216)	1/52	0.333082	0.417936	2.52024	2.77068	SULF2
Sprouting Angiogenesis (GO:0002040)	1/52	0.333082	0.417936	2.52024	2.77068	ROBO1
Positive Regulation Of Telomere Maintenance (GO:0032206)	1/52	0.333082	0.417936	2.52024	2.77068	TNIP1
Regulation Of Protein Phosphorylation (GO:0001932)	3/265	0.338003	0.421321	1.47522	1.60017	APP;EIF2AK3;FAM20A
Negative Regulation Of Metabolic Process (GO:0009892)	1/53	0.338264	0.421321	2.47165	2.6791	BMAL1
Actin Cytoskeleton Reorganization (GO:0031532)	1/53	0.338264	0.421321	2.47165	2.6791	S1PR1
Actin Polymerization Or Depolymerization (GO:0008154)	1/53	0.338264	0.421321	2.47165	2.6791	CORO7
Positive Regulation Of Chemokine Production (GO:0032722)	1/53	0.338264	0.421321	2.47165	2.6791	APP
Protein Homotetramerization (GO:0051289)	1/53	0.338264	0.421321	2.47165	2.6791	APLP2
Mitochondrial Transport (GO:0006839)	1/53	0.338264	0.421321	2.47165	2.6791	KIFBP
Negative Regulation Of Programmed Cell Death (GO:0043069)	4/381	0.342014	0.42505	1.36793	1.46766	KANK2;AHI1;AREL1;MAPKAP1
Negative Regulation Of Protein Catabolic Process (GO:0042177)	1/54	0.343406	0.42505	2.4249	2.59183	TIMP3
Regulation Of Myoblast Differentiation (GO:0045661)	1/54	0.343406	0.42505	2.4249	2.59183	PLCB1
Endoplasmic Reticulum Organization (GO:0007029)	1/54	0.343406	0.42505	2.4249	2.59183	EIF2AK3
Negative Regulation Of TOR Signaling (GO:0032007)	1/54	0.343406	0.42505	2.4249	2.59183	BMAL1
Regulation Of Blood Vessel Endothelial Cell Migration (GO:0043535)	1/54	0.343406	0.42505	2.4249	2.59183	PRKD2
Purine Ribonucleotide Biosynthetic Process (GO:0009152)	1/55	0.348508	0.43057	2.37987	2.50861	AMPD3
Positive Regulation Of Apoptotic Process (GO:0043065)	3/270	0.348591	0.43057	1.44722	1.52516	JUN;PRMT2;SMPD1
Pattern Recognition Receptor Signaling Pathway (GO:0002221)	1/56	0.353571	0.434461	2.33648	2.42917	TICAM1
Cellular Response To Peptide (GO:1901653)	1/56	0.353571	0.434461	2.33648	2.42917	APP
Positive Regulation Of DNA-templated Transcription Initiation (GO:2000144)	1/56	0.353571	0.434461	2.33648	2.42917	JUN
post-Golgi Vesicle-Mediated Transport (GO:0006892)	1/56	0.353571	0.434461	2.33648	2.42917	CORO7
Regulation Of Cation Channel Activity (GO:2001257)	1/56	0.353571	0.434461	2.33648	2.42917	ANK3
Regulation Of Macromolecule Metabolic Process (GO:0060255)	2/162	0.358048	0.438817	1.60825	1.65182	APP;TSKU
Endosome To Lysosome Transport (GO:0008333)	1/57	0.358595	0.438817	2.29464	2.3533	VIPAS39
Positive Regulation Of Interleukin-1 Beta Production (GO:0032731)	1/57	0.358595	0.438817	2.29464	2.3533	APP
Monoatomic Anion Transport (GO:0006820)	1/57	0.358595	0.438817	2.29464	2.3533	ANO10
Regulation Of Neuron Death (GO:1901214)	1/58	0.36358	0.441729	2.25427	2.28077	ATP13A2
Renal System Development (GO:0072001)	1/58	0.36358	0.441729	2.25427	2.28077	SULF2
Eye Development (GO:0001654)	1/58	0.36358	0.441729	2.25427	2.28077	TSKU
Glycosaminoglycan Biosynthetic Process (GO:0006024)	1/58	0.36358	0.441729	2.25427	2.28077	UST
Inorganic Anion Transport (GO:0015698)	1/58	0.36358	0.441729	2.25427	2.28077	ANO10
Muscle Organ Development (GO:0007517)	1/58	0.36358	0.441729	2.25427	2.28077	LAMA2
Regulation Of Bone Mineralization (GO:0030500)	1/58	0.36358	0.441729	2.25427	2.28077	S1PR1
Regulation Of miRNA Transcription (GO:1902893)	1/59	0.368527	0.445914	2.21529	2.2114	JUN
Anterior/Posterior Pattern Specification (GO:0009952)	1/59	0.368527	0.445914	2.21529	2.2114	BHLHE41
Chordate Embryonic Development (GO:0043009)	1/59	0.368527	0.445914	2.21529	2.2114	SULF2
Positive Regulation Of Protein Binding (GO:0032092)	1/59	0.368527	0.445914	2.21529	2.2114	APP
Monoatomic Cation Transmembrane Transport (GO:0098655)	3/281	0.37182	0.44944	1.38918	1.37438	SLC4A8;KCNC3;ATP6V0D1
Regulation Of Extrinsic Apoptotic Signaling Pathway (GO:2001236)	1/60	0.373435	0.450018	2.17764	2.145	CYLD
Positive Regulation Of Phagocytosis (GO:0050766)	1/60	0.373435	0.450018	2.17764	2.145	APLP2
Homophilic Cell Adhesion Via Plasma Membrane Adhesion Molecules (GO:0007156)	1/60	0.373435	0.450018	2.17764	2.145	ROBO1
Positive Regulation Of Cell Differentiation (GO:0045597)	3/283	0.376029	0.452658	1.37911	1.34889	LAMA2;PLCB1;BMAL1
Regulation Of Gene Expression (GO:0010468)	10/1127	0.376389	0.452658	1.1563	1.12986	APP;KDM4A;CALCOCO1;EIF2AK3;ATP13A2;ANK3;TICAM1;BMAL1;TSKU;ROBO1
Inorganic Cation Transmembrane Transport (GO:0098662)	3/284	0.378131	0.45267	1.37413	1.33636	SLC4A8;KCNC3;ATP6V0D1
Autophagosome Organization (GO:1905037)	1/61	0.378306	0.45267	2.14123	2.08139	ATP13A2
Positive Regulation Of Cell Junction Assembly (GO:1901890)	1/61	0.378306	0.45267	2.14123	2.08139	SLITRK1
Positive Regulation Of Interleukin-8 Production (GO:0032757)	1/61	0.378306	0.45267	2.14123	2.08139	PRKD2
Negative Regulation Of Autophagy (GO:0010507)	1/61	0.378306	0.45267	2.14123	2.08139	KDM4A
Negative Regulation Of Transcription By RNA Polymerase II (GO:0000122)	7/763	0.37939	0.453511	1.19426	1.15746	KANK2;JUN;EDNRB;BHLHE41;FOSB;CPEB3;ETS2
Regulation Of Embryonic Development (GO:0045995)	1/62	0.383138	0.455697	2.10603	2.02043	PLCB1
Cell Junction Organization (GO:0034330)	1/62	0.383138	0.455697	2.10603	2.02043	APP
Positive Regulation Of Apoptotic Signaling Pathway (GO:2001235)	1/62	0.383138	0.455697	2.10603	2.02043	CYLD
Fat Cell Differentiation (GO:0045444)	1/62	0.383138	0.455697	2.10603	2.02043	BSCL2
Glycerophospholipid Metabolic Process (GO:0006650)	1/62	0.383138	0.455697	2.10603	2.02043	PLCB1
Cell-Cell Adhesion Via Plasma-Membrane Adhesion Molecules (GO:0098742)	2/172	0.385772	0.45837	1.51288	1.44103	SLITRK1;ROBO1
Phosphatidylinositol Metabolic Process (GO:0046488)	1/63	0.387934	0.459559	2.07195	1.96197	PLCB1
Positive Regulation Of Mitotic Cell Cycle Phase Transition (GO:1901992)	1/63	0.387934	0.459559	2.07195	1.96197	PLCB1
Protein Polymerization (GO:0051258)	1/63	0.387934	0.459559	2.07195	1.96197	CORO7
Positive Regulation Of Cellular Biosynthetic Process (GO:0031328)	2/174	0.391257	0.461968	1.49514	1.40302	PRKD2;CPEB3
Positive Regulation Of Cysteine-Type Endopeptidase Activity (GO:2001056)	1/64	0.392692	0.461968	2.03896	1.90587	CYFIP2
Endocytic Recycling (GO:0032456)	1/64	0.392692	0.461968	2.03896	1.90587	EHD3
Positive Regulation Of Interleukin-1 Production (GO:0032732)	1/64	0.392692	0.461968	2.03896	1.90587	APP
Positive Regulation Of Macroautophagy (GO:0016239)	1/64	0.392692	0.461968	2.03896	1.90587	SPTLC2
Positive Regulation Of Type I Interferon Production (GO:0032481)	1/64	0.392692	0.461968	2.03896	1.90587	TICAM1
Protein N-linked Glycosylation (GO:0006487)	1/64	0.392692	0.461968	2.03896	1.90587	PMM1
Cellular Response To Light Stimulus (GO:0071482)	1/65	0.397414	0.466137	2.007	1.85201	SMPD1
Regulation Of Translational Initiation (GO:0006446)	1/65	0.397414	0.466137	2.007	1.85201	EIF2AK3
Positive Regulation Of Cell Cycle (GO:0045787)	1/65	0.397414	0.466137	2.007	1.85201	APP
Regulation Of Endocytosis (GO:0030100)	1/66	0.402099	0.470309	1.97602	1.80027	SMPD1
Response To Reactive Oxygen Species (GO:0000302)	1/66	0.402099	0.470309	1.97602	1.80027	JUN
Negative Regulation Of Cytokine Production (GO:0001818)	2/178	0.40216	0.470309	1.46086	1.3307	CYLD;APLP2
Regulation Of Transcription By RNA Polymerase II (GO:0006357)	17/2028	0.40419	0.472218	1.09246	0.989629	KANK2;APP;JUN;CALCOCO1;BHLHE41;ETS2;AHI1;ELF1;EDNRB;TNIP1;ZXDC;KLF9;FOSB;PRKD2;CPEB3;SP9;BMAL1
Positive Regulation Of ERK1 And ERK2 Cascade (GO:0070374)	2/179	0.404871	0.472549	1.45253	1.31336	APP;PRKD2
Endosomal Transport (GO:0016197)	2/180	0.407577	0.47524	1.4443	1.29629	EHD3;DCTN1
Neuropeptide Signaling Pathway (GO:0007218)	1/68	0.411362	0.479182	1.91684	1.7027	CPE
Regulation Of Monoatomic Ion Transmembrane Transporter Activity (GO:0032412)	1/69	0.415939	0.48262	1.88856	1.65668	APP
Cellular Response To Calcium Ion (GO:0071277)	1/69	0.415939	0.48262	1.88856	1.65668	SMPD1
Phospholipid Metabolic Process (GO:0006644)	1/69	0.415939	0.48262	1.88856	1.65668	SMPD1
Response To Molecule Of Bacterial Origin (GO:0002237)	1/69	0.415939	0.48262	1.88856	1.65668	SRR
Sensory Organ Development (GO:0007423)	1/70	0.420481	0.484574	1.8611	1.61237	AHI1
Sulfur Compound Biosynthetic Process (GO:0044272)	1/70	0.420481	0.484574	1.8611	1.61237	UST
Positive Regulation Of Protein Polymerization (GO:0032273)	1/70	0.420481	0.484574	1.8611	1.61237	DCTN1
Positive Regulation Of Protein Transport (GO:0051222)	1/70	0.420481	0.484574	1.8611	1.61237	ATP13A2
Protein K48-linked Ubiquitination (GO:0070936)	1/70	0.420481	0.484574	1.8611	1.61237	UBE2H
Regulation Of Notch Signaling Pathway (GO:0008593)	1/70	0.420481	0.484574	1.8611	1.61237	GALNT11
Regulation Of Actin Filament-Based Process (GO:0032970)	1/70	0.420481	0.484574	1.8611	1.61237	ARHGEF19
Regulation Of Cilium Assembly (GO:1902017)	1/71	0.424988	0.487873	1.83442	1.5697	CYLD
Negative Regulation Of Supramolecular Fiber Organization (GO:1902904)	1/71	0.424988	0.487873	1.83442	1.5697	APC2
Positive Regulation Of Cell-Substrate Adhesion (GO:0010811)	1/71	0.424988	0.487873	1.83442	1.5697	RSU1
Negative Regulation Of Cellular Response To Growth Factor Stimulus (GO:0090288)	1/71	0.424988	0.487873	1.83442	1.5697	SULF2
Cellular Response To Hypoxia (GO:0071456)	1/72	0.429461	0.490635	1.80849	1.52858	NPEPPS
Response To Ionizing Radiation (GO:0010212)	1/72	0.429461	0.490635	1.80849	1.52858	SMPD1
Positive Regulation Of Protein Localization To Nucleus (GO:1900182)	1/72	0.429461	0.490635	1.80849	1.52858	EIF2AK3
Negative Regulation Of Catabolic Process (GO:0009895)	1/72	0.429461	0.490635	1.80849	1.52858	BSCL2
Negative Regulation Of Cell Adhesion (GO:0007162)	1/72	0.429461	0.490635	1.80849	1.52858	ADAM22
Cellular Response To Decreased Oxygen Levels (GO:0036294)	1/73	0.433898	0.493331	1.78328	1.48894	NPEPPS
Cellular Response To Reactive Oxygen Species (GO:0034614)	1/73	0.433898	0.493331	1.78328	1.48894	JUN
Ubiquitin-Dependent ERAD Pathway (GO:0030433)	1/73	0.433898	0.493331	1.78328	1.48894	UBE4A
Positive Regulation Of Secretion By Cell (GO:1903532)	1/73	0.433898	0.493331	1.78328	1.48894	ATP13A2
Monocarboxylic Acid Transport (GO:0015718)	1/73	0.433898	0.493331	1.78328	1.48894	ABCB4
Regulation Of Cell Migration (GO:0030334)	4/434	0.434812	0.493897	1.19606	0.996125	SERPINE2;APLP2;SASH1;ROBO1
Protein Transport (GO:0015031)	3/313	0.438293	0.496435	1.24374	1.02592	AP3B1;VIPAS39;ANK3
Import Into Nucleus (GO:0051170)	1/74	0.438302	0.496435	1.75876	1.45071	APLP2
Regulation Of Cell Cycle G1/S Phase Transition (GO:1902806)	1/74	0.438302	0.496435	1.75876	1.45071	APLP2
Regulation Of Fat Cell Differentiation (GO:0045598)	1/75	0.442671	0.499953	1.73491	1.41383	BMAL1
Regulation Of Plasma Membrane Bounded Cell Projection Assembly (GO:0120032)	1/75	0.442671	0.499953	1.73491	1.41383	CYLD
Regulation Of Stress Fiber Assembly (GO:0051492)	1/75	0.442671	0.499953	1.73491	1.41383	ARAP1
Wnt Signaling Pathway (GO:0016055)	1/76	0.447006	0.503412	1.71169	1.37822	CPE
Positive Regulation Of Interleukin-6 Production (GO:0032755)	1/76	0.447006	0.503412	1.71169	1.37822	APP
Positive Regulation Of Protein Secretion (GO:0050714)	1/76	0.447006	0.503412	1.71169	1.37822	ATP13A2
Endomembrane System Organization (GO:0010256)	2/196	0.450025	0.505858	1.3241	1.05723	EIF2AK3;ANK3
Regulation Of Immune Response (GO:0050776)	1/77	0.451308	0.505858	1.68908	1.34384	APLP2
Embryonic Organ Development (GO:0048568)	1/77	0.451308	0.505858	1.68908	1.34384	IFT122
Positive Regulation Of Endothelial Cell Proliferation (GO:0001938)	1/77	0.451308	0.505858	1.68908	1.34384	PRKD2
Positive Regulation Of Synaptic Transmission (GO:0050806)	1/77	0.451308	0.505858	1.68908	1.34384	APP
Regulation Of Innate Immune Response (GO:0045088)	1/78	0.455577	0.508243	1.66706	1.31063	APLP2
Organonitrogen Compound Catabolic Process (GO:1901565)	1/78	0.455577	0.508243	1.66706	1.31063	NPEPPS
Positive Regulation Of Tumor Necrosis Factor Production (GO:0032760)	1/78	0.455577	0.508243	1.66706	1.31063	APP
Long-Chain Fatty Acid Metabolic Process (GO:0001676)	1/78	0.455577	0.508243	1.66706	1.31063	CPT2
Regulation Of TOR Signaling (GO:0032006)	1/78	0.455577	0.508243	1.66706	1.31063	BMAL1
Cellular Response To UV (GO:0034644)	1/79	0.459813	0.509615	1.6456	1.27853	SMPD1
Positive Regulation Of Catabolic Process (GO:0009896)	1/79	0.459813	0.509615	1.6456	1.27853	APC2
Positive Regulation Of Endocytosis (GO:0045807)	1/79	0.459813	0.509615	1.6456	1.27853	SMPD1
Positive Regulation Of Protein Localization To Membrane (GO:1905477)	1/79	0.459813	0.509615	1.6456	1.27853	ANK3
Positive Regulation Of Protein Modification By Small Protein Conjugation Or Removal (GO:1903322)	1/79	0.459813	0.509615	1.6456	1.27853	TNIP1
Protein Import Into Nucleus (GO:0006606)	1/79	0.459813	0.509615	1.6456	1.27853	APLP2
Negative Regulation Of Cellular Component Organization (GO:0051129)	1/79	0.459813	0.509615	1.6456	1.27853	HSPA2
Intracellular Protein Transport (GO:0006886)	3/325	0.462575	0.512199	1.19665	0.922555	APLP2;AP3B1;VIPAS39
Negative Regulation Of Protein Serine/Threonine Kinase Activity (GO:0071901)	1/80	0.464016	0.512837	1.62469	1.2475	SMPD1
Regulation Of Organelle Assembly (GO:1902115)	1/80	0.464016	0.512837	1.62469	1.2475	CYLD
Regulation Of Interleukin-8 Production (GO:0032677)	1/81	0.468187	0.515526	1.6043	1.21749	PRKD2
Cellular Response To Interleukin-1 (GO:0071347)	1/81	0.468187	0.515526	1.6043	1.21749	PLCB1
Cytoskeleton-Dependent Cytokinesis (GO:0061640)	1/81	0.468187	0.515526	1.6043	1.21749	ANK3
Macromolecule Modification (GO:0043412)	1/81	0.468187	0.515526	1.6043	1.21749	CPE
Regulation Of Phosphorylation (GO:0042325)	1/82	0.472325	0.518161	1.58442	1.18845	APP
Cellular Response To Organic Substance (GO:0071310)	1/82	0.472325	0.518161	1.58442	1.18845	SLIT1
Sodium Ion Transmembrane Transport (GO:0035725)	1/82	0.472325	0.518161	1.58442	1.18845	SLC4A8
Positive Regulation Of Tumor Necrosis Factor Superfamily Cytokine Production (GO:1903557)	1/82	0.472325	0.518161	1.58442	1.18845	APP
Calcium Ion Transmembrane Import Into Cytosol (GO:0097553)	1/83	0.476431	0.52122	1.56501	1.16035	PLCB1
Vascular Transport (GO:0010232)	1/83	0.476431	0.52122	1.56501	1.16035	SLC4A8
Vesicle-Mediated Transport To The Plasma Membrane (GO:0098876)	1/83	0.476431	0.52122	1.56501	1.16035	EHD3
Negative Regulation Of Cell Differentiation (GO:0045596)	2/207	0.478203	0.522677	1.25235	0.923884	BMAL1;TSKU
Regulation Of Interleukin-1 Beta Production (GO:0032651)	1/84	0.480506	0.524711	1.54608	1.13315	APP
Positive Regulation Of Amide Metabolic Process (GO:0034250)	1/85	0.484549	0.526221	1.5276	1.1068	CPEB3
Positive Regulation Of Canonical Wnt Signaling Pathway (GO:0090263)	1/85	0.484549	0.526221	1.5276	1.1068	BMAL1
Establishment Of Protein Localization To Organelle (GO:0072594)	1/85	0.484549	0.526221	1.5276	1.1068	APLP2
Transport Across Blood-Brain Barrier (GO:0150104)	1/85	0.484549	0.526221	1.5276	1.1068	SLC4A8
Positive Regulation Of Protein Localization (GO:1903829)	1/85	0.484549	0.526221	1.5276	1.1068	EIF2AK3
Negative Regulation Of Cell Cycle (GO:0045786)	1/85	0.484549	0.526221	1.5276	1.1068	PPP1R13B
Regulation Of Mitotic Cell Cycle Phase Transition (GO:1901990)	1/86	0.488561	0.529125	1.50955	1.08128	APLP2
Exocytosis (GO:0006887)	1/86	0.488561	0.529125	1.50955	1.08128	RAB11FIP5
Negative Regulation Of Binding (GO:0051100)	1/86	0.488561	0.529125	1.50955	1.08128	JUN
Glucose Homeostasis (GO:0042593)	1/87	0.492541	0.53295	1.49192	1.05654	APLP2
Negative Regulation Of Neuron Death (GO:1901215)	1/88	0.496491	0.536735	1.4747	1.03257	ATP13A2
ERAD Pathway (GO:0036503)	1/89	0.500411	0.53852	1.45787	1.00932	UBE4A
Organic Anion Transport (GO:0015711)	1/89	0.500411	0.53852	1.45787	1.00932	SLC4A8
Cellular Response To Chemical Stress (GO:0062197)	1/89	0.500411	0.53852	1.45787	1.00932	ATP13A2
Positive Regulation Of DNA Repair (GO:0045739)	1/89	0.500411	0.53852	1.45787	1.00932	FAM168A
Sodium Ion Transport (GO:0006814)	1/89	0.500411	0.53852	1.45787	1.00932	SLC4A8
Regulation Of Peptidyl-Tyrosine Phosphorylation (GO:0050730)	1/90	0.5043	0.541723	1.44141	0.986768	APP
Mitochondrial Respiratory Chain Complex Assembly (GO:0033108)	1/90	0.5043	0.541723	1.44141	0.986768	COA5
Positive Regulation Of Binding (GO:0051099)	1/91	0.508159	0.544882	1.42532	0.964889	APP
Regulation Of Actin Cytoskeleton Organization (GO:0032956)	1/91	0.508159	0.544882	1.42532	0.964889	ARHGEF19
Positive Regulation Of Neuron Projection Development (GO:0010976)	1/92	0.511988	0.547998	1.40959	0.943656	KIDINS220
Positive Regulation Of Protein Catabolic Process (GO:0045732)	1/92	0.511988	0.547998	1.40959	0.943656	APC2
Regulation Of Endothelial Cell Proliferation (GO:0001936)	1/93	0.515788	0.550576	1.3942	0.923043	PRKD2
Positive Regulation Of Cellular Component Biogenesis (GO:0044089)	1/93	0.515788	0.550576	1.3942	0.923043	ATP13A2
Positive Regulation Of Protein Kinase B Signaling (GO:0051897)	1/93	0.515788	0.550576	1.3942	0.923043	PIK3R5
Peptidyl-Lysine Modification (GO:0018205)	1/94	0.519558	0.554102	1.37914	0.903027	VIPAS39
T Cell Receptor Signaling Pathway (GO:0050852)	1/95	0.523299	0.55759	1.3644	0.883586	PRKD2
Regulation Of DNA-templated Transcription (GO:0006355)	15/1922	0.528635	0.562171	1.00783	0.642448	KDM4A;JUN;CALCOCO1;PRMT2;BHLHE41;DYRK1B;ETS2;ELF1;TNIP1;ZXDC;KLF9;FOSB;PLCB1;SP9;BMAL1
Apoptotic Process (GO:0006915)	2/228	0.529492	0.562171	1.13477	0.721527	CYFIP2;APP
Cellular Response To Lipid (GO:0071396)	2/228	0.529492	0.562171	1.13477	0.721527	TNIP1;TICAM1
Chromatin Remodeling (GO:0006338)	2/228	0.529492	0.562171	1.13477	0.721527	KDM5B;KDM4A
Monocarboxylic Acid Metabolic Process (GO:0032787)	1/97	0.530694	0.562944	1.33584	0.846345	ABAT
MAPK Cascade (GO:0000165)	1/98	0.534349	0.566315	1.322	0.828504	MAP3K13
Positive Regulation Of Phosphorylation (GO:0042327)	2/231	0.536538	0.568127	1.11973	0.697165	APP;FAM20A
Protein Modification By Small Protein Conjugation (GO:0032446)	3/364	0.53807	0.569242	1.06524	0.660201	AREL1;KCTD10;PJA2
Response To UV (GO:0009411)	1/100	0.541574	0.572439	1.29516	0.794289	SMPD1
Translation (GO:0006412)	2/234	0.543511	0.573975	1.10508	0.673774	TNIP1;APEH
Regulation Of Neuron Apoptotic Process (GO:0043523)	1/105	0.559153	0.588922	1.23258	0.716538	ATP13A2
Cellular Response To Organonitrogen Compound (GO:0071417)	1/105	0.559153	0.588922	1.23258	0.716538	CPEB3
Intrinsic Apoptotic Signaling Pathway (GO:0097193)	1/105	0.559153	0.588922	1.23258	0.716538	PPP1R13B
Positive Regulation Of Protein Phosphorylation (GO:0001934)	3/377	0.561883	0.591272	1.02753	0.592332	APP;PRKD2;FAM20A
Response To Calcium Ion (GO:0051592)	1/106	0.562588	0.591489	1.22078	0.702202	SMPD1
Negative Regulation Of Cell Population Proliferation (GO:0008285)	3/379	0.565481	0.594005	1.02196	0.582598	KANK2;APP;APLP2
Positive Regulation Of DNA Metabolic Process (GO:0051054)	1/108	0.569377	0.596514	1.19784	0.674637	PRKD2
Response To Tumor Necrosis Factor (GO:0034612)	1/108	0.569377	0.596514	1.19784	0.674637	SMPD1
Positive Regulation Of Translation (GO:0045727)	1/108	0.569377	0.596514	1.19784	0.674637	CPEB3
Cellular Response To Salt (GO:1902075)	1/109	0.572733	0.599501	1.18669	0.661384	SMPD1
Negative Regulation Of Inflammatory Response (GO:0050728)	1/111	0.579366	0.604844	1.16499	0.635878	CYLD
Cytoskeleton Organization (GO:0007010)	1/111	0.579366	0.604844	1.16499	0.635878	MAPKAP1
Mitotic Cell Cycle Phase Transition (GO:0044772)	1/111	0.579366	0.604844	1.16499	0.635878	PLCB1
Small GTPase Mediated Signal Transduction (GO:0007264)	1/112	0.582644	0.607198	1.15444	0.623604	RALGPS2
Negative Regulation Of Defense Response (GO:0031348)	1/112	0.582644	0.607198	1.15444	0.623604	CYLD
Regulation Of Protein Ubiquitination (GO:0031396)	1/113	0.585897	0.610052	1.14407	0.611636	SASH1
Regulation Of Interleukin-6 Production (GO:0032675)	1/114	0.589124	0.612875	1.13389	0.599963	APP
Cytokine-Mediated Signaling Pathway (GO:0019221)	2/257	0.59454	0.617968	1.00423	0.522166	APLP2;PLCB1
Protein Maturation (GO:0051604)	1/117	0.598658	0.62116	1.1044	0.566629	CPE
Protein Processing (GO:0016485)	1/117	0.598658	0.62116	1.1044	0.566629	CPE
Cellular Component Assembly (GO:0022607)	2/260	0.600876	0.622773	0.9924	0.505496	CYFIP2;ANK3
Regulation Of Protein Binding (GO:0043393)	1/118	0.601786	0.622773	1.09491	0.556051	APP
Ribonucleoprotein Complex Biogenesis (GO:0022613)	1/118	0.601786	0.622773	1.09491	0.556051	TNIP1
Fatty Acid Metabolic Process (GO:0006631)	1/122	0.614061	0.633267	1.0585	0.516187	CPT2
Potassium Ion Transport (GO:0006813)	1/122	0.614061	0.633267	1.0585	0.516187	KCNC3
Protein Localization To Nucleus (GO:0034504)	1/122	0.614061	0.633267	1.0585	0.516187	APLP2
Receptor-Mediated Endocytosis (GO:0006898)	1/122	0.614061	0.633267	1.0585	0.516187	DNM3
Positive Regulation Of Epithelial Cell Proliferation (GO:0050679)	1/123	0.61707	0.635063	1.04977	0.506798	PRKD2
Regulation Of Cell Motility (GO:2000145)	1/123	0.61707	0.635063	1.04977	0.506798	SERPINE2
Chromatin Organization (GO:0006325)	2/268	0.617408	0.635063	0.96216	0.463978	KDM5B;KDM4A
Enzyme-Linked Receptor Protein Signaling Pathway (GO:0007167)	1/124	0.620056	0.637235	1.04118	0.497626	AHI1
Regulation Of Tumor Necrosis Factor Production (GO:0032680)	1/127	0.628876	0.64574	1.01623	0.471351	APP
Organelle Organization (GO:0006996)	3/418	0.631954	0.64834	0.924065	0.424089	BSCL2;MAPKAP1;EIF2AK3
Negative Regulation Of Cell Motility (GO:2000146)	1/133	0.645911	0.662086	0.969746	0.42387	ROBO1
Antigen Receptor-Mediated Signaling Pathway (GO:0050851)	1/134	0.648673	0.664344	0.962406	0.416555	PRKD2
Regulation Of Protein Kinase B Signaling (GO:0051896)	1/136	0.654134	0.66936	0.948052	0.402394	PIK3R5
Potassium Ion Transmembrane Transport (GO:0071805)	1/137	0.656833	0.670964	0.941033	0.39554	KCNC3
Protein Localization To Organelle (GO:0033365)	1/137	0.656833	0.670964	0.941033	0.39554	IFT122
Intracellular Calcium Ion Homeostasis (GO:0006874)	1/139	0.662168	0.675833	0.927301	0.382267	ATP13A2
Positive Regulation Of Transferase Activity (GO:0051347)	1/143	0.672592	0.685882	0.900997	0.35735	TNIP1
Ras Protein Signal Transduction (GO:0007265)	1/144	0.675148	0.687897	0.894651	0.35144	RALGPS2
protein-RNA Complex Assembly (GO:0022618)	1/150	0.690071	0.702499	0.858363	0.318419	TNIP1
Cellular Response To Organic Cyclic Compound (GO:0071407)	1/152	0.694892	0.706801	0.846908	0.308273	ABCB4
Ribosome Biogenesis (GO:0042254)	1/155	0.701985	0.713404	0.830283	0.29379	TNIP1
Peptide Biosynthetic Process (GO:0043043)	1/158	0.708914	0.719829	0.814294	0.280135	TNIP1
Nitrogen Compound Transport (GO:0071705)	1/163	0.720108	0.729947	0.788961	0.259059	SLC29A3
Negative Regulation Of Cell Migration (GO:0030336)	1/163	0.720108	0.729947	0.788961	0.259059	ROBO1
Negative Regulation Of Apoptotic Process (GO:0043066)	3/482	0.725162	0.734443	0.797962	0.256434	AHI1;AREL1;MAPKAP1
Membrane Organization (GO:0061024)	1/167	0.728755	0.737452	0.769793	0.243577	ANK3
Brain Development (GO:0007420)	1/169	0.732978	0.741094	0.760552	0.236258	CTNS
Heart Development (GO:0007507)	1/171	0.737136	0.744664	0.751528	0.229203	IFT122
Positive Regulation Of I-kappaB kinase/NF-kappaB Signaling (GO:0043123)	1/175	0.745259	0.75223	0.734102	0.215843	TICAM1
Phosphate-Containing Compound Metabolic Process (GO:0006796)	1/184	0.762637	0.769117	0.697679	0.189052	MAPKAP1
Defense Response To Virus (GO:0051607)	1/189	0.771777	0.777674	0.678951	0.175889	USP20
Regulation Of Cell Differentiation (GO:0045595)	1/193	0.778837	0.784121	0.664671	0.166137	APC2
Regulation Of Programmed Cell Death (GO:0043067)	1/195	0.782285	0.786925	0.657752	0.161502	KANK2
Organic Substance Transport (GO:0071702)	1/201	0.792311	0.796337	0.637825	0.148486	SLC29A3
Inflammatory Response (GO:0006954)	1/236	0.842295	0.845785	0.541862	0.0929968	PJA2
Positive Regulation Of Cellular Process (GO:0048522)	3/594	0.842935	0.845785	0.643	0.109867	LAMA2;MAPKAP1;PRKD2
Gene Expression (GO:0010467)	1/296	0.90174	0.904025	0.430332	0.0445087	TNIP1
Supramolecular Fiber Organization (GO:0097435)	1/316	0.916103	0.917649	0.402597	0.0352782	APP
Regulation Of Cell Population Proliferation (GO:0042127)	3/766	0.939336	0.940128	0.493602	0.0308904	KANK2;APP;JUN
Regulation Of Nucleic Acid-Templated Transcription (GO:1903506)	1/452	0.971476	0.971476	0.279235	0.00808084	BMAL1

## Sheet: TFs-NCX-Specific Up (n=155)
Term	Overlap	P-value	Adjusted P-value	Odds Ratio	Combined Score	Genes
NFE2L2 CHEA	17/1022	0.0024633	0.224438	2.30932	13.8704	LAMA2;USP20;UBE4A;ANK3;AMPD3;TSKU;ETS2;PJA2;NPEPPS;SNX29;EDNRB;KLHDC8A;KLF9;CORO7;SASH1;RALGPS2;CAP2
AR CHEA	17/1095	0.00494275	0.224438	2.1446	11.3875	APP;USP20;UBE4A;ANK3;NAV2;TMC3;DNM3;VWA8;ADAMTS15;KLHDC8A;SLITRK1;UST;TCP11L2;RGS12;CPEB3;SASH1;CAP2
REST CHEA	18/1280	0.0103501	0.224438	1.93468	8.84294	ABCB4;MAPKAP1;TMEM260;GPATCH2L;NAV2;BLCAP;SULF2;DISP2;GRIP1;CYLD;AHI1;SNX29;KCNT1;SLITRK1;ZXDC;SLIT1;FOSB;OSBP2
EGR1 CHEA	7/315	0.0115669	0.224438	3.00015	13.3795	AHI1;JUN;SMPD1;KLF9;CPEB3;ATP9B;RALGPS2
RFX5 ENCODE	10/559	0.0119382	0.224438	2.42397	10.7334	AHI1;KDM4A;TSPYL1;KLF9;EIF2AK3;DYRK1B;DACT3;FOSB;SUOX;PJA2
PPARG CHEA	9/535	0.0237854	0.372638	2.26406	8.46462	JUN;AREL1;NDRG3;ARPC2;TNIP1;PALM;AP3B1;PLCB1;ROBO1
GATA1 CHEA	11/807	0.0496331	0.666502	1.82806	5.48983	CYLD;AHI1;ELF1;TNIP1;GLB1;KLF9;S1PR1;BSDC1;ANO10;NAV2;AMPD3
IRF8 CHEA	3/121	0.0679439	0.79834	3.29957	8.87277	FAM168A;TAP2;TMEM229B
GATA2 CHEA	10/772	0.0779132	0.81376	1.72712	4.4079	VWA8;CYLD;JUN;ALAS1;ZXDC;KLF9;S1PR1;NAV2;AMPD3;ACAD10
CTCF ENCODE	19/1790	0.0992211	0.869859	1.42577	3.29411	APP;JUN;ANKRD46;BTBD17;DCTN1;TMEM260;SUOX;ETS2;SULF2;SLC4A8;EHD3;RTN4RL1;FLVCR2;DACT3;VIPAS39;ATP6V0D1;CPEB3;PLCB1;SLC29A3
SUZ12 CHEA	18/1684	0.101792	0.869859	1.43366	3.27567	APP;GRAMD1B;JUN;SERPINE2;ABCB4;TAP2;BHLHE41;HSPA2;ADAMTS15;EDNRB;KCNT1;RTN4RL1;UST;MMP28;SLIT1;ANO10;SP9;OSBP2
SMC3 ENCODE	13/1181	0.12809	0.872296	1.46393	3.0084	APP;JUN;ANKRD46;SUOX;ETS2;SLC4A8;KCNT1;RTN4RL1;FLVCR2;DACT3;VIPAS39;CPEB3;SLC29A3
UBTF ENCODE	17/1631	0.129389	0.872296	1.39148	2.84549	POMT2;KDM5B;SMOX;AP3B1;ETS2;VWA8;NPEPPS;SPTLC2;RTN4RL1;SMPD1;ZXDC;RNPEP;ATP13A2;CORO7;CCDC92;CPEB3;TMEM229B
MYOD1 ENCODE	3/166	0.138462	0.872296	2.38319	4.71196	CALCOCO1;BTBD17;LAMA2
CREB1 CHEA	15/1444	0.151202	0.872296	1.38079	2.60849	GALNT11;KDM5B;KDM4A;UBE2H;CALCOCO1;EIF2AK3;UBE4A;IFT122;GPATCH2L;ARAP1;ZFYVE1;PJA2;KLF9;FOSB;ATP9B
TCF3 CHEA	11/1006	0.158208	0.872296	1.44717	2.66835	SPTLC2;TNIP1;MAPKAP1;MCF2L;KLF9;RGS12;ANK3;SP9;SASH1;RALGPS2;SULF2
SMAD4 CHEA	7/584	0.168687	0.872296	1.57942	2.81091	TSPYL1;SMOX;TMEM260;BLCAP;ETS2;SASH1;ROBO1
ZMIZ1 ENCODE	10/914	0.172566	0.872296	1.445	2.53882	KDM5B;SRR;ARPC2;CPT2;KCTD10;KIDINS220;APLP2;UBE4A;AP3B1;PLEKHO2
HNF4A ENCODE	13/1276	0.190696	0.872296	1.34693	2.23196	ACY3;CTNS;ABAT;HSPA2;SUOX;BLCAP;CYLD;HADHA;RNPEP;KIF1C;ASB7;SLC29A3;SASH1
FOSL2 ENCODE	3/196	0.194848	0.872296	2.00968	3.2869	AHI1;ELF1;CAP2
SPI1 CHEA	11/1056	0.196842	0.872296	1.37427	2.23367	AHI1;ELF1;ARPC2;TNIP1;KLF9;BSDC1;IFT122;PRKD2;GPATCH2L;ARAP1;PIK3R5
ELF1 ENCODE	23/2483	0.209603	0.872296	1.23138	1.92408	POMT2;DOCK4;AREL1;PMM1;USP20;MAPKAP1;EIF2AK3;UBE4A;AP3B1;TMEM260;GPATCH2L;APEH;ZFYVE1;FAM168A;CPT2;SPTLC2;KCTD10;TCP11L2;VIPAS39;RSU1;ATP6V0D1;ACAD10;COA5
NFYA ENCODE	21/2250	0.213434	0.872296	1.23854	1.91284	APC2;KDM4A;JUN;TSPYL1;EIF2AK3;DYRK1B;BSDC1;IFT122;CTNS;APEH;SUOX;PJA2;CYLD;SPTLC2;KLF9;DACT3;ANO10;FOSB;ASB7;CORO7;ACAD10
SOX2 CHEA	8/775	0.253566	0.968597	1.35366	1.8574	KLF9;BSDC1;AP3B1;NAV2;BLCAP;SASH1;RALGPS2;SULF2
RAD21 ENCODE	12/1265	0.276118	0.968597	1.24515	1.60241	APP;JUN;BTBD17;RTN4RL1;FLVCR2;DACT3;VIPAS39;CPEB3;SUOX;ETS2;SLC29A3;SULF2
SALL4 CHEA	4/355	0.296501	0.968597	1.47122	1.78857	UBE2H;FAM168A;ANK3;SASH1
RUNX1 CHEA	12/1294	0.302184	0.968597	1.21508	1.45411	CYFIP2;GRAMD1B;ANKRD46;KCTD10;MCF2L;PRKD2;ATP13A2;RGS12;ARAP1;PLEKHO2;PJA2;CAMKMT
RELA ENCODE	5/484	0.32183	0.968597	1.34767	1.52789	CYLD;JUN;ARPC2;TNIP1;TICAM1
STAT3 ENCODE	7/725	0.331304	0.968597	1.25997	1.39191	HADHA;KDM4A;JUN;EIF2AK3;ASB7;GLRX;PJA2
ZBTB7A ENCODE	19/2184	0.332001	0.968597	1.14088	1.25795	APP;NOTCH3;KDM5B;DCTN1;SMOX;APLP2;AP3B1;ARAP1;APEH;TICAM1;TSKU;ETS2;PJA2;SRR;PALM;PRKD2;CCDC92;RAB11FIP5;RALGPS2
ESR1 CHEA	2/154	0.335553	0.968597	1.69358	1.84935	RALGPS2;CAP2
ETS1 ENCODE	2/156	0.341199	0.968597	1.67142	1.79726	CTNS;ATP6V0D1
E2F1 CHEA	8/859	0.348984	0.968597	1.21467	1.27872	KANK2;KCTD10;KCNC3;KLF9;HSPA2;ARAP1;ACAD10;ATP9B
NFIC ENCODE	3/279	0.367605	0.968597	1.39939	1.40043	JUN;KLF9;ATP6V0D1
CREB1 ENCODE	19/2238	0.372539	0.968597	1.10971	1.09575	GALNT11;UBE2H;CALCOCO1;DOCK4;AREL1;USP20;APLP2;EIF2AK3;UBE4A;ZFYVE1;PJA2;AHI1;KLF9;DACT3;FOSB;VIPAS39;CPEB3;ATP9B;COA5
FOS ENCODE	6/637	0.372678	0.968597	1.22618	1.21029	CYLD;KDM4A;SPTLC2;EIF2AK3;ATP6V0D1;PJA2
CHD1 ENCODE	6/655	0.397653	0.968597	1.19105	1.09836	JUN;ARPC2;KIDINS220;EIF2AK3;TCP11L2;TMEM260
SPI1 ENCODE	13/1540	0.416168	0.968597	1.09823	0.962783	DOCK4;IFT122;TMEM260;GPATCH2L;PIK3R5;HADHA;ELF1;ARPC2;GLB1;ASB7;PRKD2;PLEKHO2;ATP6V0D1
FOXA2 ENCODE	3/316	0.444403	0.968597	1.23163	0.998879	KLF9;TCP11L2;SLC29A3
VDR CHEA	1/76	0.447006	0.968597	1.71169	1.37822	SULF2
RCOR1 ENCODE	6/702	0.462482	0.968597	1.1079	0.854357	DISP2;NDRG3;RNPEP;GLRX;ST6GALNAC4;ATP9B
SP1 ENCODE	6/707	0.469298	0.968597	1.09971	0.831951	CYLD;KDM4A;SPTLC2;USP20;EIF2AK3;AP3B1
FOXA1 ENCODE	2/205	0.473144	0.968597	1.26482	0.946533	KLF9;TCP11L2
SIX5 ENCODE	9/1094	0.476012	0.968597	1.06584	0.791187	UBE2H;CALCOCO1;DOCK4;FAM168A;KCTD21;CTNS;VIPAS39;CPEB3;ZFYVE1
YY1 CHEA	3/332	0.476533	0.968597	1.17077	0.867799	AHI1;GRAMD1B;EHD3
EZH2 ENCODE	3/338	0.488364	0.968597	1.14945	0.823804	KDM4A;DACT3;OSBP2
NANOG CHEA	5/595	0.491031	0.968597	1.08785	0.773734	KLF9;EIF2AK3;SASH1;RALGPS2;SULF2
NRF1 ENCODE	15/1882	0.494603	0.968597	1.03172	0.726328	POMT2;KDM4A;NDRG3;ALAS1;MAPKAP1;IFT122;AP3B1;DISP2;ARPC2;DACT3;FOSB;ASB7;RSU1;CCDC92;ATP6V0D1
SIN3A ENCODE	9/1131	0.51643	0.985333	1.02866	0.679755	KDM5B;HADHA;AREL1;USP20;CTNS;FOSB;ATP6V0D1;ZFYVE1;BLCAP
TP63 CHEA	11/1399	0.525233	0.985333	1.01579	0.654078	DISP2;KDM4A;PPP1R13B;ANKRD46;CPT2;PRMT2;HTRA3;MMP28;RNPEP;TIMP3;TMC3
STAT5A ENCODE	2/233	0.541195	0.985333	1.10992	0.681466	GLB1;BLCAP
SUZ12 ENCODE	1/105	0.559153	0.985333	1.23258	0.716538	SP9
ZEB1 ENCODE	1/106	0.562588	0.985333	1.22078	0.702202	AP3B1
ATF3 ENCODE	1/114	0.589124	0.985333	1.13389	0.599963	ATP6V0D1
EGR1 ENCODE	4/537	0.601274	0.985333	0.959805	0.488257	FAM168A;SMPD1;IFT122;CPEB3
POU5F1 CHEA	2/261	0.602971	0.985333	0.988518	0.500077	BLCAP;SULF2
ZKSCAN1 ENCODE	1/120	0.607971	0.985333	1.07639	0.535644	ACAD10
TRIM28 ENCODE	1/120	0.607971	0.985333	1.07639	0.535644	BSDC1
USF2 ENCODE	7/965	0.624751	0.993688	0.932468	0.438634	KIDINS220;GLB1;DACT3;CTNS;CORO7;ARAP1;ATP6V0D1
PPARD CHEA	2/285	0.650795	0.993688	0.903577	0.388142	HADHA;SMOX
PBX3 ENCODE	9/1269	0.656117	0.993688	0.909247	0.383172	KDM4A;USP20;SMPD1;EIF2AK3;CTNS;PRKD2;HSPA2;SUOX;PJA2
USF1 ENCODE	10/1423	0.671518	0.993688	0.899627	0.358245	APP;KIDINS220;BHLHE41;DYRK1B;DACT3;CTNS;CORO7;ARAP1;ATP6V0D1;ZFYVE1
SRF ENCODE	2/299	0.676531	0.993688	0.860368	0.336213	FOSB;RSU1
NFYB ENCODE	27/3715	0.676553	0.993688	0.92411	0.36109	POMT2;DOCK4;GPATCH2L;APEH;SPTLC2;DACT3;ANO10;RSU1;ACAD10;KDM4A;JUN;TSPYL1;PMM1;USP20;EIF2AK3;DYRK1B;BSDC1;IFT122;CTNS;SUOX;PJA2;CYLD;KLF9;FOSB;ASB7;VIPAS39;CORO7
TP53 CHEA	2/319	0.710614	0.999992	0.805262	0.275098	SERPINE2;LAMA2
ATF2 ENCODE	20/2852	0.719888	0.999992	0.889987	0.292503	GALNT11;UBE2H;JUN;DOCK4;TSPYL1;EIF2AK3;UBE4A;BSDC1;PJA2;CAMKMT;BSCL2;FAM168A;KCTD21;KLF9;FOSB;VIPAS39;ATP6V0D1;CPEB3;MAP3K13;ATP9B
FLI1 ENCODE	4/650	0.745933	0.999992	0.78728	0.230767	ARPC2;UBE4A;GPATCH2L;COA5
STAT3 CHEA	1/177	0.749227	0.999992	0.725686	0.209515	SULF2
NR2C2 ENCODE	2/350	0.757506	0.999992	0.732364	0.203395	SNX29;BSDC1
TAF1 ENCODE	23/3346	0.76747	0.999992	0.866336	0.229281	JUN;DOCK4;TSPYL1;ANKRD46;PRMT2;USP20;KIDINS220;APLP2;MAPKAP1;EIF2AK3;UBE4A;BSDC1;IFT122;TMEM260;BLCAP;CAMKMT;AHI1;HADHA;SNX29;ARPC2;KCTD10;ACAD10;COA5
REST ENCODE	2/383	0.80011	0.999992	0.667799	0.148923	DISP2;SLITRK1
TRIM28 CHEA	1/210	0.806497	0.999992	0.610079	0.1312	JUN
CEBPD ENCODE	4/734	0.825024	0.999992	0.693641	0.133417	JUN;IFT122;BLCAP;COA5
GABPA ENCODE	13/2082	0.831102	0.999992	0.786554	0.145515	AREL1;MAPKAP1;UBE4A;CTNS;APEH;VWA8;SNX29;FAM168A;ARPC2;CPT2;KCTD10;VIPAS39;COA5
EZH2 CHEA	1/237	0.843532	0.999992	0.539539	0.0918064	SP9
IRF1 ENCODE	1/263	0.872515	0.999992	0.485352	0.0661904	JUN
TAF7 ENCODE	3/640	0.87703	0.999992	0.595142	0.0780907	JUN;KCTD10;APLP2
BCL3 ENCODE	1/273	0.882182	0.999992	0.46727	0.0585756	DYRK1B
KLF4 CHEA	5/987	0.885584	0.999992	0.640292	0.0778007	KDM5B;KLF9;HSPA2;ARL8A;SULF2
SP2 ENCODE	5/994	0.889183	0.999992	0.635524	0.0746434	CYLD;KDM4A;SPTLC2;EIF2AK3;PJA2
IRF3 ENCODE	3/663	0.891502	0.999992	0.573714	0.0658899	CYLD;SPTLC2;EIF2AK3
TCF3 ENCODE	4/840	0.894838	0.999992	0.602332	0.0669269	NPEPPS;PPP1R13B;USP20;DYRK1B
YY1 ENCODE	16/2753	0.9185	0.999992	0.719498	0.0611669	KDM5B;DOCK4;NDRG3;KIDINS220;BSDC1;IFT122;CAMKMT;BSCL2;CYLD;HADHA;EHD3;FAM168A;KCTD10;ZXDC;ASB7;ATP9B
PML ENCODE	8/1596	0.934219	0.999992	0.625679	0.042574	KDM5B;JUN;SNX29;CPT2;PRMT2;ACAD10;BLCAP;COA5
TCF7L2 ENCODE	2/583	0.942987	0.999992	0.43342	0.0254428	ANKRD46;TSKU
BRCA1 ENCODE	18/3218	0.953672	0.999992	0.683417	0.0324182	KDM5B;UBE2H;JUN;DOCK4;TSPYL1;DCTN1;EIF2AK3;IFT122;AP3B1;TMEM260;CAMKMT;AHI1;TCP11L2;FOSB;VIPAS39;ATP6V0D1;CPEB3;ATP9B
ZBTB33 ENCODE	2/702	0.974276	0.999992	0.357516	0.00931718	TSPYL1;VIPAS39
ZNF384 ENCODE	2/730	0.978755	0.999992	0.343263	0.00737105	SPTLC2;CPEB3
MYC CHEA	1/573	0.989145	0.999992	0.218793	0.00238807	AHI1
BCLAF1 ENCODE	2/851	0.990846	0.999992	0.292478	0.00268957	JUN;FAM168A
E2F4 ENCODE	1/710	0.99639	0.999992	0.175261	0.000633918	IFT122
MAX ENCODE	7/2073	0.997424	0.999992	0.407018	0.0010497	AHI1;HADHA;KLF9;APEH;ATP6V0D1;BLCAP;ETS2
E2F6 ENCODE	10/3245	0.999925	0.999992	0.354101	2.66783e-05	APP;PMM1;SPTLC2;KCNC3;KLF9;SP9;ATP9B;TSKU;ETS2;RAB11FIP5
MYC ENCODE	1/1515	0.999992	0.999992	0.0786212	6.44952e-07	CAMKMT

## Sheet: GOBP-NCX-Specific Down (n=310)
Term	Overlap	P-value	Adjusted P-value	Odds Ratio	Combined Score	Genes
Ribosome Biogenesis (GO:0042254)	23/155	2.77207e-16	3.91693e-13	11.874	425.347	NOP56;NOP58;NOP16;DIMT1;DIS3;NIP7;WDR74;SNU13;RPF2;EIF2S1;WDR46;UTP18;WDR43;TMA16;WDR55;RCL1;FBL;BOP1;EBNA1BP2;EMG1;MRTO4;CINP;EXOSC3
Ribonucleoprotein Complex Biogenesis (GO:0022613)	19/118	2.46355e-14	1.32762e-11	12.9206	404.861	NOP56;NOP58;NOP16;DIMT1;NIP7;WDR74;SNU13;RPF2;WDR46;UTP18;WDR43;TMA16;RCL1;FBL;BOP1;EBNA1BP2;EMG1;MRTO4;CINP
mRNA Splicing, Via Spliceosome (GO:0000398)	24/211	2.81872e-14	1.32762e-11	8.75195	273.06	DBR1;PPIL1;GEMIN2;SNU13;U2AF1;LSM5;LSM2;LSM8;SNRNP40;DDX39A;SNW1;PHF5A;LSM6;PUF60;RBMX2;HNRNPF;SRSF3;PRPF31;GEMIN6;PPIH;SNRPA1;SRSF10;SRSF7;BCAS2
mRNA Processing (GO:0006397)	24/214	3.86991e-14	1.36705e-11	8.61244	265.978	DBR1;PPIL1;GEMIN2;ALYREF;SNU13;U2AF1;LSM5;LSM2;LSM8;SNRNP40;DDX39A;SNW1;PHF5A;LSM6;RBMX2;HNRNPF;SRSF3;PRPF31;GEMIN6;PPIH;SNRPA1;SRSF10;SRSF7;BCAS2
RNA Splicing, Via Transesterification Reactions With Bulged Adenosine As Nucleophile (GO:0000377)	22/180	7.77607e-14	2.19752e-11	9.44321	285.045	DBR1;PPIL1;SNU13;U2AF1;LSM5;LSM2;LSM8;SNRNP40;DDX39A;LSM6;SNW1;PHF5A;RBMX2;HNRNPF;SRSF3;GEMIN6;PPIH;SNRPA1;PRPF31;SRSF7;SRSF10;BCAS2
DNA Metabolic Process (GO:0006259)	26/288	5.57433e-13	1.31275e-10	6.78862	191.544	PRIM2;BLM;RNASEH2A;PRIM1;HMGB2;HMGB1;TYMS;RAD51AP1;ORC6;RAD21;ORC2;NBN;XRCC6;RFC3;DUT;RFC4;XRCC2;PTGES3;CNBP;ACTL6A;CHD1L;UCHL5;NSMCE4A;DCTPP1;RAD18;RAN
Positive Regulation Of DNA Biosynthetic Process (GO:2000573)	11/65	4.41942e-09	8.33335e-07	13.3777	257.35	CCT3;CCT6A;GINS2;RFC3;RFC4;PCNA;PTGES3;TCP1;GINS4;CCT7;CCT5
rRNA Processing (GO:0006364)	13/101	5.57904e-09	8.33335e-07	9.75	185.291	NOP56;NOP58;DIS3;WDR74;SNU13;WDR55;FBL;EBNA1BP2;EMG1;LSM6;MRTO4;EXOSC3;RRP15
Positive Regulation Of Protein Localization To Chromosome, Telomeric Region (GO:1904816)	6/11	5.71835e-09	8.33335e-07	77.7039	1474.79	CCT3;CCT6A;TCP1;CCT7;CCT5;GNL3
DNA Repair (GO:0006281)	21/291	6.01431e-09	8.33335e-07	5.22645	98.9321	XRCC6;BLM;RNASEH2B;RFC3;PCNA;RNASEH2A;RFC4;CDCA5;XRCC2;WRNIP1;CHD1L;FANCB;RNF168;RAD51AP1;NSMCE4A;TDP2;RAD21;PMS2;TRIP13;NBN;RAD18
Ribosomal Small Subunit Biogenesis (GO:0042274)	12/84	6.48739e-09	8.33335e-07	10.972	206.86	NOP56;RCL1;FBL;EMG1;NOP58;LSM6;DIMT1;SNU13;MRPS7;WDR46;UTP18;WDR43
DNA-templated DNA Replication (GO:0006261)	11/69	8.52284e-09	1.00356e-06	12.4525	231.375	POLE4;PRIM2;GINS2;RFC3;BLM;RFC4;ORC6;PRIM1;ORC2;GINS4;WRNIP1
Double-Strand Break Repair (GO:0006302)	15/168	5.83787e-08	6.34532e-06	6.49285	108.147	BLM;XRCC6;SLF1;CDCA5;XRCC2;HMGB2;HMGB1;RAD51AP1;RNF168;NSMCE4A;TDP2;RAD21;AUNIP;NBN;TRIP13
Positive Regulation Of Establishment Of Protein Localization To Telomere (GO:1904851)	5/9	1.03729e-07	1.04693e-05	80.6803	1297.46	CCT3;CCT6A;TCP1;CCT7;CCT5
Positive Regulation Of DNA Metabolic Process (GO:0051054)	12/108	1.14953e-07	1.08286e-05	8.21896	131.329	RNF168;PRIM2;GINS2;PCNA;FAF1;TINF2;ACTL6A;GINS4;NBN;HMGB1;UCHL5;GNL3
Ribosomal Large Subunit Biogenesis (GO:0042273)	9/54	1.32584e-07	1.17088e-05	13.0532	206.71	EBNA1BP2;NOP16;NIP7;CINP;MRTO4;WDR74;RPF2;RRP15;TMA16
Double-Strand Break Repair Via Homologous Recombination (GO:0000724)	12/111	1.55976e-07	1.28293e-05	7.96868	124.898	RAD51AP1;GINS2;BLM;SLF1;NSMCE4A;RAD21;XRCC2;GINS4;CDC7;AUNIP;NBN;FANCB
rRNA Metabolic Process (GO:0016072)	11/91	1.63431e-07	1.28293e-05	9.01798	140.923	NOP56;FBL;EBNA1BP2;EMG1;NOP58;DIS3;MARS1;MRTO4;WDR74;EXOSC3;WDR55
RNA Processing (GO:0006396)	15/183	1.80469e-07	1.31555e-05	5.9086	91.7469	DIS3;PRMT1;GEMIN2;U2AF1;LSM5;SNRNP40;LSM6;HNRNPF;EXOSC8;SNRPA1;SNRNP25;EXOSC3;SRSF7;BCAS2;EXOSC1
Regulation Of Establishment Of Protein Localization To Telomere (GO:0070203)	5/10	2.04827e-07	1.31555e-05	64.541	994.002	CCT3;CCT6A;TCP1;CCT7;CCT5
Regulation Of Protein Localization To Cajal Body (GO:1904869)	5/10	2.04827e-07	1.31555e-05	64.541	994.002	CCT3;CCT6A;TCP1;CCT7;CCT5
Positive Regulation Of Protein Localization To Cajal Body (GO:1904871)	5/10	2.04827e-07	1.31555e-05	64.541	994.002	CCT3;CCT6A;TCP1;CCT7;CCT5
RNA Catabolic Process (GO:0006401)	9/57	2.15342e-07	1.32295e-05	12.2355	187.827	RNASEH2B;RNASEH2A;LSM6;DIS3;EXOSC8;EXOSC3;LSM5;EXOSC1;LSM2
RNA Splicing (GO:0008380)	11/98	3.51458e-07	2.06921e-05	8.28943	123.191	DBR1;SNRNP40;LSM6;PRMT1;GEMIN2;SNRPA1;U2AF1;SNRNP25;SRSF7;SRSF10;BCAS2
ncRNA Processing (GO:0034470)	11/100	4.32224e-07	2.44293e-05	8.10233	118.734	NOP56;FBL;EBNA1BP2;EMG1;NOP58;DIS3;MRTO4;WDR74;EXOSC3;THG1L;WDR55
Positive Regulation Of DNA-directed DNA Polymerase Activity (GO:1900264)	5/12	6.27519e-07	3.28402e-05	46.096	658.32	GINS2;RFC3;PCNA;RFC4;GINS4
Regulation Of DNA-directed DNA Polymerase Activity (GO:1900262)	5/12	6.27519e-07	3.28402e-05	46.096	658.32	GINS2;RFC3;PCNA;RFC4;GINS4
tRNA Modification (GO:0006400)	9/67	8.93603e-07	4.5095e-05	10.1207	140.962	TRUB1;YRDC;METTL1;PUS1;WDR4;TRMT6;PUS7;TRMT61A;THG1L
Gene Expression (GO:0010467)	18/296	9.43806e-07	4.59861e-05	4.30442	59.7168	NXT1;DIS3;MRPL18;ALYREF;MRPS18B;MRPL14;MRPS7;YARS2;GSPT1;GLE1;SNRNP40;DDX39A;SARNP;HNRNPF;EXOSC8;SRSF3;EXOSC3;EXOSC1
Positive Regulation Of Telomerase RNA Localization To Cajal Body (GO:1904874)	5/14	1.54628e-06	7.28296e-05	35.8488	479.645	CCT3;CCT6A;TCP1;CCT7;CCT5
mRNA Modification (GO:0016556)	6/27	2.9723e-06	0.000135479	18.4859	235.255	TRUB1;WTAP;PUS1;TRMT6;PUS7;TRMT61A
Regulation Of Telomerase RNA Localization To Cajal Body (GO:1904872)	5/17	4.60009e-06	0.000203123	26.8825	330.371	CCT3;CCT6A;TCP1;CCT7;CCT5
Positive Regulation Of Establishment Of Protein Localization (GO:1904951)	5/18	6.28873e-06	0.000269272	24.8134	297.184	CCT3;CCT6A;TCP1;CCT7;CCT5
Positive Regulation Of Transferase Activity (GO:0051347)	11/143	1.46149e-05	0.00060738	5.45095	60.6879	PRIM2;GINS2;RFC3;RFC4;PCNA;DCUN1D5;PTGES3;TCP1;GINS4;NBN;BMI1
Maturation Of SSU-rRNA (GO:0030490)	6/38	2.40181e-05	0.000969645	12.1246	128.966	LSM6;TSR2;SNU13;NOL10;WDR46;WDR43
Cholesterol Biosynthetic Process (GO:0006695)	5/25	3.56737e-05	0.00140019	16.123	165.117	INSIG1;SC5D;MSMO1;MVD;LBR
DNA Recombination (GO:0006310)	6/42	4.33246e-05	0.00165453	10.7752	108.256	BLM;XRCC6;RAD21;XRCC2;HMGB1;NBN
mRNA Export From Nucleus (GO:0006406)	7/62	4.75983e-05	0.0017699	8.24752	82.0853	GLE1;DDX19A;NXT1;DDX39A;SARNP;ALYREF;SRSF3
Telomere Organization (GO:0032200)	7/63	5.28452e-05	0.00191462	8.09983	79.7683	BLM;XRCC6;PTGES3;ACTL6A;TINF2;NBN;UCHL5
Nucleobase-Containing Compound Catabolic Process (GO:0034655)	6/44	5.68041e-05	0.0020066	10.2071	99.7833	RNASEH2B;RNASEH2A;DIS3;EXOSC8;EXOSC3;EXOSC1
RNA Metabolic Process (GO:0016070)	9/111	5.82391e-05	0.00200712	5.74204	55.9903	RNASEH2B;SNRNP40;RNASEH2A;DIS3;HNRNPF;EXOSC8;WDR74;EXOSC3;EXOSC1
RNA Export From Nucleus (GO:0006405)	7/65	6.47625e-05	0.00217879	7.81973	75.4196	GLE1;NXT1;DDX39A;SARNP;ALYREF;SRSF3;RAN
Telomere Maintenance (GO:0000723)	7/68	8.66797e-05	0.00284834	7.43402	69.5326	BLM;XRCC6;PTGES3;ACTL6A;TINF2;NBN;UCHL5
Regulation Of mRNA Splicing, Via Spliceosome (GO:0048024)	8/94	0.000106734	0.00342763	6.0385	55.2231	RBMXL1;SNW1;PUF60;WTAP;CIRBP;SRSF3;SRSF7;SRSF10
Regulation Of DNA-templated DNA Replication (GO:0090329)	4/17	0.000114878	0.0035326	19.7858	179.49	BLM;GMNN;WRNIP1;NBN
Recombinational Repair (GO:0000725)	8/95	0.000115003	0.0035326	5.96879	54.1402	RAD51AP1;BLM;SLF1;XRCC6;NSMCE4A;XRCC2;AUNIP;NBN
protein-RNA Complex Assembly (GO:0022618)	10/150	0.000119715	0.00359908	4.65476	42.0344	BOP1;PUF60;GEMIN2;PTGES3;EIF3G;DENR;GEMIN6;RPF2;MRPS7;SRSF10
Positive Regulation Of Telomere Maintenance Via Telomerase (GO:0032212)	5/32	0.000123718	0.00360295	11.9387	107.418	CCT3;CCT6A;TCP1;CCT7;CCT5
Positive Regulation Of Protein Localization To Nucleus (GO:1900182)	7/72	0.000124943	0.00360295	6.97512	62.69	CCT3;CCT6A;TFRC;TCP1;CCT7;CCT5;RAN
Regulation Of Telomere Maintenance Via Telomerase (GO:0032210)	6/51	0.000132331	0.00373968	8.61623	76.9447	CCT3;CCT6A;TINF2;TCP1;CCT7;CCT5
DNA Replication (GO:0006260)	7/73	0.000136385	0.00377866	6.86909	61.1351	POLE4;RFC3;BLM;DUT;RFC4;RNASEH2A;WRNIP1
Positive Regulation Of Chromosome Organization (GO:2001252)	5/33	0.000143974	0.00391222	11.5117	101.831	RAD21;NCAPH2;TINF2;NBN;GNL3
Positive Regulation Of Telomere Maintenance Via Telomere Lengthening (GO:1904358)	5/35	0.000192004	0.00510101	10.7432	91.94	CCT3;CCT6A;TCP1;CCT7;CCT5
mRNA Pseudouridine Synthesis (GO:1990481)	3/8	0.000194943	0.00510101	38.4723	328.661	TRUB1;PUS1;PUS7
Spliceosomal snRNP Assembly (GO:0000387)	5/37	0.000251366	0.00645783	10.0707	83.472	GEMIN2;GEMIN6;PRPF31;SRSF10;LSM2
mRNA Transport (GO:0051028)	6/58	0.000271616	0.00681939	7.45369	61.2032	GLE1;NXT1;DDX39A;SARNP;ALYREF;SRSF3
DNA Replication Initiation (GO:0006270)	4/21	0.000275092	0.00681939	15.1273	124.019	PRIM2;ORC6;PRIM1;ORC2
Regulation Of Telomere Maintenance (GO:0032204)	5/38	0.000285813	0.00692277	9.76503	79.6843	SLF1;NSMCE4A;TINF2;NBN;GNL3
Positive Regulation Of RNA Biosynthetic Process (GO:1902680)	3/9	0.000289061	0.00692277	32.0586	261.242	GINS2;PRIM2;GINS4
DNA Damage Response (GO:0006974)	16/384	0.000350712	0.00817154	2.85744	22.7325	SLF1;BLM;RFC3;RFC4;DCUN1D5;CBX3;XRCC2;CBX1;CGAS;CHD1L;MAPK12;RNF168;RAD51AP1;NSMCE4A;HMCES;RAD18
Macromolecule Catabolic Process (GO:0009057)	7/85	0.00035277	0.00817154	5.80875	46.1778	RNASEH2B;RNASEH2A;DIS3;EXOSC8;UCHL3;EXOSC3;EXOSC1
RNA Methylation (GO:0001510)	6/62	0.000391725	0.00892754	6.91988	54.2861	FBL;WTAP;DIMT1;METTL1;TRMT6;TRMT61A
RNA Splicing, Via Transesterification Reactions (GO:0000375)	4/24	0.000470845	0.0103954	12.8562	98.4912	DBR1;SNRNP40;GEMIN2;SRSF10
Secondary Alcohol Biosynthetic Process (GO:1902653)	4/24	0.000470845	0.0103954	12.8562	98.4912	INSIG1;MSMO1;MVD;LBR
Positive Regulation Of Cell Cycle Process (GO:0090068)	8/118	0.000509455	0.0110748	4.71523	35.7517	PLK4;RANBP1;CENPV;RAD21;NCAPH2;SASS6;CDC7;RAD18
Mismatch Repair (GO:0006298)	4/25	0.000553736	0.0117018	12.2434	91.811	RNASEH2B;PCNA;RNASEH2A;PMS2
Double-Strand Break Repair Via Break-Induced Replication (GO:0000727)	3/11	0.000554864	0.0117018	24.0415	180.234	GINS2;GINS4;CDC7
DNA Strand Elongation (GO:0022616)	3/12	0.000731352	0.0143528	21.3692	154.299	RFC3;RFC4;NBN
DNA Strand Elongation Involved In DNA Replication (GO:0006271)	3/12	0.000731352	0.0143528	21.3692	154.299	RFC3;PCNA;RFC4
Exonucleolytic Catabolism Of Deadenylated mRNA (GO:0043928)	3/12	0.000731352	0.0143528	21.3692	154.299	DIS3;EXOSC8;EXOSC3
Pseudouridine Synthesis (GO:0001522)	3/12	0.000731352	0.0143528	21.3692	154.299	TRUB1;PUS1;PUS7
Regulation Of DNA-templated DNA Replication Initiation (GO:0030174)	3/12	0.000731352	0.0143528	21.3692	154.299	GMNN;WRNIP1;NBN
Sterol Biosynthetic Process (GO:0016126)	4/28	0.000864097	0.0167256	10.7113	75.5558	INSIG1;MSMO1;MVD;LBR
Spliceosomal tri-snRNP Complex Assembly (GO:0000244)	3/13	0.000939885	0.0179467	19.2313	134.037	PRPF31;SRSF10;LSM2
Regulation Of DNA Replication (GO:0006275)	6/75	0.00108487	0.0203046	5.61241	38.312	ING5;BLM;PCNA;FAF1;GMNN;UCHL5
DNA Geometric Change (GO:0032392)	4/30	0.00112876	0.0203046	9.88638	67.0953	BLM;HMGB2;HMGB1;NBN
Maturation Of SSU-rRNA From Tricistronic rRNA Transcript (SSU-rRNA, 5.8S rRNA, LSU-rRNA) (GO:0000462)	4/30	0.00112876	0.0203046	9.88638	67.0953	TSR2;NOL10;WDR46;WDR43
RNA Modification (GO:0009451)	5/51	0.00113522	0.0203046	7.00071	47.4714	TRUB1;METTL1;WDR4;PUS7;THG1L
Positive Regulation Of DNA Recombination (GO:0045911)	5/51	0.00113522	0.0203046	7.00071	47.4714	RAD51AP1;TFRC;HMCES;ACTL6A;FANCB
Positive Regulation Of Telomere Maintenance (GO:0032206)	5/52	0.00124028	0.0219064	6.85141	45.8525	ACTL6A;TINF2;NBN;UCHL5;GNL3
Negative Regulation Of mRNA Processing (GO:0050686)	3/15	0.00146131	0.0251808	16.0244	104.614	C1QBP;SRSF10;SRSF7
mRNA Methylation (GO:0080009)	3/15	0.00146131	0.0251808	16.0244	104.614	WTAP;TRMT6;TRMT61A
mRNA Metabolic Process (GO:0016071)	6/85	0.00207187	0.0350687	4.89948	30.2754	LSM6;GEMIN2;U2AF1;LSM5;SRSF7;LSM2
DNA Biosynthetic Process (GO:0071897)	3/17	0.0021344	0.0350687	13.7338	84.4572	RFC3;WRNIP1;TYMS
Nuclear-Transcribed mRNA Catabolic Process, Exonucleolytic (GO:0000291)	3/17	0.0021344	0.0350687	13.7338	84.4572	DIS3;EXOSC8;EXOSC3
Long-Chain fatty-acyl-CoA Biosynthetic Process (GO:0035338)	3/17	0.0021344	0.0350687	13.7338	84.4572	ACSL4;ELOVL6;ACSL3
tRNA Methylation (GO:0030488)	4/36	0.0022557	0.0366357	8.03023	48.9386	METTL1;WDR4;TRMT6;TRMT61A
CD4-positive, Alpha-Beta T Cell Activation (GO:0035710)	2/5	0.0023219	0.0368635	42.6126	258.461	STOML2;HMGB1
snoRNA Localization (GO:0048254)	2/5	0.0023219	0.0368635	42.6126	258.461	NOP58;PRPF31
Regulation Of Protein Neddylation (GO:2000434)	3/18	0.0025321	0.039754	12.8176	76.6326	COPS4;COPS3;DCUN1D5
Positive Regulation Of DNA Repair (GO:0045739)	6/89	0.00261506	0.0406053	4.66241	27.7249	RNF168;SLF1;PCNA;ACTL6A;HMGB1;UCHL5
Spliceosomal Complex Assembly (GO:0000245)	5/62	0.00272362	0.0418313	5.64653	33.3473	PHF5A;PUF60;RBMX2;SNRPA1;SRSF10
Positive Regulation Of Mitotic Cell Cycle Phase Transition (GO:1901992)	5/63	0.00292157	0.0442141	5.5489	32.3813	CDK4;CDCA5;RDX;SASS6;CDC7
Heme Biosynthetic Process (GO:0006783)	3/19	0.00297264	0.0442141	12.0159	69.9121	ABCB6;HMBS;FXN
rRNA Catabolic Process (GO:0016075)	3/19	0.00297264	0.0442141	12.0159	69.9121	DIS3;EXOSC8;EXOSC3
Regulation Of DNA Metabolic Process (GO:0051052)	7/124	0.00322878	0.0475236	3.8648	22.1671	ING5;SLF1;NSMCE4A;ALYREF;GMNN;ACTL6A;UCHL5
Nuclear Polyadenylation-Dependent ncRNA Catabolic Process (GO:0071046)	2/6	0.00344724	0.0492015	31.9578	181.206	EXOSC8;EXOSC3
Nuclear Polyadenylation-Dependent rRNA Catabolic Process (GO:0071035)	2/6	0.00344724	0.0492015	31.9578	181.206	EXOSC8;EXOSC3
Nuclear Polyadenylation-Dependent tRNA Catabolic Process (GO:0071038)	2/6	0.00344724	0.0492015	31.9578	181.206	EXOSC8;EXOSC3
DNA Duplex Unwinding (GO:0032508)	4/41	0.00365024	0.0510672	6.9433	38.9725	GINS2;BLM;GINS4;NBN
Double-Strand Break Repair Via Nonhomologous End Joining (GO:0006303)	4/41	0.00365024	0.0510672	6.9433	38.9725	RNF168;XRCC6;HMGB2;HMGB1
poly(A)+ mRNA Export From Nucleus (GO:0016973)	3/21	0.00398784	0.0547069	10.6797	59	GLE1;DDX19A;SARNP
Porphyrin-Containing Compound Biosynthetic Process (GO:0006779)	3/21	0.00398784	0.0547069	10.6797	59	ABCB6;HMBS;FXN
Regulation Of Chromosome Organization (GO:0033044)	4/43	0.00434204	0.0584315	6.58656	35.827	CENPV;SLF1;NSMCE4A;UCHL5
mRNA Catabolic Process (GO:0006402)	4/43	0.00434204	0.0584315	6.58656	35.827	LSM6;MRTO4;LSM5;LSM2
Regulation Of Translation (GO:0006417)	9/202	0.00438488	0.0584512	3.02055	16.4004	DHFR;PRMT1;CIRBP;PYM1;TYMS;PUS7;EIF2S1;EIF4E;GSPT1
snRNA 3'-End Processing (GO:0034472)	3/22	0.00456505	0.0591782	10.1171	54.5243	TOE1;EXOSC8;EXOSC3
Protein Neddylation (GO:0045116)	3/22	0.00456505	0.0591782	10.1171	54.5243	COPS4;COPS3;DCUN1D5
Protein Peptidyl-Prolyl Isomerization (GO:0000413)	3/22	0.00456505	0.0591782	10.1171	54.5243	PPIL1;PPIH;PPID
Negative Regulation Of Mitochondrial Fusion (GO:0010637)	2/7	0.00477684	0.0592077	25.5649	136.618	TFRC;BNIP3
U4 snRNA 3'-End Processing (GO:0034475)	2/7	0.00477684	0.0592077	25.5649	136.618	EXOSC8;EXOSC3
Positive Regulation Of Leukocyte Differentiation (GO:1902107)	2/7	0.00477684	0.0592077	25.5649	136.618	XRCC6;HMGB1
tRNA Surveillance (GO:0106354)	2/7	0.00477684	0.0592077	25.5649	136.618	EXOSC8;EXOSC3
Protein Localization To Nucleolus (GO:1902570)	2/7	0.00477684	0.0592077	25.5649	136.618	RPF2;RAN
U2-type Prespliceosome Assembly (GO:1903241)	3/23	0.00519024	0.0621509	9.61075	50.5619	PHF5A;RBMX2;SNRPA1
Positive Regulation Of mRNA Splicing, Via Spliceosome (GO:0048026)	3/23	0.00519024	0.0621509	9.61075	50.5619	RBMXL1;SNW1;CIRBP
Long-Chain fatty-acyl-CoA Metabolic Process (GO:0035336)	3/23	0.00519024	0.0621509	9.61075	50.5619	ACSL4;ELOVL6;ACSL3
Protein Alkylation (GO:0008213)	3/23	0.00519024	0.0621509	9.61075	50.5619	PRMT1;PRMT3;GSPT1
Protein Stabilization (GO:0050821)	9/208	0.00529682	0.0628941	2.92858	15.3477	CCT6A;CCT3;BAG2;CDC37;PTGES3;TCP1;POLR2E;CCT7;CCT5
Mitochondrial Gene Expression (GO:0140053)	6/103	0.0053786	0.063333	3.98664	20.8315	MRPS27;MRPL18;MRPS18B;TFAM;MRPL14;MRPS7
Protein Sumoylation (GO:0016925)	4/46	0.00553734	0.0646633	6.11516	31.7758	SLF1;NSMCE4A;SUMO3;UBA2
DNA Topological Change (GO:0006265)	2/8	0.00630414	0.0706965	21.303	107.933	HMGB2;HMGB1
Positive Regulation Of Centriole Replication (GO:0046601)	2/8	0.00630414	0.0706965	21.303	107.933	PLK4;SASS6
Exonucleolytic Trimming Involved In rRNA Processing (GO:0000459)	2/8	0.00630414	0.0706965	21.303	107.933	EXOSC8;EXOSC3
Exonucleolytic Trimming To Generate Mature 3'-End Of 5.8S rRNA From Tricistronic rRNA Transcript (SSU-rRNA, 5.8S rRNA, LSU-rRNA) (GO:0000467)	2/8	0.00630414	0.0706965	21.303	107.933	EXOSC8;EXOSC3
Isoprenoid Biosynthetic Process (GO:0008299)	2/8	0.00630414	0.0706965	21.303	107.933	IDI1;MVD
fatty-acyl-CoA Biosynthetic Process (GO:0046949)	3/25	0.00658863	0.0733049	8.73616	43.8766	ACSL4;ELOVL6;ACSL3
Positive Regulation Of Translation (GO:0045727)	6/108	0.00675312	0.0745481	3.79025	18.9427	MRPS27;PRMT1;C1QBP;CNBP;CIRBP;PYM1
Ribosome Assembly (GO:0042255)	4/50	0.00744718	0.0809451	5.58227	27.3527	C1QBP;MRPS7;RPF2;EIF2S1
tRNA Processing (GO:0008033)	4/50	0.00744718	0.0809451	5.58227	27.3527	TRUB1;METTL1;WDR4;THG1L
Mitotic Sister Chromatid Segregation (GO:0000070)	6/111	0.0076909	0.0829561	3.68139	17.92	CDCA5;NCAPH2;CENPK;BCCIP;NSL1;RAN
Somatic Recombination Of Immunoglobulin Genes Involved In Immune Response (GO:0002204)	2/9	0.00802275	0.0839714	18.2588	88.1074	RNF168;EXOSC3
Histone Methylation (GO:0016571)	2/9	0.00802275	0.0839714	18.2588	88.1074	FBL;SMYD2
Positive Regulation Of rRNA Processing (GO:2000234)	2/9	0.00802275	0.0839714	18.2588	88.1074	DIMT1;WDR43
rRNA 3'-End Processing (GO:0031125)	2/9	0.00802275	0.0839714	18.2588	88.1074	EXOSC8;EXOSC3
DNA Synthesis Involved In DNA Repair (GO:0000731)	3/27	0.00819044	0.0844751	8.00733	38.4735	RFC3;PCNA;WRNIP1
Peptidyl-Proline Modification (GO:0018208)	3/27	0.00819044	0.0844751	8.00733	38.4735	PPIL1;PPIH;PPID
Cell Cycle G1/S Phase Transition (GO:0044843)	4/52	0.00854638	0.0875075	5.34913	25.4739	CDK4;CDC7;EIF4E;GSPT1
Positive Regulation Of mRNA Processing (GO:0050685)	3/28	0.0090696	0.0921846	7.68664	36.149	RBMXL1;SNW1;CIRBP
Mitochondrial Transport (GO:0006839)	4/53	0.00913365	0.0921846	5.2397	24.6045	TIMM9;BNIP3;TIMM23;TOMM5
Chromatin Organization (GO:0006325)	10/268	0.00928806	0.0930782	2.51059	11.7471	ING5;RBBP4;CBX3;ACTL6A;HAT1;CBX1;HMGB2;CHD1L;BMI1;UCHL5
Nuclear-Transcribed mRNA Catabolic Process, Exonucleolytic, 3'-5' (GO:0034427)	2/10	0.00992639	0.0980838	15.9756	73.6886	EXOSC8;EXOSC3
Protein Deneddylation (GO:0000338)	2/10	0.00992639	0.0980838	15.9756	73.6886	COPS4;COPS3
Regulation Of Protein Modification By Small Protein Conjugation Or Removal (GO:1903320)	3/29	0.0100018	0.098143	7.39063	34.0337	COPS4;COPS3;DCUN1D5
Translation (GO:0006412)	9/234	0.0110475	0.106955	2.58671	11.6546	MRPS27;MRPL18;MARS1;MRPS18B;DRG1;MRPL14;MRPS7;YARS2;GSPT1
Regulation Of Stem Cell Population Maintenance (GO:2000036)	4/56	0.0110512	0.106955	4.93665	22.2407	RBBP4;ACTL6A;SINHCAF;WDR43
Protein Modification By Small Protein Conjugation (GO:0032446)	12/364	0.0117218	0.112552	2.21225	9.83632	RNF168;COPS4;COPS3;SLF1;NSMCE4A;DCUN1D5;NFX1;SUMO3;UBE2D3;UBA2;ELOC;UCHL3
Regulation Of Mitochondrial Fusion (GO:0010635)	2/11	0.012009	0.112552	14.1999	62.7932	TFRC;BNIP3
sno(s)RNA 3'-End Processing (GO:0031126)	2/11	0.012009	0.112552	14.1999	62.7932	FBL;EXOSC3
Isotype Switching (GO:0045190)	2/11	0.012009	0.112552	14.1999	62.7932	RNF168;EXOSC3
Positive Regulation Of G1/S Transition Of Mitotic Cell Cycle (GO:1900087)	3/31	0.0120278	0.112552	6.86203	30.3338	MTBP;RDX;SASS6
protein-DNA Complex Assembly (GO:0065004)	4/59	0.0132106	0.122807	4.66667	20.1914	CENPV;RBBP4;HAT1;HMGB2
Positive Regulation Of Binding (GO:0051099)	5/91	0.0136375	0.125946	3.73694	16.0499	GMNN;STMN1;HMGB2;HMGB1;RAN
DNA Conformation Change (GO:0071103)	2/12	0.0142645	0.129274	12.7792	54.3115	HMGB2;HMGB1
V(D)J Recombination (GO:0033151)	2/12	0.0142645	0.129274	12.7792	54.3115	HMGB2;HMGB1
Negative Regulation Of Double-Strand Break Repair (GO:2000780)	3/33	0.0142723	0.129274	6.40391	27.213	CGAS;AUNIP;FANCB
Sister Chromatid Segregation (GO:0000819)	3/34	0.0154774	0.138415	6.19702	25.8315	CENPK;NSL1;RAN
Purine Nucleotide Metabolic Process (GO:0006163)	3/34	0.0154774	0.138415	6.19702	25.8315	PRPS1;GPD1L;DNPH1
G1/S Transition Of Mitotic Cell Cycle (GO:0000082)	4/63	0.0164826	0.145994	4.3494	17.8562	CDK4;CDC7;EIF4E;GSPT1
GTP Metabolic Process (GO:0046039)	2/13	0.0166871	0.145994	11.6169	47.5493	IMPDH2;RAN
Signal Peptide Processing (GO:0006465)	2/13	0.0166871	0.145994	11.6169	47.5493	SPCS3;SEC11C
Protein Methylation (GO:0006479)	3/35	0.0167381	0.145994	6.00305	24.5529	PRMT1;PRMT3;GSPT1
Positive Regulation Of RNA Splicing (GO:0033120)	3/36	0.0180547	0.154614	5.82085	23.3669	RBMXL1;SNW1;CIRBP
Positive Regulation Of Double-Strand Break Repair Via Homologous Recombination (GO:1905168)	3/36	0.0180547	0.154614	5.82085	23.3669	RAD51AP1;ACTL6A;FANCB
Interstrand Cross-Link Repair (GO:0036297)	3/36	0.0180547	0.154614	5.82085	23.3669	RAD51AP1;RNF168;FANCB
Mitochondrial Translation (GO:0032543)	5/98	0.0182637	0.155461	3.45443	13.8275	MRPS27;MRPL18;MRPS18B;MRPL14;MRPS7
Negative Regulation Of mRNA Splicing, Via Spliceosome (GO:0048025)	2/14	0.0192712	0.162085	10.6483	42.0515	SRSF10;SRSF7
Telomere Capping (GO:0016233)	2/14	0.0192712	0.162085	10.6483	42.0515	TINF2;NBN
Cholesterol Metabolic Process (GO:0008203)	4/67	0.020221	0.169067	4.07241	15.8866	INSIG1;MSMO1;MVD;LBR
Regulation Of rRNA Processing (GO:2000232)	2/15	0.0220112	0.17978	9.82867	37.5082	DIMT1;WDR43
Positive Regulation Of Immunoglobulin Mediated Immune Response (GO:0002891)	2/15	0.0220112	0.17978	9.82867	37.5082	TFRC;HMCES
Positive Regulation Of Isotype Switching (GO:0045830)	2/15	0.0220112	0.17978	9.82867	37.5082	TFRC;HMCES
Mitotic Chromosome Condensation (GO:0007076)	2/15	0.0220112	0.17978	9.82867	37.5082	CDCA5;NCAPH2
Negative Regulation Of Mitochondrion Organization (GO:0010823)	3/39	0.0223409	0.180387	5.33496	20.28	TFRC;BNIP3;FXN
Nuclear-Transcribed mRNA Catabolic Process, Deadenylation-Dependent Decay (GO:0000288)	3/39	0.0223409	0.180387	5.33496	20.28	DIS3;EXOSC8;EXOSC3
Cyclic-Nucleotide-Mediated Signaling (GO:0019935)	3/40	0.023882	0.18958	5.19051	19.3846	ATF1;GUCY1B1;CGAS
Positive Regulation Of Stem Cell Population Maintenance (GO:1902459)	3/40	0.023882	0.18958	5.19051	19.3846	RBBP4;ACTL6A;SINHCAF
Protein Localization To Chromosome (GO:0034502)	3/40	0.023882	0.18958	5.19051	19.3846	SLF1;RAD21;TINF2
Macromolecule Biosynthetic Process (GO:0009059)	7/183	0.0242868	0.191716	2.56147	9.52309	MRPL18;MRPS18B;MRPL14;MRPS7;TYMS;YARS2;GSPT1
Regulation Of Double-Strand Break Repair Via Homologous Recombination (GO:0010569)	4/71	0.0244418	0.191868	3.8285	14.2093	RAD51AP1;ACTL6A;CGAS;FANCB
B Cell Activation Involved In Immune Response (GO:0002312)	2/16	0.0249017	0.19333	9.12616	33.7013	RNF168;EXOSC3
Tail-Anchored Membrane Protein Insertion Into ER Membrane (GO:0071816)	2/16	0.0249017	0.19333	9.12616	33.7013	EMC8;GET4
Negative Regulation Of DNA Recombination (GO:0045910)	3/41	0.0254793	0.196734	5.05366	18.5464	BLM;CGAS;FANCB
Negative Regulation Of Developmental Process (GO:0051093)	5/109	0.0274387	0.209976	3.08733	11.1014	TFRC;RBBP4;BNIP3;ACTL6A;SINHCAF
Import Into Nucleus (GO:0051170)	4/74	0.0279315	0.209976	3.66387	13.1093	RPAIN;NXT1;IPO7;RAN
cGMP-mediated Signaling (GO:0019934)	2/17	0.0279374	0.209976	8.51732	30.4732	GUCY1B1;CGAS
Regulation Of Protein Sumoylation (GO:0033233)	2/17	0.0279374	0.209976	8.51732	30.4732	UBA2;GNL3
Diol Biosynthetic Process (GO:0034312)	2/17	0.0279374	0.209976	8.51732	30.4732	DHFR;SPTSSA
Positive Regulation Of Developmental Process (GO:0051094)	8/233	0.0293186	0.219191	2.29169	8.08858	TFRC;RBBP4;C1QBP;HMCES;BNIP3;ACTL6A;PGAM5;SINHCAF
Transcription By RNA Polymerase II (GO:0006366)	7/192	0.0304552	0.223161	2.43573	8.50436	NFX1;POLR2E;ELOC;POLR2H;TRIP13;GTF2E2;MED18
Establishment Of Protein Localization To Mitochondrion (GO:0072655)	3/44	0.030607	0.223161	4.68317	16.328	TIMM9;TIMM23;TOMM5
Cellular Response To Inorganic Substance (GO:0071241)	2/18	0.031113	0.223161	7.98458	27.7075	BLM;GUCY1B1
Positive Regulation Of DNA Replication (GO:0045740)	2/18	0.031113	0.223161	7.98458	27.7075	PCNA;FAF1
Response To Organophosphorus (GO:0046683)	2/18	0.031113	0.223161	7.98458	27.7075	RFC3;TYMS
Positive Regulation Of Chromosome Segregation (GO:0051984)	2/18	0.031113	0.223161	7.98458	27.7075	NCAPH2;RAD18
fatty-acyl-CoA Metabolic Process (GO:0035337)	2/18	0.031113	0.223161	7.98458	27.7075	ACSL4;ACSL3
Mitochondrial Fusion (GO:0008053)	2/18	0.031113	0.223161	7.98458	27.7075	STOML2;THG1L
Positive Regulation Of Cellular Component Organization (GO:0051130)	5/113	0.0313872	0.22399	2.97237	10.2884	SLF1;TFRC;FAF1;BNIP3;MTLN
Positive Regulation Of Response To Stimulus (GO:0048584)	4/77	0.0317031	0.225108	3.51276	12.1237	RNF168;PCNA;ACTL6A;UCHL5
Mitotic Nuclear Division (GO:0140014)	3/45	0.0324277	0.229102	4.57143	15.6742	CENPK;NSL1;RAN
Replication Fork Processing (GO:0031297)	3/46	0.0343038	0.231622	4.46489	15.0578	BLM;PCNA;NBN
Regulation Of Cyclin-Dependent Protein Serine/Threonine Kinase Activity (GO:0000079)	4/79	0.0343757	0.231622	3.41874	11.5225	BLM;CDC37;BCCIP;IPO7
Protein Import Into Nucleus (GO:0006606)	4/79	0.0343757	0.231622	3.41874	11.5225	RPAIN;NXT1;IPO7;RAN
Regulation Of Centriole Replication (GO:0046599)	2/19	0.0344237	0.231622	7.51451	25.3165	PLK4;SASS6
Regulation Of Megakaryocyte Differentiation (GO:0045652)	2/19	0.0344237	0.231622	7.51451	25.3165	PRMT1;HMGB2
Regulation Of Protein-Containing Complex Disassembly (GO:0043244)	2/19	0.0344237	0.231622	7.51451	25.3165	BNIP3;GSPT1
tRNA Metabolic Process (GO:0006399)	2/19	0.0344237	0.231622	7.51451	25.3165	YARS2;THG1L
Positive Regulation Of Mitochondrial Fission (GO:0090141)	2/19	0.0344237	0.231622	7.51451	25.3165	BNIP3;PGAM5
Mitotic Sister Chromatid Cohesion (GO:0007064)	2/19	0.0344237	0.231622	7.51451	25.3165	CDCA5;RAD21
Negative Regulation Of RNA Splicing (GO:0033119)	2/19	0.0344237	0.231622	7.51451	25.3165	SRSF10;SRSF7
Regulation Of Signal Transduction By P53 Class Mediator (GO:1901796)	3/47	0.036235	0.24151	4.36319	14.4759	BOP1;SMYD2;RPF2
Protein Monoubiquitination (GO:0006513)	3/47	0.036235	0.24151	4.36319	14.4759	UBE2D3;FANCB;RAD18
Peptide Biosynthetic Process (GO:0043043)	6/158	0.0368103	0.244192	2.53696	8.377	MRPL18;MRPS18B;MRPL14;MRPS7;YARS2;GSPT1
DNA Unwinding Involved In DNA Replication (GO:0006268)	2/20	0.0378644	0.247696	7.09668	23.2327	GINS2;GINS4
Negative Regulation Of Stem Cell Population Maintenance (GO:1902455)	2/20	0.0378644	0.247696	7.09668	23.2327	RBBP4;SINHCAF
Maturation Of LSU-rRNA (GO:0000470)	2/20	0.0378644	0.247696	7.09668	23.2327	RPF2;RRP15
Regulation Of DNA Binding (GO:0051101)	3/48	0.038221	0.248877	4.26602	13.9259	SUMO3;HMGB2;HMGB1
Mitochondrion Organization (GO:0007005)	6/162	0.0407763	0.261335	2.47141	7.90765	STOML2;TIMM9;BNIP3;TIMM23;TOMM5;THG1L
Negative Regulation Of Double-Strand Break Repair Via Homologous Recombination (GO:2000042)	2/21	0.0414303	0.261335	6.72283	21.4038	CGAS;FANCB
Positive Regulation Of G2/M Transition Of Mitotic Cell Cycle (GO:0010971)	2/21	0.0414303	0.261335	6.72283	21.4038	CDK4;CDC7
Positive Regulation Of Smoothened Signaling Pathway (GO:0045880)	2/21	0.0414303	0.261335	6.72283	21.4038	CIBAR1;UCHL5
Maturation Of 5.8S rRNA From Tricistronic rRNA Transcript (SSU-rRNA, 5.8S rRNA, LSU-rRNA) (GO:0000466)	2/21	0.0414303	0.261335	6.72283	21.4038	EXOSC8;EXOSC3
Negative Regulation Of GTPase Activity (GO:0034260)	2/21	0.0414303	0.261335	6.72283	21.4038	RDX;TMED2
Protein Localization To Nucleus (GO:0034504)	5/122	0.0415188	0.261335	2.74247	8.72546	RPAIN;NXT1;RPF2;IPO7;RAN
Positive Regulation Of Double-Strand Break Repair (GO:2000781)	4/84	0.0416139	0.261335	3.20425	10.1873	RAD51AP1;SLF1;ACTL6A;FANCB
Nuclear-Transcribed mRNA Catabolic Process (GO:0000956)	4/85	0.0431572	0.268639	3.16453	9.94582	MRTO4;EXOSC8;PYM1;GSPT1
Establishment Of Protein Localization To Organelle (GO:0072594)	4/85	0.0431572	0.268639	3.16453	9.94582	RPAIN;NXT1;IPO7;RAN
Negative Regulation Of Gene Expression, Epigenetic (GO:0045814)	3/51	0.0445041	0.274785	3.99878	12.4449	CBX3;HMGB1;BMI1
Regulation Of Mitochondrial Translation (GO:0070129)	2/22	0.0451169	0.274785	6.38636	19.7881	MRPS27;C1QBP
tRNA Aminoacylation (GO:0043039)	2/22	0.0451169	0.274785	6.38636	19.7881	MARS1;YARS2
Postreplication Repair (GO:0006301)	2/22	0.0451169	0.274785	6.38636	19.7881	PCNA;RAD18
rRNA Methylation (GO:0031167)	2/22	0.0451169	0.274785	6.38636	19.7881	FBL;EMG1
Cellular Response To Ionizing Radiation (GO:0071479)	3/52	0.0467056	0.283241	3.91697	12.0012	RAD51AP1;BLM;XRCC6
Protein Targeting To ER (GO:0045047)	2/23	0.0489194	0.293137	6.08194	18.3528	SPCS3;GET4
Regulation Of Cyclin-Dependent Protein Kinase Activity (GO:1904029)	3/53	0.04896	0.293137	3.83844	11.5796	BLM;CDC37;BCCIP
Regulation Of Macromolecule Biosynthetic Process (GO:0010556)	3/53	0.04896	0.293137	3.83844	11.5796	ING5;EIF4E;EIF2S1
Protein Targeting (GO:0006605)	5/129	0.0506198	0.301797	2.58673	7.71727	SPCS3;CDC37;TIMM9;TIMM23;TOMM5
Nucleosome Assembly (GO:0006334)	3/54	0.0512666	0.304369	3.76298	11.1787	RBBP4;HAT1;HMGB2
Positive Regulation Of Cell Cycle G2/M Phase Transition (GO:1902751)	2/24	0.0528335	0.311057	5.80519	17.0708	CDK4;CDC7
Stress Granule Assembly (GO:0034063)	2/24	0.0528335	0.311057	5.80519	17.0708	CIRBP;EIF2S1
Positive Regulation Of Cellular Component Biogenesis (GO:0044089)	4/93	0.0566477	0.3306	2.8789	8.26505	SLF1;TFRC;FAF1;MTLN
Regulation Of Neutrophil Chemotaxis (GO:0090022)	2/25	0.0568548	0.3306	5.55251	15.9205	C1QBP;JAM3
Regulation Of Protein Processing (GO:0070613)	2/25	0.0568548	0.3306	5.55251	15.9205	BAG2;CHAC1
Peptidyl-Lysine Modification (GO:0018205)	4/94	0.058476	0.338634	2.84677	8.08237	SLF1;NSMCE4A;SUMO3;UBA2
cAMP-mediated Signaling (GO:0019933)	2/26	0.0609791	0.346038	5.32089	14.8837	ATF1;CGAS
Positive Regulation Of Erythrocyte Differentiation (GO:0045648)	2/26	0.0609791	0.346038	5.32089	14.8837	PRMT1;HMGB2
Spindle Assembly Checkpoint Signaling (GO:0071173)	2/26	0.0609791	0.346038	5.32089	14.8837	TRIP13;SPC24
Mitotic Spindle Assembly Checkpoint Signaling (GO:0007094)	2/26	0.0609791	0.346038	5.32089	14.8837	TRIP13;SPC24
Mitotic Spindle Checkpoint Signaling (GO:0071174)	2/26	0.0609791	0.346038	5.32089	14.8837	TRIP13;SPC24
DNA-templated Transcription Initiation (GO:0006352)	3/59	0.063567	0.356292	3.42613	9.44125	TFAM;ELOC;GTF2E2
Microtubule Cytoskeleton Organization Involved In Mitosis (GO:1902850)	3/59	0.063567	0.356292	3.42613	9.44125	STMN1;BCCIP;RAN
Protein Targeting To Mitochondrion (GO:0006626)	3/59	0.063567	0.356292	3.42613	9.44125	TIMM9;TIMM23;TOMM5
Regulation Of Mitochondrial Fission (GO:0090140)	2/27	0.0652022	0.356292	5.10779	13.9456	BNIP3;PGAM5
Chaperone Cofactor-Dependent Protein Refolding (GO:0051085)	2/27	0.0652022	0.356292	5.10779	13.9456	SDF2L1;PTGES3
Positive Regulation Of Ubiquitin-Protein Transferase Activity (GO:0051443)	2/27	0.0652022	0.356292	5.10779	13.9456	DCUN1D5;BMI1
Chromatin Remodeling (GO:0006338)	7/228	0.0653096	0.356292	2.0352	5.55328	RNF168;RBBP4;CBX3;ACTL6A;CHD1L;BMI1;UCHL5
Positive Regulation Of Protein-Containing Complex Assembly (GO:0031334)	4/98	0.0661005	0.356292	2.72507	7.40288	SLF1;TFRC;FAF1;MTLN
protein-DNA Complex Organization (GO:0071824)	3/60	0.0661765	0.356292	3.36585	9.13973	CBX3;CBX1;HMGB2
Regulation Of Chromosome Segregation (GO:0051983)	2/28	0.06952	0.356292	4.91109	13.0937	NCAPH2;RAD18
Negative Regulation Of Mitotic Metaphase/Anaphase Transition (GO:0045841)	2/28	0.06952	0.356292	4.91109	13.0937	TRIP13;SPC24
Negative Regulation Of Type II Interferon Production (GO:0032689)	2/28	0.06952	0.356292	4.91109	13.0937	C1QBP;HMGB1
Nuclear-Transcribed mRNA Catabolic Process, Nonsense-Mediated Decay (GO:0000184)	2/28	0.06952	0.356292	4.91109	13.0937	PYM1;GSPT1
Positive Regulation Of Fibroblast Proliferation (GO:0048146)	2/28	0.06952	0.356292	4.91109	13.0937	CDK4;BMI1
Protein Insertion Into Mitochondrial Membrane (GO:0051204)	2/28	0.06952	0.356292	4.91109	13.0937	TIMM9;TOMM5
Regulation Of DNA Damage Response, Signal Transduction By P53 Class Mediator (GO:0043516)	2/28	0.06952	0.356292	4.91109	13.0937	COPS3;SMYD2
Protein Complex Oligomerization (GO:0051259)	4/100	0.0700975	0.356292	2.66803	7.09127	BLM;STOML2;MAT2A;PRMT1
RNA Biosynthetic Process (GO:0032774)	2/29	0.0739288	0.356292	4.72896	12.3173	PRIM2;PRIM1
Regulation Of Spindle Assembly (GO:0090169)	2/29	0.0739288	0.356292	4.72896	12.3173	DRG1;SASS6
Positive Regulation Of Viral Genome Replication (GO:0045070)	2/29	0.0739288	0.356292	4.72896	12.3173	PPIH;PPID
Protein Acetylation (GO:0006473)	2/29	0.0739288	0.356292	4.72896	12.3173	ING5;HAT1
mRNA Splice Site Recognition (GO:0006376)	2/29	0.0739288	0.356292	4.72896	12.3173	PUF60;SRSF10
Protein Insertion Into ER Membrane (GO:0045048)	2/29	0.0739288	0.356292	4.72896	12.3173	EMC8;GET4
Modified Amino Acid Transport (GO:0072337)	2/29	0.0739288	0.356292	4.72896	12.3173	SLC7A6;PDPN
COPI Coating Of Golgi Vesicle (GO:0048205)	1/5	0.0751415	0.356292	15.9272	41.2257	TMED2
COPI-coated Vesicle Budding (GO:0035964)	1/5	0.0751415	0.356292	15.9272	41.2257	TMED2
DNA Replication-Dependent Chromatin Assembly (GO:0006335)	1/5	0.0751415	0.356292	15.9272	41.2257	RBBP4
Golgi Transport Vesicle Coating (GO:0048200)	1/5	0.0751415	0.356292	15.9272	41.2257	TMED2
PERK-mediated Unfolded Protein Response (GO:0036499)	1/5	0.0751415	0.356292	15.9272	41.2257	EIF2S1
Negative Regulation Of Vitamin Metabolic Process (GO:0046137)	1/5	0.0751415	0.356292	15.9272	41.2257	PRMT3
Aromatic Compound Biosynthetic Process (GO:0019438)	1/5	0.0751415	0.356292	15.9272	41.2257	PSAT1
Regulation Of pre-miRNA Processing (GO:2000631)	1/5	0.0751415	0.356292	15.9272	41.2257	TRUB1
Ornithine Transport (GO:0015822)	1/5	0.0751415	0.356292	15.9272	41.2257	SLC7A6
Peptidyl-Diphthamide Biosynthetic Process From Peptidyl-Histidine (GO:0017183)	1/5	0.0751415	0.356292	15.9272	41.2257	DPH5
Peptidyl-Diphthamide Metabolic Process (GO:0017182)	1/5	0.0751415	0.356292	15.9272	41.2257	DPH5
Regulation Of Superoxide Metabolic Process (GO:0090322)	1/5	0.0751415	0.356292	15.9272	41.2257	DHFR
Regulation Of Translation In Response To Endoplasmic Reticulum Stress (GO:0036490)	1/5	0.0751415	0.356292	15.9272	41.2257	EIF2S1
Regulation Of Ventricular Cardiac Muscle Cell Membrane Depolarization (GO:0060373)	1/5	0.0751415	0.356292	15.9272	41.2257	GPD1L
Double-Strand Break Repair Via Classical Nonhomologous End Joining (GO:0097680)	1/5	0.0751415	0.356292	15.9272	41.2257	XRCC6
Embryonic Brain Development (GO:1990403)	1/5	0.0751415	0.356292	15.9272	41.2257	PPIL1
Positive Regulation Of Hemoglobin Biosynthetic Process (GO:0046985)	1/5	0.0751415	0.356292	15.9272	41.2257	PRMT1
tRNA Pseudouridine Synthesis (GO:0031119)	1/5	0.0751415	0.356292	15.9272	41.2257	PUS7
Positive Regulation Of Mitochondrial Membrane Potential (GO:0010918)	1/5	0.0751415	0.356292	15.9272	41.2257	MTLN
Positive Regulation Of Nuclear Cell Cycle DNA Replication (GO:0010571)	1/5	0.0751415	0.356292	15.9272	41.2257	CDC7
Hexose Catabolic Process (GO:0019320)	1/5	0.0751415	0.356292	15.9272	41.2257	GALK1
Protein Localization To Site Of Double-Strand Break (GO:1990166)	1/5	0.0751415	0.356292	15.9272	41.2257	SLF1
Mitochondrial Protein Catabolic Process (GO:0035694)	1/5	0.0751415	0.356292	15.9272	41.2257	BNIP3
Purine Nucleobase Biosynthetic Process (GO:0009113)	1/5	0.0751415	0.356292	15.9272	41.2257	PRPS1
Negative Regulation Of Cell Size (GO:0045792)	1/5	0.0751415	0.356292	15.9272	41.2257	RDX
Nucleic Acid Metabolic Process (GO:0090304)	2/30	0.0784246	0.366934	4.55983	11.6076	WDR74;RAN
Cytoplasmic Translational Initiation (GO:0002183)	2/30	0.0784246	0.366934	4.55983	11.6076	EIF4A1;EIF3G
Homologous Chromosome Pairing At Meiosis (GO:0007129)	2/30	0.0784246	0.366934	4.55983	11.6076	PSMC3IP;TRIP13
Mitotic G2 DNA Damage Checkpoint Signaling (GO:0007095)	2/30	0.0784246	0.366934	4.55983	11.6076	BLM;NBN
Modification-Dependent Protein Catabolic Process (GO:0019941)	6/192	0.0789781	0.368304	2.06961	5.25388	RNF168;COPS3;UBE2D3;ELOC;UBE2K;GET4
Positive Regulation Of Mononuclear Cell Migration (GO:0071677)	2/31	0.0830037	0.372967	4.40237	10.9569	C1QBP;HMGB1
Positive Regulation Of Protein Metabolic Process (GO:0051247)	6/196	0.0852096	0.372967	2.02562	4.98838	ABCB10;PRMT1;FAF1;RDX;CIRBP;PYM1
'De Novo' Post-Translational Protein Folding (GO:0051084)	2/32	0.0876624	0.372967	4.25541	10.3588	SDF2L1;PTGES3
Cellular Nitrogen Compound Biosynthetic Process (GO:0044271)	2/32	0.0876624	0.372967	4.25541	10.3588	SLC7A6;SPTSSA
Regulation Of Ubiquitin-Protein Transferase Activity (GO:0051438)	2/32	0.0876624	0.372967	4.25541	10.3588	DCUN1D5;BMI1
Chromosome Condensation (GO:0030261)	2/32	0.0876624	0.372967	4.25541	10.3588	CDCA5;NCAPH2
Heterochromatin Formation (GO:0031507)	2/32	0.0876624	0.372967	4.25541	10.3588	CBX3;HMGB1
Mitochondrial Membrane Organization (GO:0007006)	2/32	0.0876624	0.372967	4.25541	10.3588	BNIP3;CIBAR1
DNA Strand Resection Involved In Replication Fork Processing (GO:0110025)	1/6	0.0894803	0.372967	12.7411	30.7537	NBN
Negative Regulation Of Meiotic Nuclear Division (GO:0045835)	1/6	0.0894803	0.372967	12.7411	30.7537	TRIP13
Regulation Of Hemoglobin Biosynthetic Process (GO:0046984)	1/6	0.0894803	0.372967	12.7411	30.7537	PRMT1
Negative Regulation Of Telomere Capping (GO:1904354)	1/6	0.0894803	0.372967	12.7411	30.7537	NBN
Nucleotide Catabolic Process (GO:0009166)	1/6	0.0894803	0.372967	12.7411	30.7537	DNPH1
Peptidyl-Arginine Modification (GO:0018195)	1/6	0.0894803	0.372967	12.7411	30.7537	PRMT1
Polyadenylation-Dependent snoRNA 3'-End Processing (GO:0071051)	1/6	0.0894803	0.372967	12.7411	30.7537	EXOSC3
Regulation Of Translational Termination (GO:0006449)	1/6	0.0894803	0.372967	12.7411	30.7537	GSPT1
Regulation Of Vitamin D Receptor Signaling Pathway (GO:0070562)	1/6	0.0894803	0.372967	12.7411	30.7537	SNW1
Positive Regulation Of Chemokine (C-X-C Motif) Ligand 2 Production (GO:2000343)	1/6	0.0894803	0.372967	12.7411	30.7537	HMGB1
Ribose Phosphate Biosynthetic Process (GO:0046390)	1/6	0.0894803	0.372967	12.7411	30.7537	PRPS1
Ribosomal Large Subunit Export From Nucleus (GO:0000055)	1/6	0.0894803	0.372967	12.7411	30.7537	RAN
Ribosomal Small Subunit Export From Nucleus (GO:0000056)	1/6	0.0894803	0.372967	12.7411	30.7537	RAN
Establishment Of Mitotic Sister Chromatid Cohesion (GO:0034087)	1/6	0.0894803	0.372967	12.7411	30.7537	RAD21
Fatty Acid Elongation, Monounsaturated Fatty Acid (GO:0034625)	1/6	0.0894803	0.372967	12.7411	30.7537	ELOVL6
Fatty Acid Elongation, Polyunsaturated Fatty Acid (GO:0034626)	1/6	0.0894803	0.372967	12.7411	30.7537	ELOVL6
Fatty Acid Elongation, Saturated Fatty Acid (GO:0019367)	1/6	0.0894803	0.372967	12.7411	30.7537	ELOVL6
Fatty Acid Elongation, Unsaturated Fatty Acid (GO:0019368)	1/6	0.0894803	0.372967	12.7411	30.7537	ELOVL6
Free Ubiquitin Chain Polymerization (GO:0010994)	1/6	0.0894803	0.372967	12.7411	30.7537	UBE2K
Galactose Metabolic Process (GO:0006012)	1/6	0.0894803	0.372967	12.7411	30.7537	GALK1
Tubulin Complex Assembly (GO:0007021)	1/6	0.0894803	0.372967	12.7411	30.7537	TCP1
Hepatocyte Growth Factor Receptor Signaling Pathway (GO:0048012)	1/6	0.0894803	0.372967	12.7411	30.7537	STMN1
Histone H4-K12 Acetylation (GO:0043983)	1/6	0.0894803	0.372967	12.7411	30.7537	ING5
Positive Regulation Of Spindle Assembly (GO:1905832)	1/6	0.0894803	0.372967	12.7411	30.7537	SASS6
Positive Regulation Of Trophoblast Cell Migration (GO:1901165)	1/6	0.0894803	0.372967	12.7411	30.7537	C1QBP
Pyrimidine Ribonucleotide Biosynthetic Process (GO:0009220)	1/6	0.0894803	0.372967	12.7411	30.7537	DHODH
Regulation Of MDA-5 Signaling Pathway (GO:0039533)	1/6	0.0894803	0.372967	12.7411	30.7537	C1QBP
Regulation Of T Cell Mediated Immune Response To Tumor Cell (GO:0002840)	1/6	0.0894803	0.372967	12.7411	30.7537	HMGB1
DNA-templated Transcription (GO:0006351)	6/199	0.0900566	0.374265	1.99383	4.79978	NFX1;POLR2E;TFAM;TRIP13;POLR2H;GTF2E2
Positive Regulation Of DNA Binding (GO:0043388)	2/33	0.0923973	0.378427	4.11793	9.8075	HMGB2;HMGB1
Regulation Of Type I Interferon-Mediated Signaling Pathway (GO:0060338)	2/33	0.0923973	0.378427	4.11793	9.8075	CDC37;UBE2K
Positive Regulation Of RNA Metabolic Process (GO:0051254)	2/33	0.0923973	0.378427	4.11793	9.8075	DIMT1;WDR43
Positive Regulation Of Telomerase Activity (GO:0051973)	2/33	0.0923973	0.378427	4.11793	9.8075	PTGES3;TCP1
ncRNA Catabolic Process (GO:0034661)	2/33	0.0923973	0.378427	4.11793	9.8075	DIS3;EXOSC3
Regulation Of Cell Cycle (GO:0051726)	8/298	0.0935038	0.380217	1.77209	4.19943	ING5;BOP1;CDK4;ACTL6A;GMNN;NBN;UCHL5;MAPK12
Mitotic Cell Cycle Phase Transition (GO:0044772)	4/111	0.0942088	0.380217	2.3924	5.65143	CDK4;CDC7;EIF4E;GSPT1
Regulation Of Cellular Biosynthetic Process (GO:0031326)	3/70	0.0948261	0.380217	2.86203	6.7421	ING5;EIF4E;EIF2S1
Positive Regulation Of Immunoglobulin Production (GO:0002639)	2/34	0.0972048	0.380217	3.98904	9.2982	TFRC;HMCES
Inner Mitochondrial Membrane Organization (GO:0007007)	2/34	0.0972048	0.380217	3.98904	9.2982	TIMM9;CIBAR1
Positive Regulation Of Transcription By RNA Polymerase I (GO:0045943)	2/34	0.0972048	0.380217	3.98904	9.2982	MARS1;WDR43
Protein Autoubiquitination (GO:0051865)	3/71	0.0979313	0.380217	2.81979	6.55176	NFX1;UBE2D3;RAD18
Response To Ionizing Radiation (GO:0010212)	3/72	0.101077	0.380217	2.77878	6.36861	RNF168;RAD51AP1;BLM
Protein Modification By Small Protein Removal (GO:0070646)	4/114	0.101385	0.380217	2.3268	5.32564	COPS4;COPS3;UCHL3;UCHL5
Regulation Of Cellular Senescence (GO:2000772)	2/35	0.102082	0.380217	3.86797	8.82663	RSL1D1;CGAS
Regulation Of mRNA Processing (GO:0050684)	2/35	0.102082	0.380217	3.86797	8.82663	SRSF3;SRSF10
Regulation Of G2/M Transition Of Mitotic Cell Cycle (GO:0010389)	2/35	0.102082	0.380217	3.86797	8.82663	CDK4;CDC7
Regulation Of Chromosome Condensation (GO:0060623)	1/7	0.103598	0.380217	10.617	24.0714	NCAPH2
Regulation Of Cytoplasmic Translational Elongation (GO:1900247)	1/7	0.103598	0.380217	10.617	24.0714	DPH5
DNA Ligation (GO:0006266)	1/7	0.103598	0.380217	10.617	24.0714	XRCC6
Negative Regulation Of Intracellular Transport (GO:0032387)	1/7	0.103598	0.380217	10.617	24.0714	INSIG1
Regulation Of Endodeoxyribonuclease Activity (GO:0032071)	1/7	0.103598	0.380217	10.617	24.0714	HMGB1
Negative Regulation Of miRNA-mediated Gene Silencing (GO:0060965)	1/7	0.103598	0.380217	10.617	24.0714	ELOC
SREBP Signaling Pathway (GO:0032933)	1/7	0.103598	0.380217	10.617	24.0714	INSIG1
Amino-Acid Betaine Transport (GO:0015838)	1/7	0.103598	0.380217	10.617	24.0714	SLC7A6
Nonribosomal Peptide Biosynthetic Process (GO:0019184)	1/7	0.103598	0.380217	10.617	24.0714	CHAC1
Nucleobase-Containing Small Molecule Interconversion (GO:0015949)	1/7	0.103598	0.380217	10.617	24.0714	AK2
Cellular Response To Nitric Oxide (GO:0071732)	1/7	0.103598	0.380217	10.617	24.0714	GUCY1B1
Cellular Response To Reactive Nitrogen Species (GO:1902170)	1/7	0.103598	0.380217	10.617	24.0714	GUCY1B1
Cytoplasmic Sequestering Of NF-kappaB (GO:0007253)	1/7	0.103598	0.380217	10.617	24.0714	FAF1
Positive Regulation Of Chromosome Condensation (GO:1905821)	1/7	0.103598	0.380217	10.617	24.0714	NCAPH2
Positive Regulation Of Extracellular Matrix Disassembly (GO:0090091)	1/7	0.103598	0.380217	10.617	24.0714	PDPN
Somatic Hypermutation Of Immunoglobulin Genes (GO:0016446)	1/7	0.103598	0.380217	10.617	24.0714	PMS2
tRNA Aminoacylation For Mitochondrial Protein Translation (GO:0070127)	1/7	0.103598	0.380217	10.617	24.0714	YARS2
Folic Acid Transport (GO:0015884)	1/7	0.103598	0.380217	10.617	24.0714	PDPN
Termination Of RNA Polymerase II Transcription (GO:0006369)	1/7	0.103598	0.380217	10.617	24.0714	MED18
Positive Regulation Of Meiotic Nuclear Division (GO:0045836)	1/7	0.103598	0.380217	10.617	24.0714	RAD51AP1
Positive Regulation Of Membrane Potential (GO:0045838)	1/7	0.103598	0.380217	10.617	24.0714	MTLN
Lymphatic Endothelial Cell Differentiation (GO:0060836)	1/7	0.103598	0.380217	10.617	24.0714	PDPN
Mitochondrial Outer Membrane Permeabilization (GO:0097345)	1/7	0.103598	0.380217	10.617	24.0714	BNIP3
Mitochondrial tRNA Modification (GO:0070900)	1/7	0.103598	0.380217	10.617	24.0714	PUS1
Purine-Containing Compound Metabolic Process (GO:0072521)	1/7	0.103598	0.380217	10.617	24.0714	PRPS1
Multi-Ciliated Epithelial Cell Differentiation (GO:1903251)	1/7	0.103598	0.380217	10.617	24.0714	PLK4
Negative Regulation Of DNA-templated DNA Replication (GO:2000104)	1/7	0.103598	0.380217	10.617	24.0714	GMNN
Regulation Of Apoptotic Cell Clearance (GO:2000425)	1/7	0.103598	0.380217	10.617	24.0714	HMGB1
Regulation Of Erythrocyte Differentiation (GO:0045646)	2/36	0.107024	0.389725	3.75401	8.38908	PRMT1;HMGB2
Positive Regulation Of Myeloid Cell Differentiation (GO:0045639)	2/36	0.107024	0.389725	3.75401	8.38908	PRMT1;HMGB2
Protein Processing (GO:0016485)	4/117	0.108806	0.389725	2.26468	5.02349	SPCS3;STOML2;FXN;SEC11C
Nucleosome Organization (GO:0034728)	3/75	0.110752	0.389725	2.6626	5.85893	RBBP4;HAT1;HMGB2
RNA Stabilization (GO:0043489)	2/37	0.11203	0.389725	3.64657	7.9823	METTL1;CIRBP
Regulation Of Protein-Containing Complex Assembly (GO:0043254)	4/119	0.113885	0.389725	2.22506	4.83411	SLF1;TFRC;FAF1;MTLN
Transcription Initiation At RNA Polymerase II Promoter (GO:0006367)	3/76	0.114054	0.389725	2.62599	5.70124	ELOC;MED18;GTF2E2
Regulation Of Transcription Elongation By RNA Polymerase II (GO:0034243)	3/77	0.117392	0.389725	2.59037	5.54917	RNF168;MED18;WDR43
GMP Metabolic Process (GO:0046037)	1/8	0.117497	0.389725	9.09986	19.4859	GMPR2
L-arginine Transmembrane Transport (GO:1903826)	1/8	0.117497	0.389725	9.09986	19.4859	SLC7A6
Negative Regulation Of Membrane Potential (GO:0045837)	1/8	0.117497	0.389725	9.09986	19.4859	BNIP3
Regulation Of Mitotic Centrosome Separation (GO:0046602)	1/8	0.117497	0.389725	9.09986	19.4859	RANBP1
Regulation Of Neutrophil Migration (GO:1902622)	1/8	0.117497	0.389725	9.09986	19.4859	JAM3
Regulation Of Nuclear Cell Cycle DNA Replication (GO:0033262)	1/8	0.117497	0.389725	9.09986	19.4859	CDC7
Basic Amino Acid Transmembrane Transport (GO:1990822)	1/8	0.117497	0.389725	9.09986	19.4859	SLC7A6
Regulation Of Protein ADP-ribosylation (GO:0010835)	1/8	0.117497	0.389725	9.09986	19.4859	TINF2
Regulation Of Protein Localization To Early Endosome (GO:1902965)	1/8	0.117497	0.389725	9.09986	19.4859	RDX
Peptidyl-Lysine Monomethylation (GO:0018026)	1/8	0.117497	0.389725	9.09986	19.4859	SMYD2
Regulation Of Sister Chromatid Cohesion (GO:0007063)	1/8	0.117497	0.389725	9.09986	19.4859	RAD21
Cellular Response To Hydroxyurea (GO:0072711)	1/8	0.117497	0.389725	9.09986	19.4859	BLM
Plasminogen Activation (GO:0031639)	1/8	0.117497	0.389725	9.09986	19.4859	PGK1
Cellular Response To Platelet-Derived Growth Factor Stimulus (GO:0036120)	1/8	0.117497	0.389725	9.09986	19.4859	MARS1
Cellular Response To Sterol Depletion (GO:0071501)	1/8	0.117497	0.389725	9.09986	19.4859	INSIG1
Constitutive Heterochromatin Formation (GO:0140719)	1/8	0.117497	0.389725	9.09986	19.4859	CENPV
Cyclooxygenase Pathway (GO:0019371)	1/8	0.117497	0.389725	9.09986	19.4859	PTGES3
Positive Regulation Of Chromatin Binding (GO:0035563)	1/8	0.117497	0.389725	9.09986	19.4859	GMNN
Positive Regulation Of Early Endosome To Late Endosome Transport (GO:2000643)	1/8	0.117497	0.389725	9.09986	19.4859	RDX
Positive Regulation Of Fatty Acid Beta-Oxidation (GO:0032000)	1/8	0.117497	0.389725	9.09986	19.4859	MTLN
Tetrahydrofolate Interconversion (GO:0035999)	1/8	0.117497	0.389725	9.09986	19.4859	TYMS
Positive Regulation Of Megakaryocyte Differentiation (GO:0045654)	1/8	0.117497	0.389725	9.09986	19.4859	HMGB2
Positive Regulation Of Mitochondrial Membrane Permeability Involved In Apoptotic Process (GO:1902110)	1/8	0.117497	0.389725	9.09986	19.4859	BNIP3
Translational Termination (GO:0006415)	1/8	0.117497	0.389725	9.09986	19.4859	GSPT1
Positive Regulation Of Protein Localization To Early Endosome (GO:1902966)	1/8	0.117497	0.389725	9.09986	19.4859	RDX
Positive Regulation Of Protein Localization To Endosome (GO:1905668)	1/8	0.117497	0.389725	9.09986	19.4859	RDX
Internal Protein Amino Acid Acetylation (GO:0006475)	1/8	0.117497	0.389725	9.09986	19.4859	HAT1
Isoprenoid Metabolic Process (GO:0006720)	1/8	0.117497	0.389725	9.09986	19.4859	MVD
Positive Regulation Of Tumor Necrosis Factor-Mediated Signaling Pathway (GO:1903265)	1/8	0.117497	0.389725	9.09986	19.4859	UBE2K
Protein Hexamerization (GO:0034214)	1/8	0.117497	0.389725	9.09986	19.4859	MAT2A
Mitochondrial Fragmentation Involved In Apoptotic Process (GO:0043653)	1/8	0.117497	0.389725	9.09986	19.4859	BNIP3
Regulation Of DNA-templated Transcription Initiation (GO:2000142)	1/8	0.117497	0.389725	9.09986	19.4859	CDK4
Negative Regulation Of Alpha-Beta T Cell Differentiation (GO:0046639)	1/8	0.117497	0.389725	9.09986	19.4859	HMGB1
Ubiquitin-Dependent Protein Catabolic Process (GO:0006511)	9/367	0.118672	0.3927	1.61462	3.44139	RNF168;COPS3;PSMD7;FAF1;UBE2D3;UBXN7;ELOC;UBE2K;GET4
Long-Chain Fatty Acid Metabolic Process (GO:0001676)	3/78	0.120767	0.395221	2.5557	5.40247	ACSL4;ELOVL6;ACSL3
Regulation Of Mitotic Spindle Organization (GO:0060236)	2/39	0.122217	0.395221	3.4491	7.24987	DRG1;SASS6
Nuclear Transport (GO:0051169)	2/39	0.122217	0.395221	3.4491	7.24987	GLE1;NUP43
Positive Regulation Of Lymphocyte Differentiation (GO:0045621)	2/39	0.122217	0.395221	3.4491	7.24987	XRCC6;ACTL6A
Heterochromatin Organization (GO:0070828)	2/39	0.122217	0.395221	3.4491	7.24987	CBX3;HMGB1
Histone H4 Acetylation (GO:0043967)	2/39	0.122217	0.395221	3.4491	7.24987	ING5;ACTL6A
Cellular Response To UV (GO:0034644)	3/79	0.124177	0.395221	2.52194	5.26089	PCNA;EIF2S1;PPID
Positive Regulation Of Protein Modification By Small Protein Conjugation Or Removal (GO:1903322)	3/79	0.124177	0.395221	2.52194	5.26089	DCUN1D5;UBA2;GNL3
Regulation Of Microtubule Polymerization (GO:0031113)	2/40	0.127392	0.395221	3.35817	6.91945	STMN1;DRG1
Positive Regulation Of Cell Cycle G1/S Phase Transition (GO:1902808)	2/40	0.127392	0.395221	3.35817	6.91945	RDX;SASS6
Positive Regulation Of Apoptotic Process (GO:0043065)	7/270	0.127796	0.395221	1.7065	3.51081	ING5;FAF1;C1QBP;PTRH2;BNIP3;HMGB1;PPID
Histone Modification (GO:0016570)	3/81	0.131101	0.395221	2.45703	4.99216	ING5;RBBP4;ACTL6A
Regulation Of Cellular Response To Oxidative Stress (GO:1900407)	1/9	0.131181	0.395221	7.96197	16.1722	DHFR
T-helper 1 Type Immune Response (GO:0042088)	1/9	0.131181	0.395221	7.96197	16.1722	HMGB1
Negative Regulation Of Protein Exit From Endoplasmic Reticulum (GO:0070862)	1/9	0.131181	0.395221	7.96197	16.1722	INSIG1
[2Fe-2S] Cluster Assembly (GO:0044571)	1/9	0.131181	0.395221	7.96197	16.1722	FXN
Negative Regulation Of Protein Maturation (GO:1903318)	1/9	0.131181	0.395221	7.96197	16.1722	CHAC1
Actin-Mediated Cell Contraction (GO:0070252)	1/9	0.131181	0.395221	7.96197	16.1722	PDPN
Adherens Junction Assembly (GO:0034333)	1/9	0.131181	0.395221	7.96197	16.1722	JAM3
Apical Protein Localization (GO:0045176)	1/9	0.131181	0.395221	7.96197	16.1722	JAM3
Axon Regeneration (GO:0031103)	1/9	0.131181	0.395221	7.96197	16.1722	DHFR
Nuclear mRNA Surveillance (GO:0071028)	1/9	0.131181	0.395221	7.96197	16.1722	EXOSC8
Nucleobase-Containing Compound Biosynthetic Process (GO:0034654)	1/9	0.131181	0.395221	7.96197	16.1722	TYMS
cGMP Biosynthetic Process (GO:0006182)	1/9	0.131181	0.395221	7.96197	16.1722	GUCY1B1
Peptidyl-Lysine Dimethylation (GO:0018027)	1/9	0.131181	0.395221	7.96197	16.1722	SMYD2
Regulation Of Sequestering Of Calcium Ion (GO:0051282)	1/9	0.131181	0.395221	7.96197	16.1722	MTLN
Response To Hydroxyurea (GO:0072710)	1/9	0.131181	0.395221	7.96197	16.1722	BLM
Response To Platelet-Derived Growth Factor (GO:0036119)	1/9	0.131181	0.395221	7.96197	16.1722	MARS1
Transferrin Transport (GO:0033572)	1/9	0.131181	0.395221	7.96197	16.1722	TFRC
Granulocyte Migration (GO:0097530)	1/9	0.131181	0.395221	7.96197	16.1722	JAM3
Homologous Recombination (GO:0035825)	1/9	0.131181	0.395221	7.96197	16.1722	NBN
Positive Regulation Of Protein Sumoylation (GO:0033235)	1/9	0.131181	0.395221	7.96197	16.1722	UBA2
Positive Regulation Of Transcription Of Nucleolar Large rRNA By RNA Polymerase I (GO:1901838)	1/9	0.131181	0.395221	7.96197	16.1722	MARS1
Leucine Transport (GO:0015820)	1/9	0.131181	0.395221	7.96197	16.1722	SLC7A6
Lipid Import Into Cell (GO:0140354)	1/9	0.131181	0.395221	7.96197	16.1722	ACSL3
Long-Chain Fatty Acid Import Into Cell (GO:0044539)	1/9	0.131181	0.395221	7.96197	16.1722	ACSL3
Protein Insertion Into ER Membrane By Stop-Transfer Membrane-Anchor Sequence (GO:0045050)	1/9	0.131181	0.395221	7.96197	16.1722	EMC8
Purine Nucleobase Metabolic Process (GO:0006144)	1/9	0.131181	0.395221	7.96197	16.1722	PRPS1
Necroptotic Process (GO:0070266)	1/9	0.131181	0.395221	7.96197	16.1722	PGAM5
Regulation Of Actin Filament-Based Movement (GO:1903115)	1/9	0.131181	0.395221	7.96197	16.1722	PDPN
Negative Regulation Of Cell Adhesion Mediated By Integrin (GO:0033629)	1/9	0.131181	0.395221	7.96197	16.1722	JAM3
Regulation Of Cellular Extravasation (GO:0002691)	1/9	0.131181	0.395221	7.96197	16.1722	JAM3
Regulation Of Release Of Cytochrome C From Mitochondria (GO:0090199)	2/41	0.132619	0.396174	3.27189	6.61013	BNIP3;FXN
Response To Amino Acid Starvation (GO:1990928)	2/41	0.132619	0.396174	3.27189	6.61013	RRAGB;EIF2S1
Positive Regulation Of Viral Process (GO:0048524)	2/41	0.132619	0.396174	3.27189	6.61013	PPIH;PPID
Regulation Of Amide Metabolic Process (GO:0034248)	2/41	0.132619	0.396174	3.27189	6.61013	EIF4E;EIF2S1
Intracellular Protein Transport (GO:0006886)	8/325	0.133966	0.399354	1.6189	3.25427	RPAIN;NXT1;CDC37;TMED2;TIMM23;RAB17;IPO7;RAN
Negative Regulation Of Transcription By RNA Polymerase II (GO:0000122)	16/763	0.137273	0.401887	1.38007	2.74052	CBX3;CNBP;UBE2D3;CBX1;HMGB2;HMGB1;BMI1;SNW1;RBBP4;NFX1;C1QBP;ORC2;SMYD2;UBA2;SINHCAF;PPID
Organic Hydroxy Compound Biosynthetic Process (GO:1901617)	2/42	0.137893	0.401887	3.18994	6.32014	PSAT1;MSMO1
Cellular Response To Amino Acid Starvation (GO:0034198)	2/42	0.137893	0.401887	3.18994	6.32014	RRAGB;EIF2S1
Protein-Containing Complex Assembly (GO:0065003)	8/328	0.138942	0.401887	1.60348	3.16478	BLM;STOML2;PTGES3;TCP1;TMED2;PPIH;PALS2;PPID
Regulation Of Cell Population Proliferation (GO:0042127)	16/766	0.140505	0.401887	1.37433	2.69714	XRCC6;TFRC;PRMT1;CNBP;ACTL6A;HMGB2;CDC7;GNL3;ING5;RBBP4;CDK4;PDPN;SMYD2;MVD;SINHCAF;FXN
Protein Homooligomerization (GO:0051260)	4/129	0.140772	0.401887	2.04601	4.01144	BLM;PRMT1;TK1;THG1L
Regulation Of DNA Repair (GO:0006282)	4/129	0.140772	0.401887	2.04601	4.01144	RNF168;PCNA;ACTL6A;UCHL5
Regulation Of Cell Growth (GO:0001558)	6/227	0.142151	0.401887	1.73872	3.39201	ING5;TFRC;DCUN1D5;OSGIN2;DNPH1;FXN
DNA-templated DNA Replication Maintenance Of Fidelity (GO:0045005)	2/43	0.143213	0.401887	3.11197	6.04789	BLM;PCNA
Regulation Of Chromatin Binding (GO:0035561)	1/10	0.144654	0.401887	7.07695	13.6827	GMNN
Negative Regulation Of Homotypic Cell-Cell Adhesion (GO:0034111)	1/10	0.144654	0.401887	7.07695	13.6827	RDX
Regulation Of Dendritic Cell Differentiation (GO:2001198)	1/10	0.144654	0.401887	7.07695	13.6827	HMGB1
L-serine Metabolic Process (GO:0006563)	1/10	0.144654	0.401887	7.07695	13.6827	PSAT1
Regulation Of Lamellipodium Morphogenesis (GO:2000392)	1/10	0.144654	0.401887	7.07695	13.6827	PDPN
Nuclear RNA Surveillance (GO:0071027)	1/10	0.144654	0.401887	7.07695	13.6827	EXOSC8
Branched-Chain Amino Acid Transport (GO:0015803)	1/10	0.144654	0.401887	7.07695	13.6827	SLC7A6
Nucleoside Triphosphate Metabolic Process (GO:0009141)	1/10	0.144654	0.401887	7.07695	13.6827	DCTPP1
Cellular Response To UV-A (GO:0071492)	1/10	0.144654	0.401887	7.07695	13.6827	PPID
Regulation Of Toll-Like Receptor 9 Signaling Pathway (GO:0034163)	1/10	0.144654	0.401887	7.07695	13.6827	HMGB1
Positive Regulation Of DNA-templated DNA Replication (GO:2000105)	1/10	0.144654	0.401887	7.07695	13.6827	CDC7
Response To Sterol (GO:0036314)	1/10	0.144654	0.401887	7.07695	13.6827	INSIG1
Positive Regulation Of Cellular Senescence (GO:2000774)	1/10	0.144654	0.401887	7.07695	13.6827	CGAS
Serine Family Amino Acid Biosynthetic Process (GO:0009070)	1/10	0.144654	0.401887	7.07695	13.6827	PSAT1
T-Circle Formation (GO:0090656)	1/10	0.144654	0.401887	7.07695	13.6827	NBN
tRNA Threonylcarbamoyladenosine Metabolic Process (GO:0070525)	1/10	0.144654	0.401887	7.07695	13.6827	YRDC
Formation Of Extrachromosomal Circular DNA (GO:0001325)	1/10	0.144654	0.401887	7.07695	13.6827	NBN
Telomere Maintenance Via Telomere Trimming (GO:0090737)	1/10	0.144654	0.401887	7.07695	13.6827	NBN
Meiotic Sister Chromatid Cohesion (GO:0051177)	1/10	0.144654	0.401887	7.07695	13.6827	RAD21
Protein Localization To Condensed Chromosome (GO:1903083)	1/10	0.144654	0.401887	7.07695	13.6827	MTBP
miRNA Catabolic Process (GO:0010587)	1/10	0.144654	0.401887	7.07695	13.6827	ELOC
Mitochondrial Protein Processing (GO:0034982)	1/10	0.144654	0.401887	7.07695	13.6827	STOML2
Mitotic DNA Replication (GO:1902969)	1/10	0.144654	0.401887	7.07695	13.6827	TK1
Purine Ribonucleoside Triphosphate Biosynthetic Process (GO:0009206)	1/10	0.144654	0.401887	7.07695	13.6827	IMPDH2
rRNA Base Methylation (GO:0070475)	1/10	0.144654	0.401887	7.07695	13.6827	EMG1
Positive Regulation Of Amide Metabolic Process (GO:0034250)	3/85	0.145339	0.401887	2.3367	4.50675	PRMT1;CIRBP;PYM1
Positive Regulation Of Protein Localization (GO:1903829)	3/85	0.145339	0.401887	2.3367	4.50675	TFRC;GPD1L;GNL3
Mitotic Spindle Organization (GO:0007052)	3/85	0.145339	0.401887	2.3367	4.50675	STMN1;BCCIP;RAN
Regulation Of DNA Recombination (GO:0000018)	2/44	0.148575	0.409232	3.03772	5.79193	RAD51AP1;BLM
Regulation Of Cell-Substrate Adhesion (GO:0010810)	2/44	0.148575	0.409232	3.03772	5.79193	VIT;PDPN
Negative Regulation Of Binding (GO:0051100)	3/86	0.148975	0.409537	2.30843	4.39518	BAG2;GEMIN2;SUMO3
Plasma Membrane Bounded Cell Projection Organization (GO:0120036)	4/132	0.149292	0.409611	1.99775	3.79943	PRMT1;STMN1;HMGB1;CEP78
Negative Regulation Of Gene Expression (GO:0010629)	8/336	0.152658	0.410936	1.56372	2.9391	DHFR;LSM6;PTRH2;BMI1;TYMS;PUS7;LSM5;LSM2
Negative Regulation Of Response To Biotic Stimulus (GO:0002832)	2/45	0.153977	0.410936	2.96693	5.55098	C1QBP;CGAS
Regulation Of Stem Cell Differentiation (GO:2000736)	2/45	0.153977	0.410936	2.96693	5.55098	RBBP4;PUS7
Regulation Of Telomerase Activity (GO:0051972)	2/45	0.153977	0.410936	2.96693	5.55098	PTGES3;TCP1
Chromosome Organization (GO:0051276)	2/45	0.153977	0.410936	2.96693	5.55098	CENPV;HAT1
Regulation Of Double-Strand Break Repair (GO:2000779)	3/88	0.156335	0.410936	2.25388	4.18265	RAD51AP1;SLF1;ACTL6A
Negative Regulation Of Microtubule Polymerization (GO:0031115)	1/11	0.157918	0.410936	6.36893	11.755	STMN1
Regulation Of Homotypic Cell-Cell Adhesion (GO:0034110)	1/11	0.157918	0.410936	6.36893	11.755	RDX
cGMP Metabolic Process (GO:0046068)	1/11	0.157918	0.410936	6.36893	11.755	GUCY1B1
Regulation Of Protein Exit From Endoplasmic Reticulum (GO:0070861)	1/11	0.157918	0.410936	6.36893	11.755	INSIG1
Regulation Of Type II Interferon-Mediated Signaling Pathway (GO:0060334)	1/11	0.157918	0.410936	6.36893	11.755	CDC37
Cellular Response To Thyroid Hormone Stimulus (GO:0097067)	1/11	0.157918	0.410936	6.36893	11.755	RDX
Response To X-ray (GO:0010165)	1/11	0.157918	0.410936	6.36893	11.755	BLM
Response To Nitric Oxide (GO:0071731)	1/11	0.157918	0.410936	6.36893	11.755	GUCY1B1
Retinoic Acid Receptor Signaling Pathway (GO:0048384)	1/11	0.157918	0.410936	6.36893	11.755	SNW1
Positive Regulation Of Cytoplasmic Transport (GO:1903651)	1/11	0.157918	0.410936	6.36893	11.755	RDX
Tetrahydrofolate Metabolic Process (GO:0046653)	1/11	0.157918	0.410936	6.36893	11.755	TYMS
Positive Regulation Of Platelet Aggregation (GO:1901731)	1/11	0.157918	0.410936	6.36893	11.755	PDPN
Histone H2A Ubiquitination (GO:0033522)	1/11	0.157918	0.410936	6.36893	11.755	RNF168
Positive Regulation Of Protein Maturation (GO:1903319)	1/11	0.157918	0.410936	6.36893	11.755	BAG2
Programmed Necrotic Cell Death (GO:0097300)	1/11	0.157918	0.410936	6.36893	11.755	PGAM5
Maintenance Of Protein Localization In Endoplasmic Reticulum (GO:0035437)	1/11	0.157918	0.410936	6.36893	11.755	INSIG1
Protein Localization To Kinetochore (GO:0034501)	1/11	0.157918	0.410936	6.36893	11.755	MTBP
Purine Ribonucleoside Monophosphate Metabolic Process (GO:0009167)	1/11	0.157918	0.410936	6.36893	11.755	GMPR2
Regulation Of CD4-positive, Alpha-Beta T Cell Differentiation (GO:0043370)	1/11	0.157918	0.410936	6.36893	11.755	HMGB1
Negative Regulation Of CD4-positive, Alpha-Beta T Cell Activation (GO:2000515)	1/11	0.157918	0.410936	6.36893	11.755	HMGB1
Regulation Of T Cell Mediated Immunity (GO:0002709)	1/11	0.157918	0.410936	6.36893	11.755	HMGB1
Negative Regulation Of Cell Division (GO:0051782)	1/11	0.157918	0.410936	6.36893	11.755	BLM
Regulation Of Fibroblast Proliferation (GO:0048145)	2/46	0.159417	0.412556	2.89935	5.32388	CDK4;BMI1
Regulation Of Nervous System Development (GO:0051960)	2/46	0.159417	0.412556	2.89935	5.32388	NKX6-2;HMGB2
Mitotic G2/M Transition Checkpoint (GO:0044818)	2/46	0.159417	0.412556	2.89935	5.32388	BLM;NBN
Negative Regulation Of Cellular Biosynthetic Process (GO:0031327)	4/137	0.163916	0.420891	1.92216	3.47603	DHFR;PRMT3;PUS7;TYMS
Negative Regulation Of Hydrolase Activity (GO:0051346)	2/47	0.164891	0.420891	2.83478	5.10959	RDX;TMED2
Cellular Response To Radiation (GO:0071478)	2/48	0.170399	0.420891	2.77301	4.90715	RAD51AP1;BLM
Regulation Of Chemokine (C-X-C Motif) Ligand 2 Production (GO:2000341)	1/12	0.170978	0.420891	5.78964	10.2258	HMGB1
Regulation Of Chromosome Separation (GO:1905818)	1/12	0.170978	0.420891	5.78964	10.2258	NCAPH2
DNA Deamination (GO:0045006)	1/12	0.170978	0.420891	5.78964	10.2258	EXOSC3
Regulation Of Hematopoietic Stem Cell Differentiation (GO:1902036)	1/12	0.170978	0.420891	5.78964	10.2258	PUS7
Regulation Of Retinoic Acid Receptor Signaling Pathway (GO:0048385)	1/12	0.170978	0.420891	5.78964	10.2258	SNW1
Cellular Response To Leucine Starvation (GO:1990253)	1/12	0.170978	0.420891	5.78964	10.2258	RRAGB
Positive Regulation By Symbiont Of Entry Into Host (GO:0075294)	1/12	0.170978	0.420891	5.78964	10.2258	HMGB1
Response To Iron Ion (GO:0010039)	1/12	0.170978	0.420891	5.78964	10.2258	FXN
Response To Thyroid Hormone (GO:0097066)	1/12	0.170978	0.420891	5.78964	10.2258	RDX
Positive Regulation Of Cellular Extravasation (GO:0002693)	1/12	0.170978	0.420891	5.78964	10.2258	JAM3
Ribosome Disassembly (GO:0032790)	1/12	0.170978	0.420891	5.78964	10.2258	DENR
Positive Regulation Of Fatty Acid Oxidation (GO:0046321)	1/12	0.170978	0.420891	5.78964	10.2258	MTLN
Spinal Cord Development (GO:0021510)	1/12	0.170978	0.420891	5.78964	10.2258	VIT
Fatty Acid Elongation (GO:0030497)	1/12	0.170978	0.420891	5.78964	10.2258	ELOVL6
Granulocyte Differentiation (GO:0030851)	1/12	0.170978	0.420891	5.78964	10.2258	LBR
Very Long-Chain Fatty Acid Biosynthetic Process (GO:0042761)	1/12	0.170978	0.420891	5.78964	10.2258	ELOVL6
Positive Regulation Of Protein Localization To Cell Surface (GO:2000010)	1/12	0.170978	0.420891	5.78964	10.2258	GPD1L
Positive Regulation Of Sodium Ion Transport (GO:0010765)	1/12	0.170978	0.420891	5.78964	10.2258	GPD1L
Positive Regulation Of Vascular Endothelial Cell Proliferation (GO:1905564)	1/12	0.170978	0.420891	5.78964	10.2258	HMGB1
Positive Regulation Of Viral Entry Into Host Cell (GO:0046598)	1/12	0.170978	0.420891	5.78964	10.2258	HMGB1
Primary miRNA Processing (GO:0031053)	1/12	0.170978	0.420891	5.78964	10.2258	SRSF3
Protein Insertion Into Mitochondrial Inner Membrane (GO:0045039)	1/12	0.170978	0.420891	5.78964	10.2258	TIMM9
Mitochondrial Transcription (GO:0006390)	1/12	0.170978	0.420891	5.78964	10.2258	TFAM
Pyrimidine Deoxyribonucleotide Catabolic Process (GO:0009223)	1/12	0.170978	0.420891	5.78964	10.2258	DUT
Regulation Of Actin Filament Organization (GO:0110053)	1/12	0.170978	0.420891	5.78964	10.2258	RDX
Positive Regulation Of Protein Catabolic Process (GO:0045732)	3/92	0.171379	0.421146	2.15214	3.79611	BAG2;FAF1;RDX
Negative Regulation Of DNA-templated Transcription (GO:0045892)	20/1025	0.172616	0.423448	1.28221	2.25244	XRCC6;NKX6-2;CBX3;CNBP;UBE2D3;GMNN;CBX1;HMGB2;HMGB1;BMI1;SNW1;RBBP4;NFX1;C1QBP;ORC2;SMYD2;UBA2;SINHCAF;YAF2;PPID
Negative Regulation Of Amide Metabolic Process (GO:0034249)	3/93	0.175204	0.429052	2.12812	3.70677	DHFR;PUS7;TYMS
Nuclear Export (GO:0051168)	2/49	0.175937	0.429358	2.71387	4.71571	DDX39A;RAN
Negative Regulation Of DNA Metabolic Process (GO:0051053)	2/49	0.175937	0.429358	2.71387	4.71571	BLM;GMNN
Sphingolipid Metabolic Process (GO:0006665)	3/94	0.179052	0.430065	2.10463	3.62013	B3GALNT1;ELOVL6;SPTSSA
Regulation Of Interleukin-12 Production (GO:0032655)	2/50	0.181503	0.430065	2.6572	4.53447	C1QBP;HMGB1
Nucleocytoplasmic Transport (GO:0006913)	2/50	0.181503	0.430065	2.6572	4.53447	GLE1;NUP43
Positive Regulation Of Cell Death (GO:0010942)	2/50	0.181503	0.430065	2.6572	4.53447	FAF1;BNIP3
Dicarboxylic Acid Metabolic Process (GO:0043648)	2/50	0.181503	0.430065	2.6572	4.53447	DHFR;L2HGDH
Intracellular Iron Ion Homeostasis (GO:0006879)	2/50	0.181503	0.430065	2.6572	4.53447	TFRC;FXN
Positive Regulation Of Programmed Cell Death (GO:0043068)	6/245	0.181564	0.430065	1.60628	2.74055	ING5;FAF1;C1QBP;BNIP3;HMGB1;PPID
Regulation Of Fatty Acid Beta-Oxidation (GO:0031998)	1/13	0.183835	0.430065	5.3069	8.98839	MTLN
Regulation Of Lamellipodium Organization (GO:1902743)	1/13	0.183835	0.430065	5.3069	8.98839	PDPN
Outer Mitochondrial Membrane Organization (GO:0007008)	1/13	0.183835	0.430065	5.3069	8.98839	TOMM5
Peptidyl-Methionine Modification (GO:0018206)	1/13	0.183835	0.430065	5.3069	8.98839	LSM8
Regulation Of Transcription Of Nucleolar Large rRNA By RNA Polymerase I (GO:1901836)	1/13	0.183835	0.430065	5.3069	8.98839	MARS1
Regulation Of Trophoblast Cell Migration (GO:1901163)	1/13	0.183835	0.430065	5.3069	8.98839	C1QBP
Response To UV-A (GO:0070141)	1/13	0.183835	0.430065	5.3069	8.98839	PPID
Cytoplasmic Sequestering Of Protein (GO:0051220)	1/13	0.183835	0.430065	5.3069	8.98839	GET4
Cytoplasmic Sequestering Of Transcription Factor (GO:0042994)	1/13	0.183835	0.430065	5.3069	8.98839	FAF1
Positive Regulation Of Chromosome Separation (GO:1905820)	1/13	0.183835	0.430065	5.3069	8.98839	NCAPH2
Endonucleolytic Cleavage Of Tricistronic rRNA Transcript (SSU-rRNA, 5.8S rRNA, LSU-rRNA) (GO:0000479)	1/13	0.183835	0.430065	5.3069	8.98839	RCL1
Sodium-Independent Organic Anion Transport (GO:0043252)	1/13	0.183835	0.430065	5.3069	8.98839	SLCO4A1
Sphingoid Biosynthetic Process (GO:0046520)	1/13	0.183835	0.430065	5.3069	8.98839	SPTSSA
Sphingosine Biosynthetic Process (GO:0046512)	1/13	0.183835	0.430065	5.3069	8.98839	SPTSSA
Protein Insertion Into Mitochondrial Outer Membrane (GO:0045040)	1/13	0.183835	0.430065	5.3069	8.98839	TOMM5
Myeloid Dendritic Cell Activation (GO:0001773)	1/13	0.183835	0.430065	5.3069	8.98839	HMGB1
ncRNA Transcription (GO:0098781)	1/13	0.183835	0.430065	5.3069	8.98839	MARS1
Regulation Of Cell Fate Commitment (GO:0010453)	1/13	0.183835	0.430065	5.3069	8.98839	RBBP4
Regulation Of Protein Metabolic Process (GO:0051246)	3/96	0.186817	0.435526	2.05916	3.4545	FAF1;EIF4E;EIF2S1
Regulation Of Smoothened Signaling Pathway (GO:0008589)	2/51	0.187094	0.435526	2.60284	4.36272	CIBAR1;UCHL5
Regulation Of Substrate Adhesion-Dependent Cell Spreading (GO:1900024)	2/51	0.187094	0.435526	2.60284	4.36272	C1QBP;PDPN
Monocarboxylic Acid Metabolic Process (GO:0032787)	3/97	0.190732	0.437238	2.03715	3.37533	MSMO1;ACSL4;ACSL3
Regulation Of Protein Localization To Nucleus (GO:1900180)	2/52	0.19271	0.437238	2.55065	4.19982	TFRC;SUMO3
Positive Regulation Of B Cell Activation (GO:0050871)	2/52	0.19271	0.437238	2.55065	4.19982	TFRC;HMCES
Regulation Of Cell Development (GO:0060284)	2/52	0.19271	0.437238	2.55065	4.19982	ING5;HMGB2
Negative Regulation Of Macromolecule Biosynthetic Process (GO:0010558)	3/98	0.194667	0.437238	2.0156	3.29846	DHFR;PUS7;TYMS
2-Oxoglutarate Metabolic Process (GO:0006103)	1/14	0.196494	0.437238	4.89843	7.97036	L2HGDH
Regulation Of Exit From Mitosis (GO:0007096)	1/14	0.196494	0.437238	4.89843	7.97036	CDCA5
Regulation Of Extracellular Matrix Disassembly (GO:0010715)	1/14	0.196494	0.437238	4.89843	7.97036	PDPN
Regulation Of Hemopoiesis (GO:1903706)	1/14	0.196494	0.437238	4.89843	7.97036	ING5
Regulation Of Integrin Activation (GO:0033623)	1/14	0.196494	0.437238	4.89843	7.97036	JAM3
Negative Regulation Of Transcription Elongation By RNA Polymerase II (GO:0034244)	1/14	0.196494	0.437238	4.89843	7.97036	RNF168
Cellular Response To Exogenous dsRNA (GO:0071360)	1/14	0.196494	0.437238	4.89843	7.97036	CGAS
Centromere Complex Assembly (GO:0034508)	1/14	0.196494	0.437238	4.89843	7.97036	CENPV
Striated Muscle Tissue Development (GO:0014706)	1/14	0.196494	0.437238	4.89843	7.97036	PRMT1
Synaptonemal Complex Assembly (GO:0007130)	1/14	0.196494	0.437238	4.89843	7.97036	TRIP13
Synaptonemal Complex Organization (GO:0070193)	1/14	0.196494	0.437238	4.89843	7.97036	TRIP13
Positive Regulation Of Lyase Activity (GO:0051349)	1/14	0.196494	0.437238	4.89843	7.97036	FXN
Formation Of Cytoplasmic Translation Initiation Complex (GO:0001732)	1/14	0.196494	0.437238	4.89843	7.97036	EIF3G
Positive Regulation Of Mitochondrial Translation (GO:0070131)	1/14	0.196494	0.437238	4.89843	7.97036	MRPS27
Histone H2A Monoubiquitination (GO:0035518)	1/14	0.196494	0.437238	4.89843	7.97036	BMI1
Positive Regulation Of Protein-Containing Complex Disassembly (GO:0043243)	1/14	0.196494	0.437238	4.89843	7.97036	BNIP3
Positive Regulation Of Telomere Maintenance In Response To DNA Damage (GO:1904507)	1/14	0.196494	0.437238	4.89843	7.97036	UCHL5
Positive Regulation Of Type I Interferon-Mediated Signaling Pathway (GO:0060340)	1/14	0.196494	0.437238	4.89843	7.97036	UBE2K
Post-Translational Protein Targeting To Endoplasmic Reticulum Membrane (GO:0006620)	1/14	0.196494	0.437238	4.89843	7.97036	GET4
Prostanoid Biosynthetic Process (GO:0046457)	1/14	0.196494	0.437238	4.89843	7.97036	PTGES3
Maturation Of LSU-rRNA From Tricistronic rRNA Transcript (SSU-rRNA, 5.8S rRNA, LSU-rRNA) (GO:0000463)	1/14	0.196494	0.437238	4.89843	7.97036	RPF2
Regulation Of Cell Fate Specification (GO:0042659)	1/14	0.196494	0.437238	4.89843	7.97036	RBBP4
Negative Regulation Of Defense Response To Virus (GO:0050687)	1/14	0.196494	0.437238	4.89843	7.97036	C1QBP
Regulation Of Proteasomal Protein Catabolic Process (GO:0061136)	2/53	0.198347	0.439286	2.50051	4.04517	BAG2;UCHL5
Protein Homotetramerization (GO:0051289)	2/53	0.198347	0.439286	2.50051	4.04517	TK1;THG1L
Regulation Of Alternative mRNA Splicing, Via Spliceosome (GO:0000381)	2/53	0.198347	0.439286	2.50051	4.04517	PUF60;WTAP
Regulation Of Organelle Organization (GO:0033043)	3/100	0.202598	0.443328	1.97384	3.1513	CENPV;RDX;UCHL5
Response To UV (GO:0009411)	3/100	0.202598	0.443328	1.97384	3.1513	PCNA;CIRBP;EIF2S1
Negative Regulation Of Protein Modification By Small Protein Conjugation Or Removal (GO:1903321)	2/54	0.204004	0.443328	2.4523	3.89821	BAG2;PRMT3
Negative Regulation Of Protein Ubiquitination (GO:0031397)	2/54	0.204004	0.443328	2.4523	3.89821	BAG2;PRMT3
Positive Regulation Of Leukocyte Chemotaxis (GO:0002690)	2/54	0.204004	0.443328	2.4523	3.89821	C1QBP;HMGB1
Neuron Development (GO:0048666)	4/150	0.204128	0.443328	1.74984	2.78051	TDP2;PRMT1;STMN1;HMGB1
DNA Double-Strand Break Processing (GO:0000729)	1/15	0.208957	0.443328	4.54831	7.12096	NBN
N-terminal Protein Amino Acid Acetylation (GO:0006474)	1/15	0.208957	0.443328	4.54831	7.12096	LSM8
Negative Regulation Of Phagocytosis (GO:0050765)	1/15	0.208957	0.443328	4.54831	7.12096	HMGB1
Regulation Of Isotype Switching (GO:0045191)	1/15	0.208957	0.443328	4.54831	7.12096	TFRC
Negative Regulation Of Protein Processing (GO:0010955)	1/15	0.208957	0.443328	4.54831	7.12096	CHAC1
Alpha-Beta T Cell Activation (GO:0046631)	1/15	0.208957	0.443328	4.54831	7.12096	STOML2
Negative Regulation Of Telomere Maintenance (GO:0032205)	1/15	0.208957	0.443328	4.54831	7.12096	NBN
Nitric Oxide Biosynthetic Process (GO:0006809)	1/15	0.208957	0.443328	4.54831	7.12096	SLC7A6
Nucleotide-Sugar Biosynthetic Process (GO:0009226)	1/15	0.208957	0.443328	4.54831	7.12096	NANS
Oogenesis (GO:0048477)	1/15	0.208957	0.443328	4.54831	7.12096	TRIP13
Pigment Granule Transport (GO:0051904)	1/15	0.208957	0.443328	4.54831	7.12096	RAB17
Regulation Of Telomere Maintenance In Response To DNA Damage (GO:1904505)	1/15	0.208957	0.443328	4.54831	7.12096	UCHL5
Cellular Response To Sterol (GO:0036315)	1/15	0.208957	0.443328	4.54831	7.12096	INSIG1
Dendritic Cell Chemotaxis (GO:0002407)	1/15	0.208957	0.443328	4.54831	7.12096	HMGB1
Epiboly Involved In Wound Healing (GO:0090505)	1/15	0.208957	0.443328	4.54831	7.12096	PDPN
Positive Regulation Of Muscle Cell Differentiation (GO:0051149)	1/15	0.208957	0.443328	4.54831	7.12096	MAPK12
Histone H4-K5 Acetylation (GO:0043981)	1/15	0.208957	0.443328	4.54831	7.12096	ING5
Histone H4-K8 Acetylation (GO:0043982)	1/15	0.208957	0.443328	4.54831	7.12096	ING5
Positive Regulation Of Secretion (GO:0051047)	1/15	0.208957	0.443328	4.54831	7.12096	ACSL3
Protein Localization To Chromosome, Telomeric Region (GO:0070198)	1/15	0.208957	0.443328	4.54831	7.12096	TINF2
Melanosome Transport (GO:0032402)	1/15	0.208957	0.443328	4.54831	7.12096	RAB17
Negative Regulation Of DNA Replication (GO:0008156)	1/15	0.208957	0.443328	4.54831	7.12096	GMNN
Purine Ribonucleotide Biosynthetic Process (GO:0009152)	2/55	0.209679	0.444192	2.40591	3.75845	GUCY1B1;IMPDH2
Protein Catabolic Process (GO:0030163)	3/102	0.210603	0.444816	1.93377	3.01239	CLPP;BNIP3;UCHL3
Regulation Of RNA Splicing (GO:0043484)	3/102	0.210603	0.444816	1.93377	3.01239	HNRNPF;SRSF3;SRSF10
Positive Regulation Of Cellular Process (GO:0048522)	12/594	0.213303	0.447843	1.32208	2.04267	PRMT1;CDK4;FAF1;C1QBP;CNBP;ACTL6A;CDC7;MVD;SINHCAF;MTLN;DNPH1;FXN
Regulation Of Cellular Component Organization (GO:0051128)	4/153	0.213796	0.447843	1.71435	2.64478	ING5;TFRC;DCUN1D5;RAB17
Peptide Metabolic Process (GO:0006518)	2/56	0.215369	0.447843	2.36123	3.62544	SPCS3;SEC11C
Mitotic DNA Damage Checkpoint Signaling (GO:0044773)	2/56	0.215369	0.447843	2.36123	3.62544	BLM;NBN
Regulation Of Transcription Initiation By RNA Polymerase II (GO:0060260)	2/57	0.221074	0.447843	2.31818	3.49874	CDK4;MED18
Signal Transduction In Response To DNA Damage (GO:0042770)	2/57	0.221074	0.447843	2.31818	3.49874	NBN;MAPK12
Post-Transcriptional Regulation Of Gene Expression (GO:0010608)	2/57	0.221074	0.447843	2.31818	3.49874	EIF4E;EIF2S1
Membrane Lipid Biosynthetic Process (GO:0046467)	2/57	0.221074	0.447843	2.31818	3.49874	ELOVL6;SPTSSA
DNA Repair-Dependent Chromatin Remodeling (GO:0140861)	1/16	0.221227	0.447843	4.24488	6.40367	RNF168
DNA-templated Transcription Termination (GO:0006353)	1/16	0.221227	0.447843	4.24488	6.40367	MED18
Regulation Of Interleukin-1 Production (GO:0032652)	1/16	0.221227	0.447843	4.24488	6.40367	HMGB1
acetyl-CoA Metabolic Process (GO:0006084)	1/16	0.221227	0.447843	4.24488	6.40367	MVD
Negative Regulation Of Release Of Cytochrome C From Mitochondria (GO:0090201)	1/16	0.221227	0.447843	4.24488	6.40367	FXN
Alternative mRNA Splicing, Via Spliceosome (GO:0000380)	1/16	0.221227	0.447843	4.24488	6.40367	PUF60
Nitric Oxide Metabolic Process (GO:0046209)	1/16	0.221227	0.447843	4.24488	6.40367	SLC7A6
Regulation Of Protein Kinase C Signaling (GO:0090036)	1/16	0.221227	0.447843	4.24488	6.40367	GPD1L
Regulation Of Stem Cell Proliferation (GO:0072091)	1/16	0.221227	0.447843	4.24488	6.40367	HMGB2
Cellular Response To Gamma Radiation (GO:0071480)	1/16	0.221227	0.447843	4.24488	6.40367	XRCC6
Cellular Response To Nitrogen Compound (GO:1901699)	1/16	0.221227	0.447843	4.24488	6.40367	BLM
Positive Regulation By Host Of Viral Transcription (GO:0043923)	1/16	0.221227	0.447843	4.24488	6.40367	SNW1
Positive Regulation Of Homotypic Cell-Cell Adhesion (GO:0034112)	1/16	0.221227	0.447843	4.24488	6.40367	PDPN
Establishment Of Melanosome Localization (GO:0032401)	1/16	0.221227	0.447843	4.24488	6.40367	RAB17
Establishment Of Protein Localization To Endoplasmic Reticulum (GO:0072599)	1/16	0.221227	0.447843	4.24488	6.40367	SPCS3
Innate Immune Response-Activating Signaling Pathway (GO:0002758)	1/16	0.221227	0.447843	4.24488	6.40367	CGAS
Intraciliary Anterograde Transport (GO:0035720)	1/16	0.221227	0.447843	4.24488	6.40367	IFT57
Maturation Of 5.8S rRNA (GO:0000460)	1/16	0.221227	0.447843	4.24488	6.40367	RRP15
Protein Kinase A Signaling (GO:0010737)	1/16	0.221227	0.447843	4.24488	6.40367	RDX
Regulation Of DNA Strand Elongation (GO:0060382)	1/16	0.221227	0.447843	4.24488	6.40367	UCHL5
Negative Regulation Of Anoikis (GO:2000811)	1/16	0.221227	0.447843	4.24488	6.40367	PTRH2
Positive Regulation Of Mitochondrion Organization (GO:0010822)	2/58	0.22679	0.457232	2.27667	3.37796	BNIP3;PGAM5
Regulation Of G1/S Transition Of Mitotic Cell Cycle (GO:2000045)	3/106	0.226812	0.457232	1.85829	2.75702	RDX;ACTL6A;SASS6
Regulation Of Cellular Response To Stress (GO:0080135)	3/107	0.230902	0.457232	1.84033	2.69748	ACTL6A;SMYD2;UCHL5
Negative Regulation Of Translation (GO:0017148)	3/107	0.230902	0.457232	1.84033	2.69748	DHFR;PUS7;TYMS
Negative Regulation Of Protein-Containing Complex Assembly (GO:0031333)	2/59	0.232518	0.457232	2.23661	3.26275	HMGB1;JAM3
Regulation Of Multicellular Organismal Development (GO:2000026)	2/59	0.232518	0.457232	2.23661	3.26275	ING5;UCHL5
Positive Regulation Of Proteolysis (GO:0045862)	2/59	0.232518	0.457232	2.23661	3.26275	BAG2;MAPK12
Regulation Of Hematopoietic Progenitor Cell Differentiation (GO:1901532)	1/17	0.233308	0.457232	3.97937	5.79156	PUS7
Negative Regulation Of Ubiquitin-Protein Transferase Activity (GO:0051444)	1/17	0.233308	0.457232	3.97937	5.79156	BAG2
Nicotinamide Nucleotide Metabolic Process (GO:0046496)	1/17	0.233308	0.457232	3.97937	5.79156	GPD1L
Peptidyl-Threonine Dephosphorylation (GO:0035970)	1/17	0.233308	0.457232	3.97937	5.79156	PGAM5
Cellular Response To dsRNA (GO:0071359)	1/17	0.233308	0.457232	3.97937	5.79156	CGAS
Regulation Of Telomere Maintenance Via Telomere Lengthening (GO:1904356)	1/17	0.233308	0.457232	3.97937	5.79156	TINF2
Ribosomal Small Subunit Assembly (GO:0000028)	1/17	0.233308	0.457232	3.97937	5.79156	MRPS7
Filopodium Assembly (GO:0046847)	1/17	0.233308	0.457232	3.97937	5.79156	RAB17
Positive Regulation Of Nitric-Oxide Synthase Activity (GO:0051000)	1/17	0.233308	0.457232	3.97937	5.79156	DHFR
Ventricular Cardiac Muscle Cell Action Potential (GO:0086005)	1/17	0.233308	0.457232	3.97937	5.79156	GPD1L
Prostaglandin Biosynthetic Process (GO:0001516)	1/17	0.233308	0.457232	3.97937	5.79156	PTGES3
Microtubule Depolymerization (GO:0007019)	1/17	0.233308	0.457232	3.97937	5.79156	STMN1
Purine-Containing Compound Biosynthetic Process (GO:0072522)	1/17	0.233308	0.457232	3.97937	5.79156	PRPS1
rRNA Modification (GO:0000154)	1/17	0.233308	0.457232	3.97937	5.79156	FBL
rRNA Transcription (GO:0009303)	1/17	0.233308	0.457232	3.97937	5.79156	MARS1
Negative Regulation Of Rho Protein Signal Transduction (GO:0035024)	1/17	0.233308	0.457232	3.97937	5.79156	STMN1
Response To Light Stimulus (GO:0009416)	2/60	0.238253	0.466277	2.19794	3.15277	COPS3;CIRBP
Positive Regulation Of Organelle Assembly (GO:1902117)	2/61	0.243996	0.468203	2.16058	3.04771	PLK4;SASS6
Negative Regulation Of Autophagy (GO:0010507)	2/61	0.243996	0.468203	2.16058	3.04771	RRAGB;EIF4E
Regulation Of Defense Response To Virus (GO:0050688)	1/18	0.245202	0.468203	3.7451	5.26439	C1QBP
T-helper Cell Differentiation (GO:0042093)	1/18	0.245202	0.468203	3.7451	5.26439	HMGB1
Regulation Of Mitochondrial Membrane Permeability (GO:0046902)	1/18	0.245202	0.468203	3.7451	5.26439	BNIP3
Nitric Oxide Mediated Signal Transduction (GO:0007263)	1/18	0.245202	0.468203	3.7451	5.26439	GUCY1B1
Regulation Of Vascular Endothelial Cell Proliferation (GO:1905562)	1/18	0.245202	0.468203	3.7451	5.26439	HMGB1
Response To Axon Injury (GO:0048678)	1/18	0.245202	0.468203	3.7451	5.26439	DHFR
Dendritic Cell Migration (GO:0036336)	1/18	0.245202	0.468203	3.7451	5.26439	HMGB1
Positive Regulation Of Extracellular Matrix Organization (GO:1903055)	1/18	0.245202	0.468203	3.7451	5.26439	PDPN
Positive Regulation Of Monocyte Chemotaxis (GO:0090026)	1/18	0.245202	0.468203	3.7451	5.26439	HMGB1
Protein Autoprocessing (GO:0016540)	1/18	0.245202	0.468203	3.7451	5.26439	FXN
Protein Import Into Mitochondrial Matrix (GO:0030150)	1/18	0.245202	0.468203	3.7451	5.26439	TIMM23
Protein Localization To Chromosome, Centromeric Region (GO:0071459)	1/18	0.245202	0.468203	3.7451	5.26439	MTBP
Melanosome Localization (GO:0032400)	1/18	0.245202	0.468203	3.7451	5.26439	RAB17
Regulation Of RIG-I Signaling Pathway (GO:0039535)	1/18	0.245202	0.468203	3.7451	5.26439	C1QBP
Negative Regulation Of DNA-templated Transcription, Elongation (GO:0032785)	1/18	0.245202	0.468203	3.7451	5.26439	RNF168
Regulation Of Cell Cycle G2/M Phase Transition (GO:1902749)	1/18	0.245202	0.468203	3.7451	5.26439	CDK4
Negative Regulation Of Transmembrane Receptor Protein Serine/Threonine Kinase Signaling Pathway (GO:0090101)	3/111	0.24739	0.470838	1.77181	2.47484	RBBP4;UBE2D3;SINHCAF
Regulation Of Transforming Growth Factor Beta Receptor Signaling Pathway (GO:0017015)	3/111	0.24739	0.470838	1.77181	2.47484	SNW1;RBBP4;SINHCAF
Positive Regulation Of Nucleic Acid-Templated Transcription (GO:1903508)	11/557	0.248096	0.470838	1.28992	1.79807	XRCC6;BLM;PHF5A;ANKRD49;RBBP4;CNBP;ACTL6A;HMGB2;TFAM;YAF2;UCHL5
Positive Regulation Of Apoptotic Signaling Pathway (GO:2001235)	2/62	0.249745	0.470838	2.12446	2.94729	ING5;G0S2
Protein-Containing Complex Disassembly (GO:0032984)	2/62	0.249745	0.470838	2.12446	2.94729	PYM1;GSPT1
Regulation Of Protein Serine/Threonine Kinase Activity (GO:0071900)	3/112	0.251541	0.470838	1.75546	2.4228	BLM;CDC37;BCCIP
Negative Regulation Of Defense Response (GO:0031348)	3/112	0.251541	0.470838	1.75546	2.4228	FNDC4;C1QBP;CGAS
Proteasomal Protein Catabolic Process (GO:0010498)	5/220	0.256181	0.470838	1.48494	2.0223	PSMD7;FAF1;UBE2D3;UBXN7;UBE2K
COPII Vesicle Coating (GO:0048208)	1/19	0.256912	0.470838	3.53686	4.80667	TMED2
Regulation Of Early Endosome To Late Endosome Transport (GO:2000641)	1/19	0.256912	0.470838	3.53686	4.80667	RDX
Regulation Of Granulocyte Chemotaxis (GO:0071622)	1/19	0.256912	0.470838	3.53686	4.80667	JAM3
RNA-templated DNA Biosynthetic Process (GO:0006278)	1/19	0.256912	0.470838	3.53686	4.80667	PTGES3
Negative Regulation Of Peptidyl-Serine Phosphorylation (GO:0033137)	1/19	0.256912	0.470838	3.53686	4.80667	GPD1L
Regulation Of Lymphocyte Differentiation (GO:0045619)	1/19	0.256912	0.470838	3.53686	4.80667	XRCC6
Negative Regulation Of Telomere Maintenance Via Telomerase (GO:0032211)	1/19	0.256912	0.470838	3.53686	4.80667	TINF2
Neuron Apoptotic Process (GO:0051402)	1/19	0.256912	0.470838	3.53686	4.80667	BNIP3
Nucleotide Biosynthetic Process (GO:0009165)	1/19	0.256912	0.470838	3.53686	4.80667	PRPS1
Positive Regulation Of Activated T Cell Proliferation (GO:0042104)	1/19	0.256912	0.470838	3.53686	4.80667	HMGB1
Cyclic Nucleotide Biosynthetic Process (GO:0009190)	1/19	0.256912	0.470838	3.53686	4.80667	GUCY1B1
snRNA Processing (GO:0016180)	1/19	0.256912	0.470838	3.53686	4.80667	TOE1
Sphingosine Metabolic Process (GO:0006670)	1/19	0.256912	0.470838	3.53686	4.80667	SPTSSA
Establishment Of Skin Barrier (GO:0061436)	1/19	0.256912	0.470838	3.53686	4.80667	STMN1
Fluid Transport (GO:0042044)	1/19	0.256912	0.470838	3.53686	4.80667	PDPN
Telomere Maintenance Via Telomerase (GO:0007004)	1/19	0.256912	0.470838	3.53686	4.80667	PTGES3
Vesicle Targeting, Rough ER To cis-Golgi (GO:0048207)	1/19	0.256912	0.470838	3.53686	4.80667	TMED2
Water Transport (GO:0006833)	1/19	0.256912	0.470838	3.53686	4.80667	PDPN
Intrinsic Apoptotic Signaling Pathway In Response To DNA Damage By P53 Class Mediator (GO:0042771)	1/19	0.256912	0.470838	3.53686	4.80667	SNW1
Protein Heterooligomerization (GO:0051291)	1/19	0.256912	0.470838	3.53686	4.80667	MAT2A
Protein Insertion Into Membrane (GO:0051205)	1/19	0.256912	0.470838	3.53686	4.80667	GET4
Purine Ribonucleotide Transport (GO:0015868)	1/19	0.256912	0.470838	3.53686	4.80667	SLC35B2
Negative Regulation Of Cyclin-Dependent Protein Serine/Threonine Kinase Activity (GO:0045736)	1/19	0.256912	0.470838	3.53686	4.80667	IPO7
Cellular Response To Light Stimulus (GO:0071482)	2/65	0.267009	0.482578	2.02298	2.6713	PCNA;EIF2S1
Positive Regulation Of T Cell Proliferation (GO:0042102)	2/65	0.267009	0.482578	2.02298	2.6713	TFRC;HMGB1
Adenine Nucleotide Transport (GO:0051503)	1/20	0.26844	0.482578	3.35054	4.40638	SLC35B2
Ameboidal-Type Cell Migration (GO:0001667)	1/20	0.26844	0.482578	3.35054	4.40638	CENPV
Regulation Of Membrane Depolarization (GO:0003254)	1/20	0.26844	0.482578	3.35054	4.40638	GPD1L
Regulation Of Mitotic Spindle Assembly (GO:1901673)	1/20	0.26844	0.482578	3.35054	4.40638	DRG1
Regulation Of Spindle Organization (GO:0090224)	1/20	0.26844	0.482578	3.35054	4.40638	SASS6
Cellular Response To Estradiol Stimulus (GO:0071392)	1/20	0.26844	0.482578	3.35054	4.40638	H2AZ1
Endothelial Cell Development (GO:0001885)	1/20	0.26844	0.482578	3.35054	4.40638	RDX
Striated Muscle Cell Differentiation (GO:0051146)	1/20	0.26844	0.482578	3.35054	4.40638	MTLN
Positive Regulation Of Lipid Catabolic Process (GO:0050996)	1/20	0.26844	0.482578	3.35054	4.40638	MTLN
Positive Regulation Of Protein Processing (GO:0010954)	1/20	0.26844	0.482578	3.35054	4.40638	BAG2
Mitochondrial RNA Metabolic Process (GO:0000959)	1/20	0.26844	0.482578	3.35054	4.40638	TFAM
Myoblast Differentiation (GO:0045445)	1/20	0.26844	0.482578	3.35054	4.40638	MAPK12
Negative Regulation Of Cyclin-Dependent Protein Kinase Activity (GO:1904030)	1/20	0.26844	0.482578	3.35054	4.40638	IPO7
Regulation Of Neurogenesis (GO:0050767)	2/67	0.278518	0.496041	1.96054	2.5061	SNW1;HMGB2
Regulation Of Viral Genome Replication (GO:0045069)	2/67	0.278518	0.496041	1.96054	2.5061	PPIH;PPID
Negative Regulation Of Cellular Catabolic Process (GO:0031330)	2/67	0.278518	0.496041	1.96054	2.5061	RRAGB;EIF4E
Cellular Response To Lipid (GO:0071396)	5/228	0.279761	0.496041	1.43108	1.82294	H2AZ1;SNW1;INSIG1;HMGB2;HMGB1
Cilium Organization (GO:0044782)	5/228	0.279761	0.496041	1.43108	1.82294	PLK4;RAB17;CIBAR1;IFT57;CEP78
Chaperone-Mediated Protein Complex Assembly (GO:0051131)	1/21	0.279791	0.496041	3.18285	4.05403	PTGES3
Skin Epidermis Development (GO:0098773)	1/21	0.279791	0.496041	3.18285	4.05403	STMN1
Sulfur Compound Transport (GO:0072348)	1/21	0.279791	0.496041	3.18285	4.05403	SLC35B2
Histone H2A Acetylation (GO:0043968)	1/21	0.279791	0.496041	3.18285	4.05403	ACTL6A
Purine Nucleotide Biosynthetic Process (GO:0006164)	1/21	0.279791	0.496041	3.18285	4.05403	PRPS1
Regulation Of Anoikis (GO:2000209)	1/21	0.279791	0.496041	3.18285	4.05403	PTRH2
Phagocytosis (GO:0006909)	2/69	0.290015	0.508201	1.90182	2.35412	HMGB1;GULP1
NAD Metabolic Process (GO:0019674)	1/22	0.290966	0.508201	3.03113	3.74208	GPD1L
Negative Regulation Of Myeloid Cell Differentiation (GO:0045638)	1/22	0.290966	0.508201	3.03113	3.74208	PRMT1
Cellular Response To Interferon-Beta (GO:0035458)	1/22	0.290966	0.508201	3.03113	3.74208	UBE2K
Regulation Of Telomere Capping (GO:1904353)	1/22	0.290966	0.508201	3.03113	3.74208	NBN
Response To Gamma Radiation (GO:0010332)	1/22	0.290966	0.508201	3.03113	3.74208	XRCC6
Ribosomal Large Subunit Assembly (GO:0000027)	1/22	0.290966	0.508201	3.03113	3.74208	RPF2
Positive Regulation Of Protein Autophosphorylation (GO:0031954)	1/22	0.290966	0.508201	3.03113	3.74208	NBN
Homologous Chromosome Segregation (GO:0045143)	1/22	0.290966	0.508201	3.03113	3.74208	PSMC3IP
Positive Regulation Of Viral Life Cycle (GO:1903902)	1/22	0.290966	0.508201	3.03113	3.74208	HMGB1
Negative Regulation Of G Protein-Coupled Receptor Signaling Pathway (GO:0045744)	1/22	0.290966	0.508201	3.03113	3.74208	STMN1
Regulation Of Catabolic Process (GO:0009894)	1/22	0.290966	0.508201	3.03113	3.74208	FAF1
Regulation Of Protein Catabolic Process (GO:0042176)	3/122	0.293509	0.510748	1.60712	1.97009	FAF1;RDX;UCHL5
Fatty Acid Metabolic Process (GO:0006631)	3/122	0.293509	0.510748	1.60712	1.97009	MSMO1;ACSL4;ACSL3
Positive Regulation Of Macromolecule Biosynthetic Process (GO:0010557)	3/122	0.293509	0.510748	1.60712	1.97009	PRMT1;CIRBP;PYM1
Positive Regulation Of Protein Transport (GO:0051222)	2/70	0.295756	0.513395	1.87376	2.28265	ACSL3;PPID
Protein K48-linked Ubiquitination (GO:0070936)	2/70	0.295756	0.513395	1.87376	2.28265	UBE2D3;UBE2K
Regulation Of Apoptotic Process (GO:0042981)	13/705	0.300314	0.517816	1.20168	1.44553	TFRC;FAF1;BNIP3;ACTL6A;HMGB1;ING5;RSL1D1;LSM8;C1QBP;PDPN;IFT57;FXN;PPID
Positive Regulation Of Cell-Substrate Adhesion (GO:0010811)	2/71	0.30149	0.517816	1.84651	2.214	VIT;C1QBP
Cytosolic Pattern Recognition Receptor Signaling Pathway (GO:0002753)	1/23	0.301968	0.517816	2.8932	3.46442	CGAS
Entrainment Of Circadian Clock By Photoperiod (GO:0043153)	1/23	0.301968	0.517816	2.8932	3.46442	PPP1CC
Translesion Synthesis (GO:0019985)	1/23	0.301968	0.517816	2.8932	3.46442	PCNA
Positive Regulation Of Neutrophil Migration (GO:1902624)	1/23	0.301968	0.517816	2.8932	3.46442	C1QBP
Positive Regulation Of Oxidoreductase Activity (GO:0051353)	1/23	0.301968	0.517816	2.8932	3.46442	FXN
Long-Chain Fatty Acid Transport (GO:0015909)	1/23	0.301968	0.517816	2.8932	3.46442	ACSL3
Protein Localization To Cell Junction (GO:1902414)	1/23	0.301968	0.517816	2.8932	3.46442	JAM3
Regulation Of Cell Junction Assembly (GO:1901888)	1/23	0.301968	0.517816	2.8932	3.46442	RAB17
Cellular Response To Hypoxia (GO:0071456)	2/72	0.307216	0.525148	1.82004	2.14801	BNIP3;PGK1
Cholesterol Homeostasis (GO:0042632)	2/72	0.307216	0.525148	1.82004	2.14801	INSIG1;CNBP
Protein-Containing Complex Organization (GO:0043933)	3/126	0.310443	0.525148	1.55454	1.81843	PPIH;PALS2;PPID
Acylglycerol Homeostasis (GO:0055090)	1/24	0.3128	0.525148	2.76727	3.2161	MTLN
Regulation Of Muscle Cell Differentiation (GO:0051147)	1/24	0.3128	0.525148	2.76727	3.2161	MAPK12
Regulation Of Proteolysis Involved In Protein Catabolic Process (GO:1903050)	1/24	0.3128	0.525148	2.76727	3.2161	UCHL5
Regulation Of Ruffle Assembly (GO:1900027)	1/24	0.3128	0.525148	2.76727	3.2161	RDX
Photoperiodism (GO:0009648)	1/24	0.3128	0.525148	2.76727	3.2161	PPP1CC
Response To Purine-Containing Compound (GO:0014074)	1/24	0.3128	0.525148	2.76727	3.2161	ATF1
Positive Regulation Of Cellular Response To Transforming Growth Factor Beta Stimulus (GO:1903846)	1/24	0.3128	0.525148	2.76727	3.2161	SNW1
Dicarboxylic Acid Transport (GO:0006835)	1/24	0.3128	0.525148	2.76727	3.2161	PDPN
Positive Regulation Of p38MAPK Cascade (GO:1900745)	1/24	0.3128	0.525148	2.76727	3.2161	PRMT1
Positive Regulation Of Peptidyl-Threonine Phosphorylation (GO:0010800)	1/24	0.3128	0.525148	2.76727	3.2161	UBE2K
Iron Ion Transport (GO:0006826)	1/24	0.3128	0.525148	2.76727	3.2161	TFRC
Positive Regulation Of Transforming Growth Factor Beta Receptor Signaling Pathway (GO:0030511)	1/24	0.3128	0.525148	2.76727	3.2161	SNW1
Cellular Response To Decreased Oxygen Levels (GO:0036294)	2/73	0.312933	0.525148	1.79431	2.08457	BNIP3;PGK1
Sterol Homeostasis (GO:0055092)	2/73	0.312933	0.525148	1.79431	2.08457	INSIG1;CNBP
Protein Tetramerization (GO:0051262)	2/73	0.312933	0.525148	1.79431	2.08457	TK1;THG1L
Regulation Of Double-Strand Break Repair Via Nonhomologous End Joining (GO:2001032)	1/25	0.323464	0.532078	2.65183	2.99304	AUNIP
Negative Regulation Of Intracellular Protein Transport (GO:0090317)	1/25	0.323464	0.532078	2.65183	2.99304	INSIG1
Negative Regulation Of Lipid Biosynthetic Process (GO:0051055)	1/25	0.323464	0.532078	2.65183	2.99304	PRMT3
Negative Regulation Of Stress Fiber Assembly (GO:0051497)	1/25	0.323464	0.532078	2.65183	2.99304	STMN1
Negative Regulation Of Telomere Maintenance Via Telomere Lengthening (GO:1904357)	1/25	0.323464	0.532078	2.65183	2.99304	TINF2
Regulation Of Monocyte Chemotaxis (GO:0090025)	1/25	0.323464	0.532078	2.65183	2.99304	HMGB1
Regulation Of Myelination (GO:0031641)	1/25	0.323464	0.532078	2.65183	2.99304	NKX6-2
Regulation Of Platelet Aggregation (GO:0090330)	1/25	0.323464	0.532078	2.65183	2.99304	PDPN
Regulation Of Synapse Organization (GO:0050807)	1/25	0.323464	0.532078	2.65183	2.99304	RAB17
Positive Regulation Of Interleukin-2 Production (GO:0032743)	1/25	0.323464	0.532078	2.65183	2.99304	STOML2
Positive Regulation Of Peptidase Activity (GO:0010952)	1/25	0.323464	0.532078	2.65183	2.99304	MAPK12
Vesicle Cargo Loading (GO:0035459)	1/25	0.323464	0.532078	2.65183	2.99304	TMED2
Wound Healing, Spreading Of Cells (GO:0044319)	1/25	0.323464	0.532078	2.65183	2.99304	PDPN
Positive Regulation Of Release Of Cytochrome C From Mitochondria (GO:0090200)	1/25	0.323464	0.532078	2.65183	2.99304	BNIP3
Long-Chain Fatty Acid Biosynthetic Process (GO:0042759)	1/25	0.323464	0.532078	2.65183	2.99304	ELOVL6
Mitotic Cell Cycle Checkpoint Signaling (GO:0007093)	1/25	0.323464	0.532078	2.65183	2.99304	NBN
Regulation Of Cell Size (GO:0008361)	1/25	0.323464	0.532078	2.65183	2.99304	RDX
Regulation Of Plasma Membrane Bounded Cell Projection Assembly (GO:0120032)	2/75	0.324336	0.532891	1.74497	1.9648	RDX;RAB17
Positive Regulation Of Protein Secretion (GO:0050714)	2/76	0.330019	0.539921	1.72131	1.90825	ACSL4;PPID
Negative Regulation Of Protein Polymerization (GO:0032272)	1/26	0.333964	0.539921	2.54563	2.79185	STMN1
Regulation Of Myeloid Cell Differentiation (GO:0045637)	1/26	0.333964	0.539921	2.54563	2.79185	PRMT1
Regulation Of Nucleotide-Excision Repair (GO:2000819)	1/26	0.333964	0.539921	2.54563	2.79185	ACTL6A
Organelle Fusion (GO:0048284)	1/26	0.333964	0.539921	2.54563	2.79185	THG1L
Plasma Membrane Invagination (GO:0099024)	1/26	0.333964	0.539921	2.54563	2.79185	GULP1
Cellular Response To Xenobiotic Stimulus (GO:0071466)	1/26	0.333964	0.539921	2.54563	2.79185	TFRC
Telomere Maintenance Via Telomere Lengthening (GO:0010833)	1/26	0.333964	0.539921	2.54563	2.79185	PTGES3
Positive Regulation Of Microtubule Polymerization Or Depolymerization (GO:0031112)	1/26	0.333964	0.539921	2.54563	2.79185	DRG1
Positive Regulation Of Monooxygenase Activity (GO:0032770)	1/26	0.333964	0.539921	2.54563	2.79185	DHFR
Protein Export From Nucleus (GO:0006611)	1/26	0.333964	0.539921	2.54563	2.79185	RAN
Protein Localization To Cell Surface (GO:0034394)	1/26	0.333964	0.539921	2.54563	2.79185	JAM3
miRNA-mediated Gene Silencing (GO:0035195)	1/26	0.333964	0.539921	2.54563	2.79185	RAN
Regulation Of Actin Filament Bundle Assembly (GO:0032231)	1/26	0.333964	0.539921	2.54563	2.79185	RDX
Positive Regulation Of Cell Population Proliferation (GO:0008284)	9/483	0.334717	0.539946	1.21216	1.32667	PRMT1;CDK4;CNBP;ACTL6A;CDC7;MVD;SINHCAF;BMI1;FXN
Negative Regulation Of Transforming Growth Factor Beta Receptor Signaling Pathway (GO:0030512)	2/77	0.335689	0.539946	1.69827	1.85378	RBBP4;SINHCAF
Positive Regulation Of Endothelial Cell Proliferation (GO:0001938)	2/77	0.335689	0.539946	1.69827	1.85378	HMGB2;HMGB1
Sphingolipid Biosynthetic Process (GO:0030148)	2/77	0.335689	0.539946	1.69827	1.85378	ELOVL6;SPTSSA
Epithelial Cell Differentiation (GO:0030855)	3/132	0.33589	0.539946	1.48178	1.61658	PCNA;PGK1;DNPH1
Regulation Of Innate Immune Response (GO:0045088)	2/78	0.341345	0.54418	1.67584	1.80129	CDC37;CGAS
Regulation Of Microtubule Polymerization Or Depolymerization (GO:0031110)	1/27	0.344301	0.54418	2.4476	2.60973	STMN1
Regulation Of Peptidase Activity (GO:0052547)	1/27	0.344301	0.54418	2.4476	2.60973	MAPK12
Peptidyl-Lysine Methylation (GO:0018022)	1/27	0.344301	0.54418	2.4476	2.60973	SMYD2
Cellular Response To Acid Chemical (GO:0071229)	1/27	0.344301	0.54418	2.4476	2.60973	RRAGB
Cellular Response To Epidermal Growth Factor Stimulus (GO:0071364)	1/27	0.344301	0.54418	2.4476	2.60973	MARS1
Phospholipid Biosynthetic Process (GO:0008654)	1/27	0.344301	0.54418	2.4476	2.60973	IDI1
Positive Regulation Of TORC1 Signaling (GO:1904263)	1/27	0.344301	0.54418	2.4476	2.60973	RRAGB
Respiratory Tube Development (GO:0030323)	1/27	0.344301	0.54418	2.4476	2.60973	PDPN
Positive Regulation Of Mitotic Cell Cycle (GO:0045931)	1/27	0.344301	0.54418	2.4476	2.60973	EIF4E
Iron-Sulfur Cluster Assembly (GO:0016226)	1/27	0.344301	0.54418	2.4476	2.60973	FXN
Metallo-Sulfur Cluster Assembly (GO:0031163)	1/27	0.344301	0.54418	2.4476	2.60973	FXN
Protein Quality Control For Misfolded Or Incompletely Synthesized Proteins (GO:0006515)	1/27	0.344301	0.54418	2.4476	2.60973	CLPP
Microtubule Polymerization Or Depolymerization (GO:0031109)	1/27	0.344301	0.54418	2.4476	2.60973	STMN1
Negative Regulation Of Notch Signaling Pathway (GO:0045746)	1/27	0.344301	0.54418	2.4476	2.60973	CHAC1
Positive Regulation Of Catabolic Process (GO:0009896)	2/79	0.346986	0.547199	1.65399	1.7507	FAF1;RDX
Positive Regulation Of Cytoskeleton Organization (GO:0051495)	2/79	0.346986	0.547199	1.65399	1.7507	PLK4;SASS6
Non-Membrane-Bounded Organelle Assembly (GO:0140694)	3/135	0.348603	0.549137	1.44788	1.52581	CIRBP;EIF2S1;HAUS1
RNA Phosphodiester Bond Hydrolysis (GO:0090501)	1/28	0.354478	0.550414	2.35683	2.44429	TOE1
Apoptotic Cell Clearance (GO:0043277)	1/28	0.354478	0.550414	2.35683	2.44429	HMGB1
Regulation Of Nitric-Oxide Synthase Activity (GO:0050999)	1/28	0.354478	0.550414	2.35683	2.44429	DHFR
Regulation Of Sodium Ion Transmembrane Transport (GO:1902305)	1/28	0.354478	0.550414	2.35683	2.44429	GPD1L
Positive Regulation Of Defense Response To Virus By Host (GO:0002230)	1/28	0.354478	0.550414	2.35683	2.44429	CGAS
Establishment Of Endothelial Barrier (GO:0061028)	1/28	0.354478	0.550414	2.35683	2.44429	RDX
Vesicle Coating (GO:0006901)	1/28	0.354478	0.550414	2.35683	2.44429	TMED2
Positive Regulation Of Protein Import Into Nucleus (GO:0042307)	1/28	0.354478	0.550414	2.35683	2.44429	RAN
Limb Development (GO:0060173)	1/28	0.354478	0.550414	2.35683	2.44429	CIBAR1
Protein Depolymerization (GO:0051261)	1/28	0.354478	0.550414	2.35683	2.44429	STMN1
Mucosal Immune Response (GO:0002385)	1/28	0.354478	0.550414	2.35683	2.44429	RAB17
Negative Regulation Of G2/M Transition Of Mitotic Cell Cycle (GO:0010972)	1/28	0.354478	0.550414	2.35683	2.44429	NBN
Negative Regulation Of Actin Filament Bundle Assembly (GO:0032232)	1/28	0.354478	0.550414	2.35683	2.44429	STMN1
Regulation Of Programmed Cell Death (GO:0043067)	4/195	0.357849	0.554395	1.3345	1.37139	RSL1D1;BNIP3;ACTL6A;IFT57
Spindle Assembly (GO:0051225)	2/81	0.358218	0.554395	1.61195	1.65485	BCCIP;HAUS1
Positive Regulation Of Growth (GO:0045927)	2/81	0.358218	0.554395	1.61195	1.65485	DNPH1;FXN
Protein Ubiquitination (GO:0016567)	8/434	0.359879	0.556356	1.1979	1.22424	RNF168;NFX1;UBE2D3;ELOC;FANCB;UCHL3;UBE2K;RAD18
Positive Regulation Of B Cell Proliferation (GO:0030890)	1/29	0.364497	0.556794	2.27254	2.29353	TFRC
Response To Interferon-Beta (GO:0035456)	1/29	0.364497	0.556794	2.27254	2.29353	UBE2K
Sarcomere Organization (GO:0045214)	1/29	0.364497	0.556794	2.27254	2.29353	CSRP2
Positive Regulation Of Microtubule Polymerization (GO:0031116)	1/29	0.364497	0.556794	2.27254	2.29353	DRG1
Glycolytic Process (GO:0006096)	1/29	0.364497	0.556794	2.27254	2.29353	PGK1
Heterotypic Cell-Cell Adhesion (GO:0034113)	1/29	0.364497	0.556794	2.27254	2.29353	JAM3
Integrated Stress Response Signaling (GO:0140467)	1/29	0.364497	0.556794	2.27254	2.29353	EIF2S1
Lipid Droplet Organization (GO:0034389)	1/29	0.364497	0.556794	2.27254	2.29353	PPID
Protein K11-linked Ubiquitination (GO:0070979)	1/29	0.364497	0.556794	2.27254	2.29353	UBE2D3
Maintenance Of Blood-Brain Barrier (GO:0035633)	1/29	0.364497	0.556794	2.27254	2.29353	JAM3
Negative Regulation Of DNA Binding (GO:0043392)	1/29	0.364497	0.556794	2.27254	2.29353	SUMO3
Epigenetic Regulation Of Gene Expression (GO:0040029)	2/83	0.36938	0.563644	1.57199	1.56559	RNF168;BMI1
Cardiac Muscle Cell Action Potential Involved In Contraction (GO:0086002)	1/30	0.374362	0.5654	2.19406	2.15574	GPD1L
Phagocytosis, Engulfment (GO:0006911)	1/30	0.374362	0.5654	2.19406	2.15574	GULP1
Response To Amino Acid (GO:0043200)	1/30	0.374362	0.5654	2.19406	2.15574	RRAGB
Response To Epidermal Growth Factor (GO:0070849)	1/30	0.374362	0.5654	2.19406	2.15574	MARS1
Positive Regulation Of Interleukin-10 Production (GO:0032733)	1/30	0.374362	0.5654	2.19406	2.15574	HMGB1
Positive Regulation Of Phosphate Metabolic Process (GO:0045937)	1/30	0.374362	0.5654	2.19406	2.15574	PTGES3
Positive Regulation Of Protein Targeting To Mitochondrion (GO:1903955)	1/30	0.374362	0.5654	2.19406	2.15574	UBE2D3
Intrinsic Apoptotic Signaling Pathway In Response To Endoplasmic Reticulum Stress (GO:0070059)	1/30	0.374362	0.5654	2.19406	2.15574	CHAC1
Prostaglandin Metabolic Process (GO:0006693)	1/30	0.374362	0.5654	2.19406	2.15574	PTGES3
Positive Regulation Of Protein Ubiquitination (GO:0031398)	2/84	0.374932	0.5654	1.55274	1.52325	DCUN1D5;BMI1
Purine Ribonucleotide Metabolic Process (GO:0009150)	2/84	0.374932	0.5654	1.55274	1.52325	GMPR2;RAN
Cellular Component Assembly (GO:0022607)	5/260	0.377081	0.568033	1.24944	1.21857	TINF2;PPIH;TRIP13;PALS2;PPID
Negative Regulation Of Cell Cycle (GO:0045786)	2/85	0.380465	0.569461	1.53395	1.48235	GMNN;IPO7
Negative Regulation Of Microtubule Polymerization Or Depolymerization (GO:0031111)	1/31	0.384074	0.569461	2.12082	2.02946	STMN1
Non-Motile Cilium Assembly (GO:1905515)	1/31	0.384074	0.569461	2.12082	2.02946	IFT57
Regulation Of Protein Autophosphorylation (GO:0031952)	1/31	0.384074	0.569461	2.12082	2.02946	NBN
Organic Cation Transport (GO:0015695)	1/31	0.384074	0.569461	2.12082	2.02946	SLC7A6
Regulation Of Protein Localization To Cell Surface (GO:2000008)	1/31	0.384074	0.569461	2.12082	2.02946	GPD1L
Regulation Of Response To Biotic Stimulus (GO:0002831)	1/31	0.384074	0.569461	2.12082	2.02946	CGAS
Response To Estradiol (GO:0032355)	1/31	0.384074	0.569461	2.12082	2.02946	H2AZ1
Positive Regulation Of Extrinsic Apoptotic Signaling Pathway (GO:2001238)	1/31	0.384074	0.569461	2.12082	2.02946	G0S2
Positive Regulation Of Leukocyte Migration (GO:0002687)	1/31	0.384074	0.569461	2.12082	2.02946	JAM3
Triglyceride Homeostasis (GO:0070328)	1/31	0.384074	0.569461	2.12082	2.02946	MTLN
Positive Regulation Of Proteolysis Involved In Protein Catabolic Process (GO:1903052)	1/31	0.384074	0.569461	2.12082	2.02946	BAG2
Protein Localization To Chromatin (GO:0071168)	1/31	0.384074	0.569461	2.12082	2.02946	RAD21
Negative Regulation Of DNA Biosynthetic Process (GO:2000279)	1/31	0.384074	0.569461	2.12082	2.02946	TINF2
Regulation Of Cell Morphogenesis (GO:0022604)	1/31	0.384074	0.569461	2.12082	2.02946	PDPN
Regulation Of Mitotic Cell Cycle Phase Transition (GO:1901990)	2/86	0.385976	0.571682	1.51562	1.44283	CDK4;ACTL6A
Regulation Of Type II Interferon Production (GO:0032649)	2/87	0.391467	0.572819	1.49771	1.40463	C1QBP;HMGB1
Positive Regulation Of Multicellular Organismal Process (GO:0051240)	7/387	0.393418	0.572819	1.17396	1.09517	RBBP4;C1QBP;ACTL6A;PDPN;G0S2;ELOVL6;SINHCAF
Negative Regulation Of Proteasomal Ubiquitin-Dependent Protein Catabolic Process (GO:0032435)	1/32	0.393636	0.572819	2.0523	1.91342	UCHL5
Amide Transport (GO:0042886)	1/32	0.393636	0.572819	2.0523	1.91342	PDPN
Regulation Of Metaphase/Anaphase Transition Of Cell Cycle (GO:1902099)	1/32	0.393636	0.572819	2.0523	1.91342	ACTL6A
Phosphatidylinositol 3-Kinase Signaling (GO:0014065)	1/32	0.393636	0.572819	2.0523	1.91342	C1QBP
Regulation Of Transcription By RNA Polymerase I (GO:0006356)	1/32	0.393636	0.572819	2.0523	1.91342	WDR43
Respiratory System Development (GO:0060541)	1/32	0.393636	0.572819	2.0523	1.91342	PDPN
Female Gamete Generation (GO:0007292)	1/32	0.393636	0.572819	2.0523	1.91342	TRIP13
Transition Metal Ion Transport (GO:0000041)	1/32	0.393636	0.572819	2.0523	1.91342	TFRC
Gluconeogenesis (GO:0006094)	1/32	0.393636	0.572819	2.0523	1.91342	PGK1
Glycosphingolipid Metabolic Process (GO:0006687)	1/32	0.393636	0.572819	2.0523	1.91342	B3GALNT1
Very Long-Chain Fatty Acid Metabolic Process (GO:0000038)	1/32	0.393636	0.572819	2.0523	1.91342	ELOVL6
Histone Lysine Methylation (GO:0034968)	1/32	0.393636	0.572819	2.0523	1.91342	SMYD2
miRNA Processing (GO:0035196)	1/32	0.393636	0.572819	2.0523	1.91342	SRSF3
Protein Transmembrane Import Into Intracellular Organelle (GO:0044743)	1/32	0.393636	0.572819	2.0523	1.91342	TIMM23
Purine Ribonucleoside Triphosphate Metabolic Process (GO:0009205)	1/32	0.393636	0.572819	2.0523	1.91342	RAN
Regulation Of Cold-Induced Thermogenesis (GO:0120161)	3/146	0.394913	0.572908	1.33576	1.24104	G0S2;ELOVL6;PGAM5
Negative Regulation Of Response To External Stimulus (GO:0032102)	3/146	0.394913	0.572908	1.33576	1.24104	FNDC4;C1QBP;CGAS
Positive Regulation Of Cellular Catabolic Process (GO:0031331)	3/146	0.394913	0.572908	1.33576	1.24104	BNIP3;HMGB1;MTLN
Positive Regulation Of Cell Adhesion (GO:0045785)	2/88	0.396935	0.57525	1.48022	1.3677	VIT;C1QBP
Negative Regulation Of Protein Metabolic Process (GO:0051248)	3/147	0.399086	0.576426	1.32641	1.21841	DHFR;PUS7;TYMS
ERAD Pathway (GO:0036503)	2/89	0.40238	0.576426	1.46313	1.33197	FAF1;GET4
Organic Anion Transport (GO:0015711)	2/89	0.40238	0.576426	1.46313	1.33197	SLC35B2;SLCO4A1
Signal Transduction By P53 Class Mediator (GO:0072331)	1/33	0.403049	0.576426	1.98807	1.80655	NBN
Positive Regulation Of Establishment Of Protein Localization To Mitochondrion (GO:1903749)	1/33	0.403049	0.576426	1.98807	1.80655	UBE2D3
Positive Regulation Of Interleukin-12 Production (GO:0032735)	1/33	0.403049	0.576426	1.98807	1.80655	HMGB1
Glycolipid Metabolic Process (GO:0006664)	1/33	0.403049	0.576426	1.98807	1.80655	B3GALNT1
Positive Regulation Of Reproductive Process (GO:2000243)	1/33	0.403049	0.576426	1.98807	1.80655	C1QBP
Lung Development (GO:0030324)	1/33	0.403049	0.576426	1.98807	1.80655	PDPN
Regulation Of G0 To G1 Transition (GO:0070316)	1/33	0.403049	0.576426	1.98807	1.80655	ACTL6A
Regulation Of Activated T Cell Proliferation (GO:0046006)	1/33	0.403049	0.576426	1.98807	1.80655	HMGB1
Negative Regulation Of Blood Vessel Endothelial Cell Migration (GO:0043537)	1/33	0.403049	0.576426	1.98807	1.80655	HMGB1
Regulation Of Cell Adhesion Mediated By Integrin (GO:0033628)	1/33	0.403049	0.576426	1.98807	1.80655	JAM3
Negative Regulation Of Nucleic Acid-Templated Transcription (GO:1903507)	8/456	0.411577	0.584944	1.13777	1.01007	XRCC6;SNW1;NKX6-2;RBBP4;CBX3;GMNN;HMGB2;YAF2
DNA Damage Checkpoint Signaling (GO:0000077)	1/34	0.412317	0.584944	1.92772	1.70789	NBN
Apoptotic Mitochondrial Changes (GO:0008637)	1/34	0.412317	0.584944	1.92772	1.70789	BNIP3
Cellular Response To Hydrogen Peroxide (GO:0070301)	1/34	0.412317	0.584944	1.92772	1.70789	FXN
Membrane Protein Proteolysis (GO:0033619)	1/34	0.412317	0.584944	1.92772	1.70789	CLPP
Regulation Of DNA Biosynthetic Process (GO:2000278)	1/34	0.412317	0.584944	1.92772	1.70789	ING5
Negative Regulation Of JNK Cascade (GO:0046329)	1/34	0.412317	0.584944	1.92772	1.70789	PRMT1
Negative Regulation Of Ras Protein Signal Transduction (GO:0046580)	1/34	0.412317	0.584944	1.92772	1.70789	STMN1
Cellular Response To Organic Cyclic Compound (GO:0071407)	3/152	0.419827	0.591358	1.28157	1.11229	H2AZ1;BLM;INSIG1
Adherens Junction Organization (GO:0034332)	1/35	0.421442	0.591358	1.87093	1.61662	JAM3
Neutral Amino Acid Transport (GO:0015804)	1/35	0.421442	0.591358	1.87093	1.61662	SLC7A6
Cellular Response To Amino Acid Stimulus (GO:0071230)	1/35	0.421442	0.591358	1.87093	1.61662	RRAGB
Regulation Of Sodium Ion Transport (GO:0002028)	1/35	0.421442	0.591358	1.87093	1.61662	GPD1L
Response To Exogenous dsRNA (GO:0043330)	1/35	0.421442	0.591358	1.87093	1.61662	CGAS
Positive Regulation Of Cell Development (GO:0010720)	1/35	0.421442	0.591358	1.87093	1.61662	SNW1
tRNA Aminoacylation For Protein Translation (GO:0006418)	1/35	0.421442	0.591358	1.87093	1.61662	MARS1
Hexose Biosynthetic Process (GO:0019319)	1/35	0.421442	0.591358	1.87093	1.61662	PGK1
Positive Regulation Of Substrate Adhesion-Dependent Cell Spreading (GO:1900026)	1/35	0.421442	0.591358	1.87093	1.61662	C1QBP
Intrinsic Apoptotic Signaling Pathway By P53 Class Mediator (GO:0072332)	1/35	0.421442	0.591358	1.87093	1.61662	SNW1
Regulation Of Peptidyl-Serine Phosphorylation (GO:0033135)	2/93	0.423923	0.59425	1.39853	1.20022	TFRC;GPD1L
Epithelium Development (GO:0060429)	3/154	0.428059	0.599452	1.26447	1.0729	PCNA;PGK1;DNPH1
COPII-coated Vesicle Budding (GO:0090114)	1/36	0.430425	0.600386	1.81738	1.53202	TMED2
DNA Damage Response, Signal Transduction By P53 Class Mediator (GO:0030330)	1/36	0.430425	0.600386	1.81738	1.53202	NBN
Regulation Of Peptidyl-Threonine Phosphorylation (GO:0010799)	1/36	0.430425	0.600386	1.81738	1.53202	UBE2K
Histone Deacetylation (GO:0016575)	1/36	0.430425	0.600386	1.81738	1.53202	RBBP4
Negative Regulation Of Endothelial Cell Migration (GO:0010596)	1/37	0.43927	0.60614	1.76681	1.45345	HMGB1
Regulation Of Defense Response To Virus By Host (GO:0050691)	1/37	0.43927	0.60614	1.76681	1.45345	CGAS
Negative Regulation Of Stress-Activated MAPK Cascade (GO:0032873)	1/37	0.43927	0.60614	1.76681	1.45345	PRMT1
Negative Regulation Of Transferase Activity (GO:0051348)	1/37	0.43927	0.60614	1.76681	1.45345	TINF2
Regulation Of p38MAPK Cascade (GO:1900744)	1/37	0.43927	0.60614	1.76681	1.45345	PRMT1
Regulation Of Sodium Ion Transmembrane Transporter Activity (GO:2000649)	1/37	0.43927	0.60614	1.76681	1.45345	GPD1L
Protein Acylation (GO:0043543)	1/37	0.43927	0.60614	1.76681	1.45345	ING5
Mitochondrion Disassembly (GO:0061726)	1/37	0.43927	0.60614	1.76681	1.45345	BNIP3
Muscle Cell Differentiation (GO:0042692)	1/37	0.43927	0.60614	1.76681	1.45345	MTLN
Muscle Tissue Development (GO:0060537)	1/37	0.43927	0.60614	1.76681	1.45345	CSRP2
Regulation Of Cellular Component Biogenesis (GO:0044087)	1/37	0.43927	0.60614	1.76681	1.45345	RDX
Cellular Response To Oxygen-Containing Compound (GO:1901701)	7/406	0.441467	0.608578	1.11696	0.913284	H2AZ1;SNW1;GUCY1B1;RRAGB;INSIG1;HMGB2;HMGB1
Regulation Of Protein Localization (GO:0032880)	2/97	0.445058	0.612931	1.33937	1.08429	RSL1D1;SUMO3
RNA 3'-End Processing (GO:0031123)	1/38	0.447977	0.613959	1.71897	1.38036	TOE1
Regulation Of Protein Import Into Nucleus (GO:0042306)	1/38	0.447977	0.613959	1.71897	1.38036	RAN
Response To Transforming Growth Factor Beta (GO:0071559)	1/38	0.447977	0.613959	1.71897	1.38036	FNDC4
Establishment Of Protein Localization To Plasma Membrane (GO:0061951)	1/38	0.447977	0.613959	1.71897	1.38036	RDX
Positive Regulation Of Myoblast Differentiation (GO:0045663)	1/38	0.447977	0.613959	1.71897	1.38036	ACTL6A
MAPK Cascade (GO:0000165)	2/98	0.450275	0.615913	1.32535	1.05749	PPP1CC;MAPK12
Positive Regulation Of Cold-Induced Thermogenesis (GO:0120162)	2/98	0.450275	0.615913	1.32535	1.05749	G0S2;ELOVL6
Negative Regulation Of Cellular Process (GO:0048523)	9/537	0.453442	0.617325	1.08513	0.858219	ING5;BLM;RBBP4;ACTL6A;PDPN;GMNN;SMYD2;OSGIN2;SINHCAF
RNA Transport (GO:0050658)	1/39	0.45655	0.617325	1.67365	1.31224	DDX39A
Negative Regulation Of Proteasomal Protein Catabolic Process (GO:1901799)	1/39	0.45655	0.617325	1.67365	1.31224	UCHL5
Negative Regulation Of Transport (GO:0051051)	1/39	0.45655	0.617325	1.67365	1.31224	YRDC
Regulation Of Mitochondrial Membrane Potential (GO:0051881)	1/39	0.45655	0.617325	1.67365	1.31224	MTLN
Negative Regulation Of Ubiquitin-Dependent Protein Catabolic Process (GO:2000059)	1/39	0.45655	0.617325	1.67365	1.31224	UCHL5
Carboxylic Acid Transmembrane Transport (GO:1905039)	1/39	0.45655	0.617325	1.67365	1.31224	SLC7A6
Regulation Of Protein Targeting To Mitochondrion (GO:1903214)	1/39	0.45655	0.617325	1.67365	1.31224	UBE2D3
Positive Regulation Of Cytokinesis (GO:0032467)	1/39	0.45655	0.617325	1.67365	1.31224	CENPV
Positive Regulation Of Pattern Recognition Receptor Signaling Pathway (GO:0062208)	1/39	0.45655	0.617325	1.67365	1.31224	HMGB1
Vitamin Transport (GO:0051180)	1/39	0.45655	0.617325	1.67365	1.31224	PDPN
Internal Peptidyl-Lysine Acetylation (GO:0018393)	1/39	0.45655	0.617325	1.67365	1.31224	ACTL6A
Regulation Of Macromolecule Metabolic Process (GO:0060255)	3/162	0.460545	0.622132	1.20036	0.93069	HNRNPDL;CDK4;BMI1
Protein Localization (GO:0008104)	6/351	0.462099	0.622188	1.10669	0.854341	RRAGB;TMED2;TIMM23;SPTSSA;RAB17;JAM3
Regulation Of Cytokine-Mediated Signaling Pathway (GO:0001959)	1/40	0.464989	0.622188	1.63065	1.24866	CDC37
L-alpha-amino Acid Transmembrane Transport (GO:1902475)	1/40	0.464989	0.622188	1.63065	1.24866	SLC7A6
Regulation Of Microtubule Cytoskeleton Organization (GO:0070507)	1/40	0.464989	0.622188	1.63065	1.24866	STMN1
Positive Regulation Of Catalytic Activity (GO:0043085)	1/40	0.464989	0.622188	1.63065	1.24866	FXN
Positive Regulation Of Insulin Secretion (GO:0032024)	1/40	0.464989	0.622188	1.63065	1.24866	ACSL4
Positive Regulation Of Monoatomic Ion Transport (GO:0043270)	1/40	0.464989	0.622188	1.63065	1.24866	GPD1L
Water-Soluble Vitamin Metabolic Process (GO:0006767)	1/40	0.464989	0.622188	1.63065	1.24866	DHFR
Protein Deacetylation (GO:0006476)	1/40	0.464989	0.622188	1.63065	1.24866	RBBP4
Negative Regulation Of Cell-Cell Adhesion (GO:0022408)	1/40	0.464989	0.622188	1.63065	1.24866	RDX
Regulation Of Dendrite Development (GO:0050773)	1/41	0.473299	0.630322	1.58981	1.18922	RAB17
Negative Regulation Of mRNA Catabolic Process (GO:1902373)	1/41	0.473299	0.630322	1.58981	1.18922	CIRBP
Negative Regulation Of Proteolysis (GO:0045861)	1/41	0.473299	0.630322	1.58981	1.18922	CHAC1
Carbohydrate Catabolic Process (GO:0016052)	1/41	0.473299	0.630322	1.58981	1.18922	PGK1
Cellular Response To Retinoic Acid (GO:0071300)	1/41	0.473299	0.630322	1.58981	1.18922	SNW1
Positive Regulation Of Kinase Activity (GO:0033674)	2/104	0.480977	0.638209	1.24701	0.912729	XRCC6;NBN
DNA Integrity Checkpoint Signaling (GO:0031570)	1/42	0.481479	0.638209	1.55095	1.13358	NBN
Amino Acid Transmembrane Transport (GO:0003333)	1/42	0.481479	0.638209	1.55095	1.13358	SLC7A6
Ceramide Biosynthetic Process (GO:0046513)	1/42	0.481479	0.638209	1.55095	1.13358	SPTSSA
Modulation By Host Of Symbiont Process (GO:0051851)	1/42	0.481479	0.638209	1.55095	1.13358	SNW1
Positive Regulation Of Stress-Activated MAPK Cascade (GO:0032874)	2/105	0.485992	0.642983	1.23484	0.891014	PRMT1;HMGB1
Intrinsic Apoptotic Signaling Pathway (GO:0097193)	2/105	0.485992	0.642983	1.23484	0.891014	BNIP3;CHAC1
Regulation Of Filopodium Assembly (GO:0051489)	1/43	0.489533	0.643452	1.51395	1.08142	RAB17
Positive Regulation Of Cell Division (GO:0051781)	1/43	0.489533	0.643452	1.51395	1.08142	CENPV
Energy Derivation By Oxidation Of Organic Compounds (GO:0015980)	1/43	0.489533	0.643452	1.51395	1.08142	MTLN
Positive Regulation Of miRNA Transcription (GO:1902895)	1/43	0.489533	0.643452	1.51395	1.08142	GNL3
Positive Regulation Of Transcription Elongation By RNA Polymerase II (GO:0032968)	1/43	0.489533	0.643452	1.51395	1.08142	MED18
Negative Regulation Of BMP Signaling Pathway (GO:0030514)	1/43	0.489533	0.643452	1.51395	1.08142	UBE2D3
Regulation Of Cellular Component Size (GO:0032535)	1/43	0.489533	0.643452	1.51395	1.08142	RDX
Positive Regulation Of Cell Growth (GO:0030307)	2/106	0.490976	0.644748	1.2229	0.869924	DNPH1;FXN
Positive Regulation Of T Cell Activation (GO:0050870)	2/107	0.49593	0.647848	1.21119	0.849436	TFRC;ACTL6A
Positive Regulation Of Autophagy (GO:0010508)	2/107	0.49593	0.647848	1.21119	0.849436	BNIP3;HMGB1
Regulation Of Transport (GO:0051049)	1/44	0.497463	0.647848	1.47866	1.03245	YRDC
Regulation Of Viral Entry Into Host Cell (GO:0046596)	1/44	0.497463	0.647848	1.47866	1.03245	HMGB1
Positive Regulation Of Cytokine-Mediated Signaling Pathway (GO:0001961)	1/44	0.497463	0.647848	1.47866	1.03245	UBE2K
Positive Regulation Of Nucleocytoplasmic Transport (GO:0046824)	1/44	0.497463	0.647848	1.47866	1.03245	RAN
Mitotic Spindle Assembly (GO:0090307)	1/44	0.497463	0.647848	1.47866	1.03245	BCCIP
Regulation Of B Cell Proliferation (GO:0030888)	1/44	0.497463	0.647848	1.47866	1.03245	TFRC
Regulation Of DNA-templated Transcription Elongation (GO:0032784)	1/44	0.497463	0.647848	1.47866	1.03245	WDR43
Positive Regulation Of Metabolic Process (GO:0009893)	2/108	0.500853	0.651662	1.19971	0.829528	G0S2;ELOVL6
Neuron Differentiation (GO:0030182)	3/173	0.50386	0.653215	1.12205	0.769119	TDP2;BCCIP;ACSL4
Regulation Of Cellular Metabolic Process (GO:0031323)	1/45	0.505269	0.653215	1.44498	0.986439	RSL1D1
Positive Regulation Of Innate Immune Response (GO:0045089)	1/45	0.505269	0.653215	1.44498	0.986439	UBE2K
Hexose Metabolic Process (GO:0019318)	1/45	0.505269	0.653215	1.44498	0.986439	GALK1
Zymogen Activation (GO:0031638)	1/45	0.505269	0.653215	1.44498	0.986439	PGK1
Regulation Of Apoptotic Signaling Pathway (GO:2001233)	1/45	0.505269	0.653215	1.44498	0.986439	ING5
Regulation Of Proteasomal Ubiquitin-Dependent Protein Catabolic Process (GO:0032434)	2/109	0.505745	0.653215	1.18843	0.810182	BAG2;UCHL5
Positive Regulation Of Cysteine-Type Endopeptidase Activity Involved In Apoptotic Process (GO:0043280)	2/109	0.505745	0.653215	1.18843	0.810182	HMGB1;IFT57
Positive Regulation Of Cellular Biosynthetic Process (GO:0031328)	3/174	0.50771	0.655155	1.11544	0.756092	PRMT1;CIRBP;PYM1
Regulation Of JNK Cascade (GO:0046328)	2/110	0.510606	0.656526	1.17737	0.791377	PRMT1;HMGB1
Regulation Of Interleukin-10 Production (GO:0032653)	1/46	0.512955	0.656526	1.4128	0.943141	HMGB1
Amino Acid Transport (GO:0006865)	1/46	0.512955	0.656526	1.4128	0.943141	SLC7A6
Positive Regulation Of Blood Vessel Endothelial Cell Migration (GO:0043536)	1/46	0.512955	0.656526	1.4128	0.943141	HMGB1
Response To Hydrogen Peroxide (GO:0042542)	1/46	0.512955	0.656526	1.4128	0.943141	FXN
Positive Regulation Of Peptide Hormone Secretion (GO:0090277)	1/46	0.512955	0.656526	1.4128	0.943141	ACSL4
Intracellular Protein Transmembrane Transport (GO:0065002)	1/46	0.512955	0.656526	1.4128	0.943141	TIMM23
Myofibril Assembly (GO:0030239)	1/46	0.512955	0.656526	1.4128	0.943141	CSRP2
Negative Regulation Of Cold-Induced Thermogenesis (GO:0120163)	1/46	0.512955	0.656526	1.4128	0.943141	PGAM5
Regulation Of Autophagy (GO:0010506)	4/241	0.515333	0.658974	1.07294	0.711298	RRAGB;BNIP3;HMGB1;EIF4E
Protein Deubiquitination (GO:0016579)	2/112	0.520234	0.661418	1.15584	0.755318	UCHL3;UCHL5
Regulation Of Interleukin-2 Production (GO:0032663)	1/47	0.520521	0.661418	1.38202	0.902353	STOML2
Positive Regulation Of TOR Signaling (GO:0032008)	1/47	0.520521	0.661418	1.38202	0.902353	RRAGB
Response To Organonitrogen Compound (GO:0010243)	1/47	0.520521	0.661418	1.38202	0.902353	ATF1
Positive Regulation Of Epithelial To Mesenchymal Transition (GO:0010718)	1/47	0.520521	0.661418	1.38202	0.902353	PDPN
Positive Regulation Of Lymphocyte Activation (GO:0051251)	1/47	0.520521	0.661418	1.38202	0.902353	XRCC6
Regulation Of T Cell Differentiation (GO:0045580)	1/47	0.520521	0.661418	1.38202	0.902353	ACTL6A
Cilium Assembly (GO:0060271)	4/243	0.521824	0.662477	1.06386	0.691959	PLK4;RAB17;CIBAR1;IFT57
Regulation Of Protein Ubiquitination (GO:0031396)	2/113	0.525	0.665911	1.14537	0.738029	BAG2;PRMT3
Cellular Response To Mechanical Stimulus (GO:0071260)	1/48	0.527971	0.667881	1.35254	0.86389	BNIP3
Regulation Of Tumor Necrosis Factor-Mediated Signaling Pathway (GO:0010803)	1/48	0.527971	0.667881	1.35254	0.86389	UBE2K
Post-Translational Protein Modification (GO:0043687)	1/48	0.527971	0.667881	1.35254	0.86389	UCHL3
Response To Endoplasmic Reticulum Stress (GO:0034976)	2/114	0.529734	0.669512	1.13509	0.721212	CHAC1;EIF2S1
Regulation Of Mitotic Metaphase/Anaphase Transition (GO:0030071)	1/49	0.535305	0.672343	1.3243	0.82758	ACTL6A
Neurogenesis (GO:0022008)	1/49	0.535305	0.672343	1.3243	0.82758	CHAC1
Autophagy Of Mitochondrion (GO:0000422)	1/49	0.535305	0.672343	1.3243	0.82758	BNIP3
Fatty Acid Beta-Oxidation (GO:0006635)	1/49	0.535305	0.672343	1.3243	0.82758	MTLN
Positive Regulation Of miRNA Metabolic Process (GO:2000630)	1/49	0.535305	0.672343	1.3243	0.82758	GNL3
Positive Regulation Of Nervous System Development (GO:0051962)	1/49	0.535305	0.672343	1.3243	0.82758	SNW1
Intrinsic Apoptotic Signaling Pathway In Response To DNA Damage (GO:0008630)	1/49	0.535305	0.672343	1.3243	0.82758	SNW1
Blood Circulation (GO:0008015)	1/50	0.542525	0.677797	1.29721	0.793269	GUCY1B1
Cell Chemotaxis (GO:0060326)	1/50	0.542525	0.677797	1.29721	0.793269	HMGB2
Steroid Biosynthetic Process (GO:0006694)	1/50	0.542525	0.677797	1.29721	0.793269	MSMO1
Mitotic Metaphase Plate Congression (GO:0007080)	1/50	0.542525	0.677797	1.29721	0.793269	CDCA5
Pyruvate Metabolic Process (GO:0006090)	1/50	0.542525	0.677797	1.29721	0.793269	PGK1
Regulation Of TORC1 Signaling (GO:1903432)	1/50	0.542525	0.677797	1.29721	0.793269	RRAGB
Cellular Response To Molecule Of Bacterial Origin (GO:0071219)	2/117	0.543745	0.67872	1.10531	0.673437	HMGB2;HMGB1
Regulation Of Protein Binding (GO:0043393)	2/118	0.54835	0.683054	1.09572	0.658356	BAG2;RAN
Amide Biosynthetic Process (GO:0043604)	1/51	0.549634	0.683054	1.2712	0.760816	SPTSSA
Regulation Of Synapse Assembly (GO:0051963)	1/51	0.549634	0.683054	1.2712	0.760816	RAB17
Metaphase Plate Congression (GO:0051310)	1/51	0.549634	0.683054	1.2712	0.760816	CDCA5
Receptor Internalization (GO:0031623)	1/51	0.549634	0.683054	1.2712	0.760816	TFRC
Proteasome-Mediated Ubiquitin-Dependent Protein Catabolic Process (GO:0043161)	5/319	0.552359	0.685838	1.01159	0.600436	PSMD7;FAF1;UBE2D3;UBXN7;UBE2K
Regulation Of Nucleic Acid-Templated Transcription (GO:1903506)	7/452	0.554053	0.686918	0.99911	0.58997	ING5;NKX6-2;RBBP4;CNBP;ACTL6A;SRSF10;YAF2
Negative Regulation Of Innate Immune Response (GO:0045824)	1/52	0.556632	0.686918	1.24621	0.730092	CGAS
Rho Protein Signal Transduction (GO:0007266)	1/52	0.556632	0.686918	1.24621	0.730092	PDPN
Arachidonic Acid Metabolic Process (GO:0019369)	1/52	0.556632	0.686918	1.24621	0.730092	PTGES3
Cardiac Muscle Tissue Development (GO:0048738)	1/52	0.556632	0.686918	1.24621	0.730092	PRMT1
Fatty Acid Oxidation (GO:0019395)	1/52	0.556632	0.686918	1.24621	0.730092	MTLN
Positive Regulation Of Transcription Initiation By RNA Polymerase II (GO:0060261)	1/52	0.556632	0.686918	1.24621	0.730092	MED18
Positive Regulation Of DNA-templated Transcription (GO:0045893)	19/1243	0.559155	0.689429	0.985036	0.572629	ATF1;H2AZ1;XRCC6;BLM;ANKRD49;ALYREF;CNBP;ACTL6A;HMGB2;HMGB1;WDR43;UCHL5;GNL3;SNW1;PHF5A;RBBP4;TFAM;UBA2;YAF2
Organelle Assembly (GO:0070925)	5/322	0.56069	0.690719	1.00186	0.579664	PLK4;ABCB6;RAB17;CIBAR1;IFT57
Negative Regulation Of Metabolic Process (GO:0009892)	1/53	0.563522	0.691195	1.22218	0.70098	PGAM5
Carboxylic Acid Transport (GO:0046942)	1/53	0.563522	0.691195	1.22218	0.70098	PDPN
Cellular Response To Alcohol (GO:0097306)	1/53	0.563522	0.691195	1.22218	0.70098	BLM
Positive Regulation Of Chemokine Production (GO:0032722)	1/53	0.563522	0.691195	1.22218	0.70098	HMGB1
mRNA Stabilization (GO:0048255)	1/53	0.563522	0.691195	1.22218	0.70098	CIRBP
Intracellular Monoatomic Cation Homeostasis (GO:0030003)	3/190	0.567079	0.694799	1.01916	0.578126	STOML2;TFRC;FXN
Regulation Of Myoblast Differentiation (GO:0045661)	1/54	0.570306	0.694799	1.19906	0.673371	ACTL6A
Organelle Disassembly (GO:1903008)	1/54	0.570306	0.694799	1.19906	0.673371	DENR
Regulation Of Smooth Muscle Cell Proliferation (GO:0048660)	1/54	0.570306	0.694799	1.19906	0.673371	XRCC6
Endoplasmic Reticulum Organization (GO:0007029)	1/54	0.570306	0.694799	1.19906	0.673371	GET4
Protein K63-linked Ubiquitination (GO:0070534)	1/54	0.570306	0.694799	1.19906	0.673371	RNF168
Regulation Of Blood Vessel Endothelial Cell Migration (GO:0043535)	1/54	0.570306	0.694799	1.19906	0.673371	HMGB1
Organonitrogen Compound Biosynthetic Process (GO:1901566)	2/123	0.570885	0.694799	1.05018	0.588694	ELOVL6;SPTSSA
Positive Regulation Of Epithelial Cell Proliferation (GO:0050679)	2/123	0.570885	0.694799	1.05018	0.588694	HMGB2;SAAL1
Neuron Projection Development (GO:0031175)	3/192	0.574187	0.69776	1.00827	0.559389	PRMT1;STMN1;HMGB1
Negative Regulation Of Growth (GO:0045926)	2/124	0.575294	0.69776	1.04152	0.575827	ING5;OSGIN2
Cellular Response To Lipopolysaccharide (GO:0071222)	2/124	0.575294	0.69776	1.04152	0.575827	HMGB2;HMGB1
Protein Dephosphorylation (GO:0006470)	2/124	0.575294	0.69776	1.04152	0.575827	PPP1CC;PGAM5
Ceramide Metabolic Process (GO:0006672)	1/55	0.576984	0.69921	1.17679	0.647167	SPTSSA
Regulation Of Cell Differentiation (GO:0045595)	3/193	0.577714	0.699495	1.00291	0.550275	RBBP4;ACTL6A;SINHCAF
Regulation Of Mitotic Cell Cycle (GO:0007346)	2/125	0.579669	0.701261	1.033	0.56329	GMNN;EIF4E
RNA Polymerase II Preinitiation Complex Assembly (GO:0051123)	1/56	0.583559	0.702305	1.15534	0.622278	MED18
Pattern Recognition Receptor Signaling Pathway (GO:0002221)	1/56	0.583559	0.702305	1.15534	0.622278	CGAS
Positive Regulation Of DNA-templated Transcription Initiation (GO:2000144)	1/56	0.583559	0.702305	1.15534	0.622278	MED18
Positive Regulation Of DNA-templated Transcription, Elongation (GO:0032786)	1/56	0.583559	0.702305	1.15534	0.622278	MED18
Positive Regulation Of Cellular Metabolic Process (GO:0031325)	1/56	0.583559	0.702305	1.15534	0.622278	CGAS
Cellular Response To Starvation (GO:0009267)	2/126	0.584012	0.702305	1.02461	0.551072	RRAGB;EIF2S1
Positive Regulation Of Intracellular Protein Transport (GO:0090316)	2/126	0.584012	0.702305	1.02461	0.551072	UBE2D3;RAN
Positive Regulation Of Signal Transduction (GO:0009967)	4/266	0.593257	0.712816	0.969316	0.506107	ING5;SNW1;CIBAR1;UCHL5
Response To Organic Cyclic Compound (GO:0014070)	1/58	0.596404	0.715382	1.11469	0.576111	ATF1
Muscle Organ Development (GO:0007517)	1/58	0.596404	0.715382	1.11469	0.576111	MAPK12
Regulation Of miRNA Transcription (GO:1902893)	1/59	0.602678	0.718637	1.09541	0.554686	GNL3
Regulation Of Type I Interferon Production (GO:0032479)	1/59	0.602678	0.718637	1.09541	0.554686	CGAS
Transcription Preinitiation Complex Assembly (GO:0070897)	1/59	0.602678	0.718637	1.09541	0.554686	MED18
Glucose Metabolic Process (GO:0006006)	1/59	0.602678	0.718637	1.09541	0.554686	PGK1
Positive Regulation Of Protein Binding (GO:0032092)	1/59	0.602678	0.718637	1.09541	0.554686	RAN
Mitotic Cytokinesis (GO:0000281)	1/59	0.602678	0.718637	1.09541	0.554686	STMN1
Regulation Of Cell Death (GO:0010941)	1/59	0.602678	0.718637	1.09541	0.554686	FAF1
Regulation Of Extrinsic Apoptotic Signaling Pathway (GO:2001236)	1/60	0.608855	0.723559	1.07679	0.534278	G0S2
Response To Retinoic Acid (GO:0032526)	1/60	0.608855	0.723559	1.07679	0.534278	SNW1
Sterol Metabolic Process (GO:0016125)	1/60	0.608855	0.723559	1.07679	0.534278	MSMO1
Histone Acetylation (GO:0016573)	1/60	0.608855	0.723559	1.07679	0.534278	ACTL6A
Negative Regulation Of Cell Motility (GO:2000146)	2/133	0.613481	0.728444	0.969515	0.473711	RBBP4;SINHCAF
Positive Regulation Of Interleukin-8 Production (GO:0032757)	1/61	0.614936	0.728947	1.05879	0.514824	HMGB1
Fatty Acid Catabolic Process (GO:0009062)	1/61	0.614936	0.728947	1.05879	0.514824	MTLN
Plasma Membrane Bounded Cell Projection Assembly (GO:0120031)	4/275	0.61944	0.73367	0.936691	0.448618	PLK4;RAB17;CIBAR1;IFT57
Regulation Of Embryonic Development (GO:0045995)	1/62	0.620923	0.734196	1.04138	0.496269	UCHL5
Phosphatidylinositol-Mediated Signaling (GO:0048015)	1/62	0.620923	0.734196	1.04138	0.496269	C1QBP
Protein Polymerization (GO:0051258)	1/63	0.626817	0.740545	1.02453	0.478561	UBE2K
Protein Localization To Plasma Membrane (GO:0072659)	2/137	0.629593	0.741818	0.940596	0.435197	RDX;TMED2
Positive Regulation Of T Cell Differentiation (GO:0045582)	1/64	0.632619	0.741818	1.00822	0.46165	ACTL6A
Response To Metal Ion (GO:0010038)	1/64	0.632619	0.741818	1.00822	0.46165	FXN
Positive Regulation Of Cysteine-Type Endopeptidase Activity (GO:2001056)	1/64	0.632619	0.741818	1.00822	0.46165	HMGB1
Endocytic Recycling (GO:0032456)	1/64	0.632619	0.741818	1.00822	0.46165	RAB17
Positive Regulation Of Interleukin-1 Production (GO:0032732)	1/64	0.632619	0.741818	1.00822	0.46165	HMGB1
Positive Regulation Of Macroautophagy (GO:0016239)	1/64	0.632619	0.741818	1.00822	0.46165	BNIP3
Positive Regulation Of Type I Interferon Production (GO:0032481)	1/64	0.632619	0.741818	1.00822	0.46165	CGAS
Negative Regulation Of Cell Death (GO:0060548)	1/64	0.632619	0.741818	1.00822	0.46165	BNIP3
Positive Regulation Of Cell Cycle (GO:0045787)	1/65	0.638332	0.747277	0.992415	0.445492	EIF4E
Fatty Acid Biosynthetic Process (GO:0006633)	1/65	0.638332	0.747277	0.992415	0.445492	ELOVL6
Negative Regulation Of Immune Response (GO:0050777)	1/66	0.643956	0.752614	0.977097	0.430045	CGAS
Regulation Of Endocytosis (GO:0030100)	1/66	0.643956	0.752614	0.977097	0.430045	RAB17
Protein Localization To Cell Periphery (GO:1990778)	2/142	0.648993	0.757206	0.906772	0.392028	RDX;TMED2
Activation Of Cysteine-Type Endopeptidase Activity Involved In Apoptotic Process (GO:0006919)	1/67	0.649493	0.757206	0.962244	0.415269	IFT57
Extrinsic Apoptotic Signaling Pathway (GO:0097191)	1/67	0.649493	0.757206	0.962244	0.415269	G0S2
Skin Development (GO:0043588)	1/68	0.654944	0.762932	0.947834	0.401128	ABCB6
Regulation Of Monoatomic Ion Transmembrane Transporter Activity (GO:0032412)	1/69	0.660311	0.767285	0.933847	0.387589	GPD1L
Response To Molecule Of Bacterial Origin (GO:0002237)	1/69	0.660311	0.767285	0.933847	0.387589	HMGB2
Establishment Of Protein Localization To Membrane (GO:0090150)	1/69	0.660311	0.767285	0.933847	0.387589	RDX
Negative Regulation Of Epithelial Cell Proliferation (GO:0050680)	1/70	0.665594	0.770889	0.920266	0.374618	TINF2
Sulfur Compound Biosynthetic Process (GO:0044272)	1/70	0.665594	0.770889	0.920266	0.374618	MAT2A
Positive Regulation Of Protein Polymerization (GO:0032273)	1/70	0.665594	0.770889	0.920266	0.374618	DRG1
Regulation Of Notch Signaling Pathway (GO:0008593)	1/70	0.665594	0.770889	0.920266	0.374618	CHAC1
Regulation Of Hydrolase Activity (GO:0051336)	1/71	0.670796	0.772948	0.907074	0.362186	RDX
Negative Regulation Of Protein Binding (GO:0032091)	1/71	0.670796	0.772948	0.907074	0.362186	BAG2
Negative Regulation Of Supramolecular Fiber Organization (GO:1902904)	1/71	0.670796	0.772948	0.907074	0.362186	STMN1
Cell-Cell Junction Assembly (GO:0007043)	1/71	0.670796	0.772948	0.907074	0.362186	JAM3
Lipid Biosynthetic Process (GO:0008610)	1/71	0.670796	0.772948	0.907074	0.362186	MVD
Negative Regulation Of Cellular Response To Growth Factor Stimulus (GO:0090288)	1/71	0.670796	0.772948	0.907074	0.362186	UBE2D3
Defense Response To Symbiont (GO:0140546)	2/148	0.671201	0.772948	0.86924	0.346554	BNIP3;CGAS
Regulation Of Cellular Localization (GO:0060341)	1/72	0.675916	0.775849	0.894252	0.350266	RSL1D1
Second-Messenger-Mediated Signaling (GO:0019932)	1/72	0.675916	0.775849	0.894252	0.350266	GUCY1B1
Protein Targeting To Membrane (GO:0006612)	1/72	0.675916	0.775849	0.894252	0.350266	GET4
Negative Regulation Of Cell Adhesion (GO:0007162)	1/72	0.675916	0.775849	0.894252	0.350266	JAM3
Regulation Of Intracellular Signal Transduction (GO:1902531)	4/297	0.67885	0.778474	0.865377	0.335208	BOP1;RRAGB;SMYD2;RPF2
Cellular Response To Reactive Oxygen Species (GO:0034614)	1/73	0.680958	0.778474	0.881787	0.338831	FXN
Ubiquitin-Dependent ERAD Pathway (GO:0030433)	1/73	0.680958	0.778474	0.881787	0.338831	FAF1
Positive Regulation Of Secretion By Cell (GO:1903532)	1/73	0.680958	0.778474	0.881787	0.338831	PPID
Regulation Of Rho Protein Signal Transduction (GO:0035023)	1/73	0.680958	0.778474	0.881787	0.338831	STMN1
Protein Polyubiquitination (GO:0000209)	3/226	0.683445	0.780685	0.853055	0.324681	RNF168;UBE2D3;UBE2K
Regulation Of mRNA Stability (GO:0043488)	1/74	0.685921	0.781618	0.869664	0.327857	CIRBP
Positive Regulation Of Lymphocyte Proliferation (GO:0050671)	1/74	0.685921	0.781618	0.869664	0.327857	TFRC
Regulation Of Cell Cycle G1/S Phase Transition (GO:1902806)	1/74	0.685921	0.781618	0.869664	0.327857	ACTL6A
Apoptotic Process (GO:0006915)	3/228	0.689173	0.784025	0.845385	0.314705	BNIP3;IFT57;PDCD2L
Regulation Of Stress Fiber Assembly (GO:0051492)	1/75	0.690807	0.784025	0.857868	0.31732	STMN1
Defense Response To Gram-negative Bacterium (GO:0050829)	1/75	0.690807	0.784025	0.857868	0.31732	HMGB2
Positive Regulation Of Neurogenesis (GO:0050769)	1/75	0.690807	0.784025	0.857868	0.31732	SNW1
Regulation Of BMP Signaling Pathway (GO:0030510)	1/75	0.690807	0.784025	0.857868	0.31732	UBE2D3
Positive Regulation Of Interleukin-6 Production (GO:0032755)	1/76	0.695618	0.788218	0.846386	0.3072	HMGB1
Regulation Of Ras Protein Signal Transduction (GO:0046578)	1/76	0.695618	0.788218	0.846386	0.3072	RDX
Negative Regulation Of Multicellular Organismal Process (GO:0051241)	3/231	0.697621	0.788526	0.834133	0.300355	RBBP4;PGAM5;SINHCAF
Positive Regulation Of Phosphorylation (GO:0042327)	3/231	0.697621	0.788526	0.834133	0.300355	TFRC;PTGES3;NBN
Regulation Of Immune Response (GO:0050776)	1/77	0.700354	0.788526	0.835207	0.297475	CGAS
Actomyosin Structure Organization (GO:0031032)	1/77	0.700354	0.788526	0.835207	0.297475	CSRP2
Positive Regulation Of JNK Cascade (GO:0046330)	1/77	0.700354	0.788526	0.835207	0.297475	HMGB1
Embryonic Organ Development (GO:0048568)	1/77	0.700354	0.788526	0.835207	0.297475	PPIL1
Regulation Of T Cell Proliferation (GO:0042129)	1/77	0.700354	0.788526	0.835207	0.297475	TFRC
Negative Regulation Of Blood Vessel Morphogenesis (GO:2000181)	1/77	0.700354	0.788526	0.835207	0.297475	PGK1
Negative Regulation Of Cell Population Proliferation (GO:0008285)	5/379	0.702328	0.789998	0.846673	0.299175	ING5;RBBP4;TINF2;PDPN;SMYD2
Organonitrogen Compound Catabolic Process (GO:1901565)	1/78	0.705016	0.789998	0.824318	0.288128	UCHL3
Cellular Response To Nutrient Levels (GO:0031669)	1/78	0.705016	0.789998	0.824318	0.288128	RRAGB
Positive Regulation Of Tumor Necrosis Factor Production (GO:0032760)	1/78	0.705016	0.789998	0.824318	0.288128	HMGB1
Proteolysis Involved In Protein Catabolic Process (GO:0051603)	1/78	0.705016	0.789998	0.824318	0.288128	CLPP
Regulation Of TOR Signaling (GO:0032006)	1/78	0.705016	0.789998	0.824318	0.288128	RRAGB
Peptidyl-Serine Phosphorylation (GO:0018105)	2/158	0.705675	0.79011	0.813104	0.283448	CDC7;MAPK12
Negative Regulation Of Programmed Cell Death (GO:0043069)	5/381	0.706673	0.7906	0.842082	0.292361	LSM8;TFRC;BNIP3;PDPN;FXN
Response To Lipopolysaccharide (GO:0032496)	2/159	0.708952	0.792001	0.807883	0.277886	HMGB2;HMGB1
Response To Insulin (GO:0032868)	1/79	0.709606	0.792001	0.813708	0.279139	INSIG1
Negative Regulation Of Cellular Component Organization (GO:0051129)	1/79	0.709606	0.792001	0.813708	0.279139	RDX
Regulation Of Cytokinesis (GO:0032465)	1/80	0.714125	0.795161	0.803367	0.270491	CENPV
Negative Regulation Of Protein Serine/Threonine Kinase Activity (GO:0071901)	1/80	0.714125	0.795161	0.803367	0.270491	IPO7
Regulation Of Organelle Assembly (GO:1902115)	1/80	0.714125	0.795161	0.803367	0.270491	RDX
Protein Transport (GO:0015031)	4/313	0.717821	0.796974	0.819891	0.271823	TFRC;TMED2;TIMM23;RAB17
Regulation Of Interleukin-8 Production (GO:0032677)	1/81	0.718574	0.796974	0.793285	0.26217	HMGB1
Cytoskeleton-Dependent Cytokinesis (GO:0061640)	1/81	0.718574	0.796974	0.793285	0.26217	STMN1
Macromolecule Modification (GO:0043412)	1/81	0.718574	0.796974	0.793285	0.26217	UBE2D3
Negative Regulation Of NF-kappaB Transcription Factor Activity (GO:0032088)	1/81	0.718574	0.796974	0.793285	0.26217	FAF1
Negative Regulation Of Cell Migration (GO:0030336)	2/163	0.721756	0.799322	0.78765	0.256828	RBBP4;SINHCAF
Regulation Of Phosphorylation (GO:0042325)	1/82	0.722954	0.799322	0.783451	0.254159	PTGES3
Positive Regulation Of Tumor Necrosis Factor Superfamily Cytokine Production (GO:1903557)	1/82	0.722954	0.799322	0.783451	0.254159	HMGB1
Negative Regulation Of Apoptotic Signaling Pathway (GO:2001234)	1/82	0.722954	0.799322	0.783451	0.254159	FXN
Regulation Of Epithelial To Mesenchymal Transition (GO:0010717)	1/83	0.727266	0.800332	0.773857	0.246445	PDPN
Vascular Transport (GO:0010232)	1/83	0.727266	0.800332	0.773857	0.246445	TFRC
Vesicle-Mediated Transport To The Plasma Membrane (GO:0098876)	1/83	0.727266	0.800332	0.773857	0.246445	RAB17
Positive Regulation Of Proteasomal Ubiquitin-Dependent Protein Catabolic Process (GO:0032436)	1/83	0.727266	0.800332	0.773857	0.246445	BAG2
Positive Regulation Of Ubiquitin-Dependent Protein Catabolic Process (GO:2000060)	1/83	0.727266	0.800332	0.773857	0.246445	BAG2
Regulation Of Cell Division (GO:0051302)	1/83	0.727266	0.800332	0.773857	0.246445	BLM
Peptidyl-Serine Modification (GO:0018209)	2/166	0.731045	0.803752	0.773123	0.242204	CDC7;MAPK12
Regulation Of Cysteine-Type Endopeptidase Activity Involved In Apoptotic Process (GO:0043281)	1/84	0.731511	0.803752	0.764495	0.239014	HMGB1
Regulation Of Kinase Activity (GO:0043549)	1/85	0.73569	0.805213	0.755355	0.231854	NBN
Cellular Respiration (GO:0045333)	1/85	0.73569	0.805213	0.755355	0.231854	MTLN
Defense Response To Gram-positive Bacterium (GO:0050830)	1/85	0.73569	0.805213	0.755355	0.231854	HMGB2
Positive Regulation Of Endothelial Cell Migration (GO:0010595)	1/85	0.73569	0.805213	0.755355	0.231854	HMGB1
Transport Across Blood-Brain Barrier (GO:0150104)	1/85	0.73569	0.805213	0.755355	0.231854	TFRC
Negative Regulation Of Angiogenesis (GO:0016525)	1/86	0.739804	0.808755	0.746431	0.224952	PGK1
Brain Development (GO:0007420)	2/169	0.740071	0.808755	0.759118	0.228502	ABCB6;RBBP4
Regulation Of Insulin Secretion (GO:0050796)	1/87	0.743855	0.812262	0.737714	0.218297	ACSL4
Cellular Response To Chemical Stress (GO:0062197)	1/89	0.751768	0.817743	0.720874	0.205685	EIF2S1
Cellular Response To Peptide Hormone Stimulus (GO:0071375)	1/89	0.751768	0.817743	0.720874	0.205685	INSIG1
Regulation Of Vesicle-Mediated Transport (GO:0060627)	1/89	0.751768	0.817743	0.720874	0.205685	RAB17
Sensory Perception Of Mechanical Stimulus (GO:0050954)	1/89	0.751768	0.817743	0.720874	0.205685	TIMM9
Positive Regulation Of Peptidyl-Serine Phosphorylation (GO:0033138)	1/89	0.751768	0.817743	0.720874	0.205685	TFRC
Positive Regulation Of Proteasomal Protein Catabolic Process (GO:1901800)	1/90	0.755633	0.821314	0.712738	0.199709	BAG2
Positive Regulation Of I-kappaB kinase/NF-kappaB Signaling (GO:0043123)	2/175	0.757348	0.822547	0.732565	0.203603	SLC35B2;TFRC
Regulation Of Epithelial Cell Proliferation (GO:0050678)	1/91	0.759437	0.82355	0.704782	0.19394	TINF2
Regulation Of RNA Metabolic Process (GO:0051252)	1/91	0.759437	0.82355	0.704782	0.19394	HNRNPF
Positive Regulation Of Hydrolase Activity (GO:0051345)	2/176	0.76013	0.823668	0.728318	0.199753	HMGB2;MAPK12
Negative Regulation Of Apoptotic Process (GO:0043066)	6/482	0.760823	0.823788	0.796688	0.217778	LSM8;TFRC;PTRH2;BNIP3;PDPN;FXN
Sensory Perception Of Sound (GO:0007605)	1/92	0.763183	0.825079	0.697002	0.18837	TIMM9
Steroid Metabolic Process (GO:0008202)	1/92	0.763183	0.825079	0.697002	0.18837	MSMO1
Regulation Of Gene Expression (GO:0010468)	15/1127	0.764413	0.825277	0.8495	0.228216	NKX6-2;TFRC;CNBP;RDX;ACTL6A;BMI1;RNF168;ING5;HNRNPDL;RBBP4;CDK4;HNRNPF;PTRH2;SRSF10;YAF2
Negative Regulation Of Cytokine Production (GO:0001818)	2/178	0.76561	0.825277	0.719968	0.19229	C1QBP;HMGB1
Regulation Of Endothelial Cell Proliferation (GO:0001936)	1/93	0.766871	0.825277	0.689391	0.18299	HMGB2
Cytoplasmic Translation (GO:0002181)	1/93	0.766871	0.825277	0.689391	0.18299	EIF4A1
Positive Regulation Of Protein Kinase B Signaling (GO:0051897)	1/93	0.766871	0.825277	0.689391	0.18299	C1QBP
Protein O-linked Glycosylation (GO:0006493)	1/93	0.766871	0.825277	0.689391	0.18299	B3GALNT1
Cellular Response To Hormone Stimulus (GO:0032870)	1/94	0.770501	0.827922	0.681943	0.177792	RDX
Muscle Contraction (GO:0006936)	1/94	0.770501	0.827922	0.681943	0.177792	TPM4
T Cell Receptor Signaling Pathway (GO:0050852)	1/95	0.774075	0.8305	0.674654	0.17277	STOML2
Positive Regulation Of Transmembrane Receptor Protein Serine/Threonine Kinase Signaling Pathway (GO:0090100)	1/95	0.774075	0.8305	0.674654	0.17277	SNW1
Regulation Of Macroautophagy (GO:0016241)	1/96	0.777594	0.83301	0.667518	0.167915	BNIP3
Positive Regulation Of Supramolecular Fiber Organization (GO:1902905)	1/96	0.777594	0.83301	0.667518	0.167915	DRG1
Organelle Organization (GO:0006996)	5/418	0.779088	0.833978	0.765173	0.191011	STOML2;HAT1;TMED2;PPID;CEP78
Regulation Of Defense Response (GO:0031347)	1/97	0.781058	0.835192	0.660531	0.163222	CGAS
Phosphate-Containing Compound Metabolic Process (GO:0006796)	2/184	0.781404	0.835192	0.696018	0.171682	PPA1;PGK1
Axon Development (GO:0061564)	1/99	0.787825	0.840783	0.646985	0.154293	DHFR
Cellular Response To Insulin Stimulus (GO:0032869)	1/99	0.787825	0.840783	0.646985	0.154293	INSIG1
Defense Response To Virus (GO:0051607)	2/189	0.793847	0.846504	0.677235	0.156349	BNIP3;CGAS
Hemopoiesis (GO:0030097)	1/101	0.794384	0.846504	0.633981	0.145935	BMI1
Positive Regulation Of Cell Migration (GO:0030335)	3/272	0.796112	0.847361	0.705508	0.160867	C1QBP;RDX;PDPN
Activation Of GTPase Activity (GO:0090630)	1/102	0.797587	0.847361	0.627672	0.141957	GRTP1
Calcium Ion Homeostasis (GO:0055074)	1/102	0.797587	0.847361	0.627672	0.141957	STOML2
Regulation Of Protein Secretion (GO:0050708)	1/102	0.797587	0.847361	0.627672	0.141957	PPID
Protein Localization To Membrane (GO:0072657)	2/192	0.80101	0.850358	0.666439	0.147871	RDX;TMED2
Macroautophagy (GO:0016236)	1/104	0.803845	0.852727	0.615421	0.134377	PGAM5
Cellular Response To Organonitrogen Compound (GO:0071417)	1/105	0.806901	0.855327	0.609472	0.130765	RRAGB
Central Nervous System Development (GO:0007417)	3/283	0.817494	0.865258	0.677408	0.136506	VIT;ABCB6;RBBP4
Positive Regulation Of Cell Differentiation (GO:0045597)	3/283	0.817494	0.865258	0.677408	0.136506	ACTL6A;PDPN;MAPK12
Extracellular Structure Organization (GO:0043062)	1/109	0.818659	0.865842	0.586779	0.117407	VIT
Organic Substance Transport (GO:0071702)	2/201	0.821192	0.866884	0.636005	0.125292	ABCB6;PDPN
Response To Lipid (GO:0033993)	1/110	0.821485	0.866884	0.581366	0.114321	HMGB2
External Encapsulating Structure Organization (GO:0045229)	1/110	0.821485	0.866884	0.581366	0.114321	VIT
Negative Regulation Of Inflammatory Response (GO:0050728)	1/111	0.824267	0.869171	0.576052	0.111328	FNDC4
Small GTPase Mediated Signal Transduction (GO:0007264)	1/112	0.827006	0.871409	0.570833	0.108426	RGS19
Regulation Of Interleukin-6 Production (GO:0032675)	1/114	0.832357	0.876394	0.560672	0.10288	HMGB1
Negative Regulation Of Cell Differentiation (GO:0045596)	2/207	0.83361	0.87706	0.6172	0.112324	ACTL6A;SINHCAF
Endoplasmic Reticulum To Golgi Vesicle-Mediated Transport (GO:0006888)	1/115	0.834971	0.877837	0.555726	0.10023	TMED2
Positive Regulation Of Protein Phosphorylation (GO:0001934)	4/377	0.838996	0.881414	0.67697	0.118842	XRCC6;TFRC;NBN;UBE2K
Cellular Response To Oxidative Stress (GO:0034599)	1/117	0.840076	0.881893	0.546089	0.095163	EIF2S1
Regulation Of Protein Kinase Activity (GO:0045859)	1/119	0.845024	0.886428	0.536778	0.0903881	XRCC6
Regulation Of GTPase Activity (GO:0043087)	2/214	0.847112	0.88796	0.596606	0.09899	RDX;TMED2
Receptor-Mediated Endocytosis (GO:0006898)	1/122	0.852161	0.89259	0.523389	0.0837315	TFRC
Negative Regulation Of Cell Growth (GO:0030308)	1/125	0.858971	0.899056	0.510648	0.0776288	OSGIN2
Positive Regulation Of Cell Motility (GO:2000147)	2/221	0.859614	0.899063	0.577329	0.0873337	RDX;PDPN
Regulation Of Response To External Stimulus (GO:0032101)	1/127	0.863336	0.901622	0.502491	0.0738417	CGAS
Regulation Of Tumor Necrosis Factor Production (GO:0032680)	1/127	0.863336	0.901622	0.502491	0.0738417	HMGB1
Positive Regulation Of Gene Expression (GO:0010628)	5/480	0.868606	0.906188	0.663158	0.0934161	TFRC;PRMT1;RDX;CIRBP;PYM1
Golgi Organization (GO:0007030)	1/130	0.869633	0.906188	0.49073	0.0685474	TMED2
Regulation Of Cell Cycle Process (GO:0010564)	1/130	0.869633	0.906188	0.49073	0.0685474	ACTL6A
Positive Regulation Of Cytokine Production (GO:0001819)	3/320	0.875959	0.912108	0.597201	0.0790907	STOML2;CGAS;HMGB1
Regulation Of I-kappaB kinase/NF-kappaB Signaling (GO:0043122)	2/232	0.877384	0.912451	0.549407	0.0718681	SLC35B2;TFRC
Antigen Receptor-Mediated Signaling Pathway (GO:0050851)	1/134	0.87758	0.912451	0.475874	0.0621429	STOML2
Cellular Response To Metal Ion (GO:0071248)	1/135	0.879491	0.913765	0.472299	0.060649	BNIP3
Regulation Of Protein Kinase B Signaling (GO:0051896)	1/136	0.881371	0.915046	0.468776	0.0591954	C1QBP
Protein Localization To Organelle (GO:0033365)	1/137	0.883222	0.91572	0.465306	0.0577808	GET4
Inflammatory Response (GO:0006954)	2/236	0.883316	0.91572	0.539905	0.0669871	NFX1;HMGB1
Intracellular Calcium Ion Homeostasis (GO:0006874)	1/139	0.886839	0.918698	0.458515	0.0550638	STOML2
Ras Protein Signal Transduction (GO:0007265)	1/144	0.8954	0.92553	0.44237	0.0488752	PDPN
Actin Filament Organization (GO:0007015)	1/144	0.8954	0.92553	0.44237	0.0488752	TPM4
Regulation Of Cell Adhesion (GO:0030155)	1/144	0.8954	0.92553	0.44237	0.0488752	C1QBP
Positive Regulation Of Protein Kinase Activity (GO:0045860)	1/145	0.897033	0.92654	0.439275	0.0477329	XRCC6
Dephosphorylation (GO:0016311)	1/147	0.900223	0.928478	0.433214	0.0455363	PPP1CC
Protein Glycosylation (GO:0006486)	1/147	0.900223	0.928478	0.433214	0.0455363	B3GALNT1
Negative Regulation Of Protein Phosphorylation (GO:0001933)	1/149	0.903315	0.930987	0.427316	0.0434513	GPD1L
Regulation Of Cell Migration (GO:0030334)	4/434	0.90705	0.934156	0.585499	0.0571198	RBBP4;RDX;PDPN;SINHCAF
Positive Regulation Of NF-kappaB Transcription Factor Activity (GO:0051092)	1/152	0.907774	0.934221	0.418762	0.0405193	TFRC
Regulation Of Transcription By RNA Polymerase II (GO:0006357)	25/2028	0.909204	0.935011	0.774584	0.0737294	ATF1;UBE2D3;HMGB2;HMGB1;BMI1;MED18;RBBP4;RAD21;C1QBP;ORC2;SMYD2;ELOC;H2AZ1;XRCC6;NKX6-2;CBX3;CNBP;ACTL6A;CBX1;SNW1;NFX1;CDK4;UBA2;SINHCAF;PPID
Cellular Response To Growth Factor Stimulus (GO:0071363)	1/155	0.912028	0.937115	0.410541	0.0378043	MARS1
Positive Regulation Of Intracellular Signal Transduction (GO:1902533)	5/525	0.912577	0.937115	0.604351	0.055288	SLC35B2;TFRC;RRAGB;C1QBP;HMGB1
Nitrogen Compound Transport (GO:0071705)	1/163	0.922441	0.946557	0.390107	0.0314941	PDPN
Regulation Of DNA-templated Transcription (GO:0006355)	23/1922	0.925925	0.949443	0.750795	0.0577825	ATF1;XRCC6;BLM;ANKRD49;NKX6-2;CBX3;CNBP;ACTL6A;GMNN;HMGB2;HMGB1;MED18;UCHL5;ING5;SNW1;PHF5A;RBBP4;RAD21;TFAM;UBA2;ELOC;SRSF10;YAF2
Membrane Organization (GO:0061024)	1/167	0.927177	0.950037	0.380629	0.0287797	CIBAR1
Heart Development (GO:0007507)	1/171	0.931624	0.953902	0.371597	0.0263185	PRMT1
Generation Of Neurons (GO:0048699)	1/172	0.932693	0.954305	0.369405	0.0257397	ACSL4
Regulation Of Neuron Projection Development (GO:0010975)	1/174	0.934782	0.95575	0.365097	0.024623	RAB17
Extracellular Matrix Organization (GO:0030198)	1/176	0.936805	0.957126	0.360888	0.0235587	VIT
Positive Regulation Of ERK1 And ERK2 Cascade (GO:0070374)	1/179	0.939724	0.959414	0.354751	0.0220546	HMGB1
Endosomal Transport (GO:0016197)	1/180	0.940666	0.959683	0.352751	0.0215766	RAB17
Negative Regulation Of Macromolecule Metabolic Process (GO:0010605)	1/186	0.946022	0.964451	0.341205	0.0189334	PTRH2
Endocytosis (GO:0006897)	1/189	0.948516	0.966296	0.335709	0.0177445	RAB17
Regulation Of Signal Transduction (GO:0009966)	1/193	0.951664	0.968805	0.328648	0.0162824	SNW1
Protein Phosphorylation (GO:0006468)	4/500	0.95306	0.969527	0.505851	0.0243202	PLK4;CDK4;CDC7;MAPK12
Endomembrane System Organization (GO:0010256)	1/196	0.953898	0.969682	0.323542	0.0152707	TMED2
Golgi Vesicle Transport (GO:0048193)	1/197	0.954619	0.969718	0.321874	0.0149487	TMED2
Positive Regulation Of Transcription By RNA Polymerase II (GO:0045944)	9/938	0.957401	0.971692	0.603832	0.0262865	ATF1;H2AZ1;XRCC6;SNW1;CNBP;HMGB2;UBA2;HMGB1;MED18
Supramolecular Fiber Organization (GO:0097435)	2/316	0.9582	0.971692	0.400695	0.0171093	TPM4;STMN1
Defense Response To Bacterium (GO:0042742)	1/204	0.959365	0.971692	0.310664	0.0128874	HMGB2
Regulation Of MAPK Cascade (GO:0043408)	1/204	0.959365	0.971692	0.310664	0.0128874	HMGB1
Regulation Of Angiogenesis (GO:0045765)	1/205	0.960001	0.971692	0.309125	0.0126186	PGK1
Phosphorylation (GO:0016310)	3/429	0.963902	0.974941	0.441896	0.0162468	PLK4;CDK4;PGK1
Proteolysis (GO:0006508)	2/330	0.965273	0.97524	0.383315	0.0135482	SPCS3;CLPP
Nervous System Development (GO:0007399)	3/433	0.965577	0.97524	0.437694	0.015332	PRPS1;ACTL6A;CHAC1
Protein Modification Process (GO:0036211)	6/711	0.966288	0.97526	0.531495	0.0182269	PLK4;ING5;PPP1CC;CDK4;UBE2D3;UCHL3
Positive Regulation Of Protein Modification Process (GO:0031401)	1/225	0.970833	0.979149	0.281236	0.00832468	TFRC
Negative Regulation Of Intracellular Signal Transduction (GO:1902532)	1/231	0.973472	0.981109	0.273815	0.00736195	GPD1L
Positive Regulation Of GTPase Activity (GO:0043547)	1/234	0.9747	0.981647	0.270247	0.00692522	GRTP1
Regulation Of Inflammatory Response (GO:0050727)	1/240	0.976989	0.983247	0.263382	0.00613137	FNDC4
Positive Regulation Of Macromolecule Metabolic Process (GO:0010604)	2/364	0.977988	0.983247	0.346703	0.00771694	TFRC;RDX
Regulation Of ERK1 And ERK2 Cascade (GO:0070372)	1/244	0.9784	0.983247	0.258993	0.00565561	HMGB1
Positive Regulation Of DNA-binding Transcription Factor Activity (GO:0051091)	1/246	0.979072	0.983247	0.256852	0.00543238	TFRC
Regulation Of Protein Phosphorylation (GO:0001932)	1/265	0.984506	0.987785	0.238134	0.0037185	TFRC
Negative Regulation Of Signal Transduction (GO:0009968)	1/267	0.984989	0.987785	0.236319	0.00357428	CHAC1
Vesicle-Mediated Transport (GO:0016192)	2/411	0.988416	0.989933	0.306116	0.00356664	TMED2;RAB17
Transmembrane Receptor Protein Tyrosine Kinase Signaling Pathway (GO:0007169)	1/284	0.988532	0.989933	0.221929	0.00255974	STMN1
Cellular Response To Cytokine Stimulus (GO:0071345)	1/308	0.992161	0.992406	0.204326	0.00160795	UBE2K
Positive Regulation Of MAPK Cascade (GO:0043410)	1/310	0.992406	0.992406	0.202983	0.00154731	HMGB1

## Sheet: TFs-NCX-Specific Down (n=310)
Term	Overlap	P-value	Adjusted P-value	Odds Ratio	Combined Score	Genes
MAX ENCODE	121/2073	5.80594e-41	5.864e-39	5.81766	538.989	ATF1;EIF4A1;SLC35B2;TFRC;UBE2D3;IPO7;PDCD2L;THG1L;FBL;PSMD7;TATDN2;STMN1;NBN;METTL1;DIMT1;PUS1;CIRBP;WDR74;IMP4;PUS7;EBNA1BP2;DDX39A;PPA1;CLPP;MRTO4;PPIH;GEMIN6;SNRNP25;SRSF7;PPID;BLM;RNASEH2B;RNASEH2A;ABCB6;INSIG1;AK2;RPF2;GSPT1;EMG1;HNRNPDL;BAG2;ORC2;PGK1;SMYD2;DPH5;NR2C2AP;NOP16;ALYREF;CDC7;FANCB;EIF2S1;CCT6A;RCL1;CDK4;HNRNPF;SASS6;NOL10;RPAIN;NXT1;PYCRL;FAF1;WDR4;AMD1;DNPH1;WDR43;ING5;NUDCD1;…
MYC ENCODE	97/1515	3.88914e-35	1.96402e-33	5.86816	464.948	ATF1;EIF4A1;TMEM183A;TFRC;RIF1;IPO7;FBL;METTL1;EIF1AX;DIMT1;PUS1;WDR74;IMP4;CHD1L;PUS7;EBNA1BP2;DDX39A;PPA1;HMBS;MRTO4;TFAM;PPIH;SRSF7;PPID;RNASEH2B;MRPL18;AK2;RPF2;EMG1;HNRNPDL;DPH5;TOE1;NOP16;CBX3;EIF2S1;CCT6A;RCL1;YRDC;CDK4;HNRNPF;NOL10;RPAIN;NXT1;PYCRL;FAF1;WDR4;DNPH1;WDR43;ING5;NUDCD1;C1QBP;RRP15;GET4;CCT3;MRPS27;RFC4;PRMT1;DIS3;PRMT3;DDX51;UCHL3;UTP18;UCHL5;GNL3;DDX19A;NFX1;PTRH2;TCP1;SNRPA…
E2F6 ENCODE	124/3245	5.50431e-24	1.85312e-22	3.53925	189.55	EIF4A1;TFRC;RIF1;UBE2D3;GMNN;IPO7;PDCD2L;THG1L;GLE1;FBL;PSMD7;TATDN2;HMCES;STMN1;NBN;ANKRD49;METTL1;TINF2;CIRBP;ACSL4;WRNIP1;EBNA1BP2;DDX39A;PPA1;CLPP;HMBS;MRTO4;PPIH;SNRNP25;SRSF7;BLM;RNASEH2B;RNASEH2A;ABCB6;MRPL18;INSIG1;AK2;RAD51AP1;STIP1;HNRNPDL;PGK1;DPH5;NR2C2AP;TOE1;SDF2L1;TEX30;NOP16;XRCC2;ALYREF;CBX1;CDC7;OSGIN2;FANCB;FAM136A;LSM5;RCL1;COPS3;TDP2;CDK4;HNRNPF;SASS6;UBA2;NOL10;NXT1;WDR4;HMG…
E2F4 ENCODE	54/710	1.64775e-22	4.16057e-21	6.1204	306.984	NXT1;RIF1;GMNN;HMGB2;HMGB1;CTDSPL2;TK1;RFC3;RFC4;UCHL5;RNF168;NFX1;TCP1;HAT1;SRSF3;SRSF7;PRIM2;BLM;RNASEH2B;PCNA;CDCA5;MRPL18;PRIM1;TYMS;NSL1;PSMC3IP;RAD51AP1;ORC6;RBBP4;RAD21;SRSF10;ADSS;PLK4;TOE1;RANBP1;GINS2;NOP58;DUT;TEX30;WTAP;NCAPH2;XRCC2;PTGES3;ALYREF;CDC7;DHFR;POLE4;COPS3;CENPK;TRMT6;SASS6;TRIP13;RAD18;SPC24
MYC CHEA	46/573	3.64886e-20	7.37071e-19	6.33588	283.577	EIF4A1;PCNA;TFRC;CDCA5;INSIG1;WDR4;RPF2;IPO7;EMG1;PSMD7;MAT2A;DPH5;SPTSSA;CCT7;SRSF10;RRP15;CCT5;RANBP1;NOP58;PPIL1;METTL1;PRMT1;EIF1AX;DIS3;PTGES3;PUS1;ALYREF;CNBP;MRPS18B;GNL3;DHODH;CCT6A;RCL1;RSL1D1;DDX19A;EBNA1BP2;DDX39A;NFX1;HNRNPF;PTRH2;MRTO4;SASS6;PRPF31;DCTPP1;TRMT61A;RAN
SIN3A ENCODE	62/1131	1.62689e-18	2.7386e-17	4.35477	178.371	EIF4A1;DBR1;TFRC;FAF1;WDR4;AMD1;HMGB2;HMGB1;WDR43;TMED2;DENR;RRP15;ANKRD49;METTL1;DIMT1;PUS1;WDR74;IMP4;DDX51;UTP18;GNL3;DDX19A;EBNA1BP2;NFX1;CDC37;PTRH2;TCP1;PPIH;SNRPA1;SRSF7;BLM;ABCB6;CDCA5;MRPL18;TIMM9;RPF2;GSPT1;RAD51AP1;EMG1;ORC6;HNRNPDL;PMS2;CCT7;EXOSC3;PLK4;NOP56;NOP58;PPIL1;DUT;NOP16;EIF2S1;WDR55;RSL1D1;CDK4;HNRNPF;TRMT6;SASS6;NOL10;PRPF31;TRIP13;TRMT61A;TOMM5
TAF1 ENCODE	114/3346	9.84792e-18	1.42091e-16	2.96179	115.982	ATF1;EIF4A1;DBR1;TMEM183A;TFRC;IPO7;YARS2;MTBP;FBL;PPP1CC;PSMD7;STMN1;DENR;TINF2;CIRBP;WDR74;IMP4;ACSL3;DDX39A;CDC37;SARNP;MRTO4;TFAM;SRSF3;PPIH;SRSF7;PPID;IDI1;DCUN1D5;MRPL18;BRCC3;RPF2;GSPT1;RPF1;RAD51AP1;STIP1;EMG1;HNRNPDL;PGK1;DPH5;TOE1;NOP16;CBX3;NCAPH2;LSM5;WDR55;CCT6A;COPS4;COPS3;TDP2;HNRNPF;UBA2;NOL10;RPAIN;FAF1;WDR4;AMD1;HMGB2;HMGB1;CTDSPL2;WDR43;MED18;TMED2;NANS;RRP15;MRPS27;RFC4;COMMD1…
NFYB ENCODE	119/3715	1.57996e-16	1.99469e-15	2.78842	101.454	EIF4A1;TMEM183A;UBE2D3;GMNN;MSMO1;THG1L;TATDN2;STMN1;CHAC1;ANKRD49;EIF1AX;TINF2;CIRBP;WDR74;IMP4;WRNIP1;ACSL3;GCAT;DDX39A;RBMXL1;RRAGB;SARNP;HMBS;HAT1;SRSF3;SNRNP25;IDI1;BLM;ABCB6;MRPL18;INSIG1;AK2;RAD51AP1;STIP1;ORC6;HNRNPDL;ORC2;PGK1;PLK4;TOE1;XRCC6;SDF2L1;NOP16;ALYREF;CBX1;CDC7;OSGIN2;FANCB;LSM5;CCT6A;RCL1;COPS4;COPS3;TDP2;CDK4;HNRNPF;RPAIN;NXT1;PYCRL;FAF1;WDR4;AMD1;HMGB2;HMGB1;CTDSPL2;SUMO3;T…
BRCA1 ENCODE	106/3218	2.78665e-15	3.12724e-14	2.76801	92.767	DBR1;TMEM183A;TFRC;UBE2D3;BCCIP;IPO7;YARS2;MTBP;PPP1CC;HMCES;DENR;NBN;ANKRD49;METTL1;TINF2;WDR74;WRNIP1;CHD1L;GCAT;RBMXL1;CDC37;HAT1;SNRNP25;SRSF7;IDI1;RNASEH2B;DCUN1D5;CDCA5;EMG1;HNRNPDL;BAG2;ORC2;PLK4;TOE1;XRCC6;SDF2L1;NOP16;NCAPH2;OSGIN2;CCT6A;COPS3;NOL10;UBE2K;RPAIN;NXT1;FAF1;WDR4;AMD1;HMGB2;TMED2;NANS;GET4;RFC3;MRPS27;PRMT1;DIS3;PRMT3;ACTL6A;AHSA1;DDX51;MRPS7;UCHL3;UTP18;UCHL5;DDX19A;NFX1;PT…
YY1 ENCODE	88/2753	9.52492e-12	9.62017e-11	2.53233	64.2631	ATF1;RPAIN;EIF4A1;RIF1;PYCRL;AMD1;BCCIP;HMGB1;CTDSPL2;BMI1;YARS2;DNPH1;PDCD2L;WDR43;MED18;ING5;PPP1CC;UBXN7;TK1;RRP15;BCAS2;GET4;MRPS27;METTL1;PRMT1;EIF1AX;COMMD10;CIRBP;WDR74;IMP4;WRNIP1;DDX51;MRPS7;DDX39A;RBMXL1;CLPP;SARNP;MRTO4;SRSF3;PPIH;SRSF7;TRUB1;PRPS1;RNASEH2B;RNASEH2A;NIP7;U2AF1;BRCC3;RPF2;NSL1;EMG1;HNRNPDL;PUF60;MAT2A;RBBP4;RAD21;EXOSC8;EXOSC3;SRSF10;ADSS;EIF4E;EXOSC1;PLK4;TOE1;NOP58;PP…
ATF2 ENCODE	89/2852	2.56463e-11	2.3548e-10	2.46716	60.1656	EIF4A1;DBR1;TMEM183A;TFRC;RIF1;FAF1;UBE2D3;WDR4;HMGB2;CTDSPL2;YARS2;MED18;THG1L;MTBP;TMED2;DENR;TK1;NBN;IFT57;RRP15;BCAS2;RFC3;MRPS27;ANKRD49;METTL1;PRMT1;CIRBP;WDR74;AHSA1;ELOVL6;DDX51;MRPS7;UTP18;UCHL5;GNL3;DDX19A;RBMXL1;NFX1;CDC37;SARNP;PTRH2;SRSF3;PPIH;SRSF7;DCTPP1;PPID;TIMM9;NIP7;TYMS;RPF2;NSL1;TMA16;RPF1;EMG1;HNRNPDL;PUF60;MAT2A;RBBP4;EXOSC8;ORC2;CCT7;SRSF10;EMC8;CCT5;PLK4;TOE1;RANBP1;XRCC6…
E2F1 CHEA	42/859	4.19469e-11	3.53053e-10	3.62021	86.5035	PRPS1;PCNA;NXT1;CDCA5;TIMM9;GMNN;AK2;HMGB2;CTDSPL2;PSMC3IP;FBL;MAT2A;HMCES;TK1;NBN;JAM3;GINS2;RFC3;DUT;DIS3;NCAPH2;XRCC2;CNBP;RDX;ACTL6A;DHODH;POLE4;COPS3;DDX19A;H1F0;DDX39A;PHF5A;LSM6;CDK4;HNRNPF;HMBS;TCP1;SNRPA1;SRSF7;DCTPP1;SPC24;RAN
NFYA ENCODE	74/2250	2.08339e-10	1.61863e-09	2.52375	56.2591	RPAIN;EIF4A1;TMEM183A;NXT1;PYCRL;FAF1;GMNN;AMD1;HMGB2;MSMO1;HMGB1;TATDN2;CHAC1;TK1;LBR;GET4;CCT3;ANKRD49;PRMT1;DIS3;TINF2;ACTL6A;IMP4;GCAT;DDX39A;SARNP;HMBS;TCP1;SRSF3;MVD;SNRNP25;DCTPP1;IDI1;BLM;STOML2;PCNA;DCUN1D5;MRPL18;INSIG1;AK2;PSMC3IP;RAD51AP1;STIP1;ORC6;RBBP4;ORC2;PGK1;PMS2;SC5D;NUP43;CCT7;EIF4E;EXOSC1;PLK4;PPIL1;SDF2L1;WTAP;CNBP;GINS4;CBX1;FANCB;DHODH;CCT6A;RCL1;COPS4;SPCS3;COPS3;SNRNP40…
GABPA ENCODE	67/2082	4.65609e-09	3.35903e-08	2.41854	46.3999	EIF4A1;NXT1;AMD1;IPO7;MED18;THG1L;MTBP;PSMD7;NUDCD1;C1QBP;RRP15;RFC4;DIS3;TINF2;WDR74;AHSA1;DDX19A;EBNA1BP2;NFX1;CDC37;PTRH2;CINP;HAT1;PGAM5;PPIH;GEMIN6;SNRPA1;PPID;STOML2;DCUN1D5;CDCA5;NIP7;GMPR2;RPF2;GSPT1;NSL1;TMA16;RPF1;PSMC3IP;RAD51AP1;EMG1;PUF60;RBBP4;PGK1;POLR2H;CCT7;EXOSC3;RANBP1;GINS2;PPIL1;NOP16;ALYREF;EIF2S1;WDR55;RSL1D1;COPS3;YRDC;SNW1;PHF5A;TRMT6;SASS6;EIF3G;MPLKIP;UBA2;NOL10;TRIP13;…
CREB1 CHEA	50/1444	6.6836e-08	4.50029e-07	2.524	41.6991	EIF4A1;TMEM183A;WDR4;MSMO1;HMGB1;WDR43;GLE1;PSMD7;CHAC1;IFT57;CCT3;RFC4;METTL1;PRMT1;DIS3;TINF2;IFRD1;CIRBP;WDR74;UTP18;UCHL5;NFX1;HMBS;CINP;SRSF3;GEMIN6;MVD;TRUB1;IDI1;PCNA;DCUN1D5;MRPL18;INSIG1;U2AF1;GSPT1;STIP1;EMG1;HNRNPDL;PUF60;SPTSSA;PLK4;XRCC6;NOP58;NCAPH2;PTGES3;LSM2;RCL1;TRMT6;PRPF31;TRMT61A
USF2 ENCODE	37/965	3.74459e-07	2.36377e-06	2.74012	40.5478	ATF1;EIF4A1;SLC35B2;BLM;ABCB6;FAF1;TIMM9;INSIG1;WDR4;IPO7;DNPH1;WDR43;TATDN2;ORC6;HNRNPDL;RBBP4;SUMO3;STMN1;PMS2;SC5D;YAF2;EIF4E;GET4;SEC11C;PUS1;COMMD10;PRMT3;IMP4;EIF2S1;UTP18;DDX39A;PPA1;NFX1;CDK4;TSR2;SRSF3;SNRNP25
PML ENCODE	51/1596	5.77601e-07	3.43163e-06	2.31259	33.2189	ATF1;EIF4A1;TFRC;FAF1;WDR4;AMD1;HMGB2;FBL;TMED2;TK1;NBN;TINF2;CIRBP;WDR74;ACSL3;UCHL5;RNF168;SRSF3;PGAM5;L2HGDH;SRSF7;IDI1;BLM;NIP7;RPF2;GSPT1;TMA16;PSMC3IP;STIP1;HNRNPDL;PUF60;MAT2A;ORC2;PMS2;CCT7;EXOSC3;PLK4;NOP56;NOP58;NOP16;WTAP;CBX3;PTGES3;CCT6A;DHFR;RSL1D1;HNRNPF;CENPK;DRG1;NOL10;RAN
CREB1 ENCODE	64/2238	8.51682e-07	4.77888e-06	2.09614	29.2958	EIF4A1;TMEM183A;TFRC;FAF1;WDR4;AMD1;MSMO1;HMGB1;WDR43;MED18;MTBP;PSMD7;NUDCD1;TMED2;BCAS2;RFC3;MRPS27;RFC4;METTL1;PRMT1;EIF1AX;PRMT3;WDR74;AHSA1;DDX51;UCHL5;GNL3;RNF168;DDX19A;NFX1;CDC37;PTRH2;HMBS;TCP1;CINP;HAT1;SRSF3;GEMIN6;TRUB1;IDI1;RNASEH2A;CDCA5;MRPL18;U2AF1;RPF2;EMG1;HNRNPDL;RANBP1;XRCC6;NOP58;CBX3;NCAPH2;XRCC2;PTGES3;CCT6A;YRDC;PHF5A;HNRNPF;IMPDH2;CENPK;NOL10;PRPF31;TRMT61A;RAD18
USF1 ENCODE	46/1423	1.647e-06	8.75512e-06	2.31729	30.8582	ATF1;EIF4A1;SLC35B2;BLM;ABCB6;FAF1;TIMM9;INSIG1;UBE2D3;GMNN;WDR4;BMI1;IPO7;DNPH1;WDR43;TMA16;RAD51AP1;TATDN2;ORC6;HNRNPDL;RBBP4;SUMO3;STMN1;SC5D;YAF2;EIF4E;GET4;SEC11C;NOP56;PUS1;COMMD10;PRMT3;IMP4;ACSL3;LSM5;EIF2S1;UTP18;MAPK12;DDX39A;PPA1;RRAGB;NFX1;CDK4;TRMT6;TSR2;SRSF3
ELF1 ENCODE	67/2483	3.41984e-06	1.72702e-05	1.97135	24.8113	RPAIN;EIF4A1;DBR1;NXT1;WDR4;WDR43;MED18;THG1L;GLE1;PSMD7;NUDCD1;TMED2;DENR;ANKRD49;DIS3;PUS1;COMMD10;TINF2;PRMT3;WDR74;AHSA1;IMP4;DDX51;UCHL5;RNF168;EBNA1BP2;CLPP;PTRH2;TCP1;PGAM5;SNRPA1;PPID;TRUB1;PRIM2;RNASEH2B;CDCA5;MRPL18;NIP7;GMPR2;GSPT1;RPF1;RAD51AP1;EMG1;RBBP4;PGK1;EXOSC3;EMC8;ADSS;EXOSC1;NR2C2AP;PLK4;RANBP1;NOP16;XRCC2;LSM5;EIF2S1;WDR55;YRDC;PHF5A;HNRNPF;TRMT6;SASS6;TSR2;NOL10;PRPF31;RAD1…
FLI1 ENCODE	27/650	3.64224e-06	1.75174e-05	2.91992	36.566	NIP7;AMD1;MED18;THG1L;GLE1;PSMC3IP;EMG1;POLR2H;RRP15;PLK4;RFC3;MRPS27;TPM4;TINF2;MRPS18B;WRNIP1;EIF2S1;LSM2;POLE4;RSL1D1;EBNA1BP2;NFX1;CINP;EIF3G;NOL10;PPIH;PPID
NRF1 ENCODE	53/1882	1.39865e-05	6.42106e-05	2.01389	22.51	GEMIN2;GMNN;WDR4;BCCIP;YARS2;PDCD2L;WDR43;MED18;GLE1;FBL;RBMX2;CCT3;EIF1AX;CIRBP;WRNIP1;UCHL3;UTP18;PPA1;NFX1;TCP1;PRIM2;PCNA;MRPL18;TIMM9;PRIM1;MRPL14;U2AF1;RAD51AP1;ORC6;RAD21;POLR2H;SRSF10;EIF4E;CCT5;EXOSC1;NR2C2AP;PLK4;XRCC6;XRCC2;PTGES3;ALYREF;BNIP3;CBX1;CDC7;EIF2S1;RSL1D1;SNW1;ABCB10;TDP2;IMPDH2;GPD1L;RAD18;SPC24
ZBTB33 ENCODE	27/702	1.46682e-05	6.44124e-05	2.68763	29.9129	DBR1;TMEM183A;TFRC;PUF60;POLR2E;TMED2;DENR;NANS;SRSF10;ADSS;CCT5;RFC3;NOP58;ANKRD49;NOP16;DIS3;PTGES3;WDR74;AHSA1;WRNIP1;MRPS7;CCT6A;COPS3;DDX19A;PHF5A;PTRH2;DRG1
ZNF384 ENCODE	27/730	2.90872e-05	0.000122408	2.57679	26.9151	TMEM183A;RNASEH2A;ABCB6;CDCA5;MRPL18;MED18;STIP1;PSMD7;TATDN2;EXOSC8;POLR2H;SRSF10;EIF4E;BCAS2;XRCC6;NOP58;WTAP;METTL1;PUS1;IMP4;FAM136A;GNL3;DHODH;NFX1;TCP1;SRSF3;NOL10
BCLAF1 ENCODE	29/851	6.42371e-05	0.000259518	2.36889	22.8668	STOML2;TFRC;TIMM9;NIP7;AMD1;GSPT1;MED18;NSL1;TMA16;MTBP;EMG1;NUDCD1;NBN;CCT7;ADSS;PLK4;RANBP1;PPIL1;NOP16;CBX3;WDR74;UCHL5;RNF168;COPS4;HNRNPF;MPLKIP;PGAM5;PPIH;SRSF7
CEBPD ENCODE	26/734	8.34352e-05	0.000324114	2.4545	23.0513	EIF4A1;TMEM183A;TFRC;ABCB6;DCUN1D5;AMD1;HMGB2;NSL1;TMA16;FBL;PPP1CC;BAG2;MAT2A;WTAP;CBX3;NCAPH2;RDX;CIRBP;WDR74;CDC7;H1F0;NFX1;HNRNPF;HMBS;SRSF3;SRSF7
UBTF ENCODE	44/1631	0.00021797	0.000815371	1.88688	15.9086	SLC35B2;RIF1;FAF1;UBE2D3;AMD1;HMGB1;BMI1;NSL1;TMA16;MTBP;PPP1CC;TATDN2;HNRNPDL;RBBP4;HMCES;EXOSC8;SMYD2;TMED2;POLR2H;EXOSC3;EMC8;LBR;YAF2;ADSS;RRP15;CENPV;DUT;EIF1AX;RDX;CBX1;ELOVL6;DDX51;ACSL3;UTP18;GNL3;SLC7A6;SNW1;ABCB10;NSMCE4A;PSAT1;PTRH2;HAT1;L2HGDH;UBE2K
BHLHE40 ENCODE	14/348	0.00113511	0.0040945	2.74098	18.5866	RPAIN;EIF4A1;RIF1;BNIP3;UBE2D3;PUS7;RPF2;UTP18;DHODH;DDX39A;HNRNPDL;CDK4;STMN1;GET4
TCF3 ENCODE	25/840	0.00146237	0.00509309	2.03154	13.2612	ATF1;NXT1;FAF1;INSIG1;UBE2D3;GSPT1;WDR43;GTF2E2;SUMO3;STMN1;EXOSC8;CHAC1;EMC8;YAF2;GET4;WTAP;CIRBP;ACSL3;OSGIN2;PUS7;UCHL5;YRDC;CDK4;L2HGDH;GALK1
PPARG CHEA	18/535	0.00183004	0.00616112	2.28607	14.41	NOP56;XRCC2;INSIG1;MRPS18B;AK2;G0S2;YARS2;WDR43;LSM2;RCL1;TATDN2;RAD21;PTRH2;UBXN7;SRSF3;POLR2H;SRSF7;FXN
ATF3 ENCODE	7/114	0.00201088	0.00655158	4.22815	26.2534	CDK4;NFX1;WDR4;WDR74;NOL10;DDX51;GET4
TRIM28 ENCODE	7/120	0.0026882	0.00848462	4.00242	23.6899	PRIM2;HNRNPF;CBX1;WDR74;SRSF7;UCHL5;NSL1
RFX5 ENCODE	18/559	0.00292863	0.00896339	2.18192	12.7276	PLK4;IDI1;STOML2;SDF2L1;ACTL6A;AMD1;DHODH;RCL1;COPS3;SNRNP40;CDK4;PSAT1;CENPK;PMS2;SRSF3;MVD;CCT7;IFT57
SP2 ENCODE	27/994	0.0034526	0.0102563	1.84725	10.4714	EIF4A1;STOML2;MRPL18;NIP7;AMD1;AK2;MSMO1;THG1L;STIP1;ORC6;ORC2;CCT7;CCT3;RANBP1;PRMT1;ACTL6A;SAAL1;EIF2S1;RCL1;COPS4;COPS3;DDX39A;SARNP;TCP1;EIF3G;SNRNP25;SPC24
NELFE ENCODE	10/234	0.00367714	0.0103227	2.89673	16.2379	SNRNP40;TFRC;MAT2A;STMN1;AMD1;WDR74;CIRBP;HMGB2;SRSF3;SRSF7
IRF3 ENCODE	20/663	0.00367939	0.0103227	2.0429	11.4505	EIF4A1;BLM;SDF2L1;NXT1;PRMT1;MRPL18;ACTL6A;HMGB2;MSMO1;RCL1;STIP1;DDX39A;ORC6;SARNP;TCP1;ORC2;PMS2;CCT7;DCTPP1;SPC24
CHD1 ENCODE	19/655	0.00689486	0.0188211	1.95609	9.73544	NOP56;DUT;MRPS27;WTAP;EIF1AX;BCCIP;HMGB2;HMGB1;UCHL3;UTP18;TMA16;GNL3;PPP1CC;SNW1;HNRNPDL;MAT2A;RBBP4;LBR;CCT5
TAF7 ENCODE	18/640	0.0113279	0.0301084	1.88975	8.467	NOP56;TFRC;CBX3;PTGES3;CNBP;AMD1;WDR74;HMGB2;ACSL3;NSL1;TMA16;COPS4;PPP1CC;MAT2A;HNRNPF;NOL10;SRSF7;RRP15
YY1 CHEA	11/332	0.0149476	0.0387105	2.21985	9.33048	PSMD7;SNW1;MRPS27;FANCB;MRPS7;RPF2;WDR46;YARS2;RRP15;SPC24;RPF1
NR2C2 ENCODE	11/350	0.021184	0.0523745	2.10003	8.09458	COPS4;RANBP1;PHF5A;RIF1;WTAP;GMPR2;TSR2;PPIH;SNRPA1;TRIP13;RPF1
FOXP2 ENCODE	7/178	0.0212609	0.0523745	2.63704	10.1549	PPP1CC;RIF1;CDK4;TIMM9;WDR74;HMGB2;UCHL5
SPI1 ENCODE	34/1540	0.0234344	0.0563541	1.48742	5.58311	EIF4A1;PRIM2;RGS19;MRPL18;FAF1;TIMM9;NIP7;INSIG1;HMGB1;WDR43;TMA16;EMG1;PSMD7;NUDCD1;RBBP4;PGK1;SRSF10;CCT5;RANBP1;NOP16;CBX3;PUS1;ACSL4;EIF2S1;UTP18;RNF168;RSL1D1;SPCS3;YRDC;SARNP;TCP1;TRMT6;TFAM;GALK1
SP1 ENCODE	18/707	0.0277049	0.0650742	1.69999	6.09642	EIF4A1;SDF2L1;NXT1;PRMT1;ACTL6A;GINS4;WDR74;AK2;HMGB2;MSMO1;WDR43;COPS4;STIP1;DDX39A;ORC6;SARNP;PGK1;GET4
RUNX1 CHEA	29/1294	0.0295565	0.0678455	1.50317	5.29335	CDCA5;INSIG1;MRPL14;RAD51AP1;ING5;STIP1;STMN1;POLR2E;SC5D;CCT7;EMC8;LBR;EIF4E;NR2C2AP;TPM4;WTAP;CNBP;ACTL6A;ELOVL6;ACSL3;OSGIN2;COPS4;PHF5A;TDP2;IMPDH2;SASS6;PRPF31;AUNIP;SNRNP25
STAT3 ENCODE	18/725	0.0342261	0.0751853	1.65514	5.58572	CBX3;DIS3;CDCA5;FAF1;TIMM9;RDX;WDR74;G0S2;ACSL4;OSGIN2;CTDSPL2;UCHL5;RAD51AP1;COPS4;SARNP;TMED2;NANS;EIF4E
KLF4 CHEA	23/987	0.0342428	0.0751853	1.55673	5.25285	EIF4A1;RNASEH2B;PPIL1;PCNA;RIF1;TPM4;FAF1;ALYREF;BNIP3;CNBP;IFRD1;RDX;UBE2D3;CBX1;MRPS18B;BCCIP;CCT6A;HNRNPDL;CDK4;STMN1;MPLKIP;TRIP13;GPD1L
FOS ENCODE	16/637	0.0405567	0.0871537	1.67113	5.35605	CCT3;EIF4A1;PRMT1;INSIG1;ACTL6A;AK2;MSMO1;HMGB1;STIP1;DDX39A;CDK4;PSAT1;SARNP;CCT7;LBR;GET4
SIX5 ENCODE	24/1094	0.0552203	0.114358	1.4603	4.22964	TOE1;CCT3;TRUB1;RNASEH2A;NOP16;DIMT1;PRIM1;GMPR2;AHSA1;IMP4;WRNIP1;IPO7;GSPT1;EMG1;SNW1;NUDCD1;CLPP;POLR2E;PRPF31;GEMIN6;ADSS;RAD18;EXOSC1;SEC11C
HDAC2 ENCODE	6/175	0.0554807	0.114358	2.27978	6.59249	ABCB10;ABCB6;WTAP;WDR74;WRNIP1;PGAM5
HNF4A ENCODE	27/1276	0.0625373	0.126325	1.40864	3.90473	RGS19;ABCB6;GMPR2;TYMS;GSPT1;WDR43;NSL1;NUDCD1;RBBP4;ORC2;TK1;POLR2H;RANBP1;PUS1;WRNIP1;ACSL3;FAM136A;COPS4;FNDC4;RBMXL1;TDP2;PTRH2;TRIP13;RAB17;UBE2K;RAD18;GALK1
CEBPB ENCODE	5/144	0.0737574	0.146069	2.30581	6.0112	EIF4A1;NFX1;HNRNPF;WDR74;CHAC1
EGR1 ENCODE	13/537	0.0762453	0.146833	1.60098	4.12061	TFRC;CBX3;WRNIP1;U2AF1;UCHL3;RNF168;HNRNPDL;IMPDH2;DENR;AUNIP;SNRPA1;SPTSSA;EXOSC1
ZMIZ1 ENCODE	20/914	0.0770507	0.146833	1.44997	3.7167	CCT3;EIF4A1;FAF1;INSIG1;AMD1;HMGB2;U2AF1;BRCC3;WDR55;GNL3;H1F0;MAT2A;TDP2;SRSF3;GEMIN6;CHAC1;L2HGDH;SNRNP25;EMC8;SRSF7
PBX3 ENCODE	26/1269	0.0892586	0.166781	1.35866	3.28281	EIF4A1;NXT1;MRPL18;AMD1;AK2;MSMO1;PPP1CC;STIP1;ORC6;ORC2;PGK1;TK1;CCT7;GET4;CCT3;WTAP;PRMT1;ACTL6A;WDR74;COPS3;DDX39A;SARNP;TCP1;SRSF7;TOMM5;SPC24
CTCF ENCODE	35/1790	0.0908215	0.166781	1.30065	3.12007	ATF1;SLC35B2;PRIM2;PCNA;YARS2;PSMC3IP;ING5;HNRNPDL;MAT2A;C1QBP;EXOSC8;DENR;TK1;NBN;POLR2H;ADSS;SDF2L1;PRMT1;TINF2;PRMT3;GINS4;SAAL1;AHSA1;WRNIP1;CHD1L;FAM136A;UCHL3;EIF2S1;SLC7A6;NSMCE4A;RRAGB;CDC37;EIF3G;DCTPP1;FXN
SRF ENCODE	8/299	0.0948593	0.171086	1.76591	4.15936	COPS4;RIF1;NFX1;WDR74;TSR2;PRPF31;DDX51;SNRPA1
TRIM28 CHEA	6/210	0.109077	0.193277	1.88526	4.17716	B3GALNT1;ING5;XRCC2;ACSL3;LBR;RAD18
RCOR1 ENCODE	15/702	0.131771	0.229464	1.40648	2.8505	DUT;DCUN1D5;TPM4;FAF1;BNIP3;DDX51;CHD1L;WDR43;PSMC3IP;PUF60;CLPP;PMS2;YAF2;TOMM5;GALK1
FOXM1 ENCODE	3/95	0.182923	0.31314	2.08165	3.53607	RAD21;HMGB2;LBR
SPI1 CHEA	20/1056	0.207366	0.349065	1.24178	1.95366	TRUB1;EIF4A1;SLC35B2;PRIM2;CDCA5;FAF1;NIP7;COMMD10;GMPR2;MRPS18B;ELOVL6;WDR43;NSL1;WDR55;LSM2;CLPP;HNRNPF;HAT1;SASS6;PGK1
FOXA1 ENCODE	5/205	0.213474	0.353457	1.59754	2.46699	PSMD7;WDR74;HMGB2;UTP18;TRMT61A
AR CHEA	20/1095	0.25539	0.416038	1.19423	1.63008	RFC3;WTAP;MRPL18;FAF1;PRMT3;GMNN;ACSL4;CDC7;GULP1;DHFR;RCL1;FBL;CSRP2;PSAT1;CLPP;RAD21;SC5D;GPD1L;IFT57;EIF4E
STAT5A ENCODE	5/233	0.294714	0.466635	1.39934	1.70964	RANBP1;HMBS;WDR74;NSL1;THG1L
TCF7L2 ENCODE	11/583	0.295689	0.466635	1.22961	1.49821	ATF1;IDI1;SLC7A6;TINF2;WDR74;SASS6;PPIH;TRIP13;YAF2;SPC24;PPID
VDR CHEA	2/76	0.330019	0.512799	1.72131	1.90825	RAD51AP1;MSMO1
CBX3 ENCODE	2/81	0.358218	0.548182	1.61195	1.65485	WDR74;MSMO1
POU5F1 CHEA	5/261	0.380152	0.557728	1.24449	1.20365	RIF1;CDCA5;CBX1;BMI1;SPC24
REST ENCODE	7/383	0.383285	0.557728	1.1867	1.13801	DUT;TFRC;ABCB6;TMED2;EXOSC3;TRMT61A;SEC11C
IRF1 ENCODE	5/263	0.386294	0.557728	1.23472	1.17441	PLK4;LSM6;TDP2;WDR74;NBN
ERG CHEA	3/144	0.386544	0.557728	1.35484	1.28779	IDI1;DDX39A;NCAPH2
KAT2A ENCODE	2/90	0.407802	0.580113	1.44643	1.29741	WDR74;UCHL5
ETS1 ENCODE	3/156	0.436248	0.61196	1.24781	1.03511	NOP16;SRSF7;SEC11C
ZBTB7A ENCODE	35/2184	0.443632	0.613793	1.03885	0.844336	SLC35B2;RGS19;RIF1;MRPL14;HMGB1;BMI1;TYMS;WDR43;GTF2E2;NSL1;ING5;PPP1CC;MAT2A;SMYD2;POLR2H;YAF2;PRMT1;CBX3;PUS1;ALYREF;RDX;ACTL6A;ELOVL6;FAM136A;LSM5;UTP18;MAPK12;FNDC4;DDX39A;ABCB10;CDC37;DRG1;MVD;TRIP13;GALK1
SALL4 CHEA	6/355	0.472933	0.645489	1.09378	0.819027	VIT;FBL;PTGES3;STMN1;HMBS;ELOVL6
SOX2 CHEA	12/775	0.543009	0.722885	0.9989	0.609958	RCL1;PRIM2;RIF1;HNRNPDL;CBX3;CDCA5;STMN1;PDPN;UBE2D3;ELOVL6;SRSF7;NR2C2AP
FOXA2 ENCODE	5/316	0.543953	0.722885	1.02151	0.621987	SLC7A6;RIF1;TK1;UBE2K;TRMT61A
ZC3H11A ENCODE	2/129	0.59684	0.775531	1.00026	0.516238	RAD51AP1;TIMM9
TCF3 CHEA	15/1006	0.598925	0.775531	0.959431	0.491823	NKX6-2;RIF1;RDX;CBX1;ELOVL6;BMI1;RPF2;UTP18;HNRNPDL;SUMO3;STMN1;PDPN;SMYD2;UBE2K;JAM3
RELA ENCODE	7/484	0.626232	0.796302	0.930534	0.435522	PSMC3IP;PRMT1;WDR4;HMGB2;NBN;PPID;TMA16
NFIC ENCODE	4/279	0.630734	0.796302	0.922876	0.425327	RNF168;CBX3;WDR74;SAAL1
RAD21 ENCODE	18/1265	0.680818	0.848922	0.911706	0.350514	ATF1;PRIM2;PCNA;SDF2L1;TINF2;GINS4;AHSA1;CHD1L;FAM136A;UCHL3;YARS2;PSMC3IP;CDC37;C1QBP;DENR;NBN;DCTPP1;FXN
NANOG CHEA	8/595	0.707172	0.871029	0.862078	0.298694	PRPS1;RIF1;HNRNPDL;SUMO3;PDPN;CBX1;BMI1;EMC8
EGR1 CHEA	4/315	0.72244	0.879113	0.814535	0.264823	RIF1;HNRNPF;PPIH;SPC24
SMC3 ENCODE	16/1181	0.746171	0.897182	0.865376	0.253383	RNASEH2B;TPM4;TINF2;PRMT3;GINS4;AHSA1;CHD1L;FAM136A;UCHL3;YARS2;PSMC3IP;C1QBP;EIF3G;NBN;DCTPP1;BCAS2
STAT3 CHEA	2/177	0.762884	0.906485	0.724119	0.195983	PSMD7;EIF1AX
SUZ12 ENCODE	1/105	0.806901	0.94024	0.609472	0.130765	BMI1
ZEB1 ENCODE	1/106	0.80991	0.94024	0.603637	0.127266	OSGIN2
GATA2 CHEA	9/772	0.849902	0.975456	0.741709	0.120627	FBL;BLM;TPM4;MAT2A;PPA1;INSIG1;HMGB2;ELOVL6;CHD1L
TP53 CHEA	3/319	0.874626	0.97948	0.599122	0.0802577	TMEM183A;PCNA;WDR43
TP63 CHEA	17/1399	0.88052	0.97948	0.768624	0.0978019	RPAIN;PPIL1;DIS3;RDX;AK2;ELOVL6;PSMC3IP;PSMD7;CSRP2;LSM6;C1QBP;SMYD2;TFAM;DPH5;TK1;LBR;FXN
GATA1 CHEA	9/807	0.882502	0.97948	0.707866	0.0884791	ATF1;RCL1;ABCB10;TFRC;INSIG1;HMBS;PRMT3;AK2;LBR
MYOD1 ENCODE	1/166	0.926021	0.999996	0.382956	0.0294335	PRMT1
BCL3 ENCODE	2/273	0.926866	0.999996	0.465304	0.0353383	WDR74;SNRPA1
PPARD CHEA	2/285	0.937334	0.999996	0.445299	0.0288177	PRPF31;ACSL3
SMAD4 CHEA	5/584	0.95043	0.999996	0.541097	0.0275099	CBX3;SMYD2;MRPL14;CHD1L;LBR
FOSL2 ENCODE	1/196	0.953898	0.999996	0.323542	0.0152707	IFRD1
EZH2 ENCODE	2/338	0.968783	0.999996	0.374034	0.0118623	H1F0;WDR74
EZH2 CHEA	1/237	0.975872	0.999996	0.266771	0.00651562	MAPK12
NFE2L2 CHEA	6/1022	0.99881	0.999996	0.362762	0.00043189	ATF1;SPCS3;ABCB6;MRPL14;SPTSSA;YAF2
SUZ12 CHEA	3/1684	0.999995	0.999996	0.10469	4.72888e-07	NKX6-2;BMI1;JAM3
REST CHEA	3/1280	0.999996	0.999996	0.140902	6.23885e-07	SC5D;NUP43;TRMT61A

## Sheet: GOBP-MGE-Specific Up (n=36)
Term	Overlap	P-value	Adjusted P-value	Odds Ratio	Combined Score	Genes
Positive Regulation Of Reactive Oxygen Species Metabolic Process (GO:2000379)	3/48	8.76136e-05	0.0225572	40.2404	375.949	SLC5A3;TLR4;TGFBR2
Cellular Response To Purine-Containing Compound (GO:0071415)	2/9	0.000112505	0.0225572	167.706	1524.87	P2RY6;P2RY1
Positive Regulation Of Reactive Oxygen Species Biosynthetic Process (GO:1903428)	2/12	0.00020556	0.0274765	117.376	996.5	SLC5A3;TLR4
Natural Killer Cell Mediated Immunity (GO:0002228)	2/22	0.000711365	0.0499406	58.6588	425.178	RAET1E;TUBB4B
Natural Killer Cell Mediated Cytotoxicity (GO:0042267)	2/24	0.000848022	0.0499406	53.3209	377.117	RAET1E;TUBB4B
Response To Purine-Containing Compound (GO:0014074)	2/24	0.000848022	0.0499406	53.3209	377.117	P2RY6;P2RY1
Regulation Of ERK1 And ERK2 Cascade (GO:0070372)	4/244	0.000936849	0.0499406	10.2729	71.6329	P2RY6;P2RY1;TLR4;DUSP6
Regulation Of Reactive Oxygen Species Biosynthetic Process (GO:1903426)	2/26	0.00099632	0.0499406	48.8725	337.78	SLC5A3;TLR4
Negative Regulation Of Wound Healing (GO:0061045)	2/28	0.00115618	0.0515142	45.1086	305.053	CD109;AJAP1
Cellular Response To Amyloid-Beta (GO:1904646)	2/34	0.00170432	0.0683432	36.6397	233.563	ITGA4;TLR4
Collagen Fibril Organization (GO:0030199)	2/42	0.00259219	0.0876547	29.3	174.489	COL18A1;COL5A3
Response To Amyloid-Beta (GO:1904645)	2/43	0.00271557	0.0876547	28.5839	168.895	ITGA4;TLR4
Positive Regulation Of Biosynthetic Process (GO:0009891)	2/44	0.00284167	0.0876547	27.902	163.599	SLC5A3;TLR4
Regulation Of Wound Healing (GO:0061041)	2/47	0.00323622	0.0901747	26.0379	149.284	CD109;AJAP1
Negative Regulation Of ERK1 And ERK2 Cascade (GO:0070373)	2/48	0.00337312	0.0901747	25.4706	144.976	TLR4;DUSP6
Cellular Response To Peptide (GO:1901653)	2/56	0.00456378	0.11144	21.6885	116.892	ITGA4;TLR4
Positive Regulation Of Interleukin-1 Beta Production (GO:0032731)	2/57	0.0047244	0.11144	21.293	114.025	TRIM16;TLR4
Positive Regulation Of Interleukin-1 Production (GO:0032732)	2/64	0.00592077	0.118114	18.8824	96.853	TRIM16;TLR4
Phagocytosis (GO:0006909)	2/69	0.00685126	0.118114	17.4688	87.0528	P2RY6;TLR4
Embryonic Organ Development (GO:0048568)	2/77	0.0084685	0.118114	15.5992	74.4301	COL18A1;TGFBR2
Inflammatory Response (GO:0006954)	3/236	0.0086937	0.118114	7.6984	36.5301	GGT5;ADM;TLR4
Regulation Of Extracellular Exosome Assembly (GO:1903551)	1/5	0.00896846	0.118114	142.571	672.088	SDC1
Notochord Development (GO:0030903)	1/5	0.00896846	0.118114	142.571	672.088	COL18A1
Detection Of Molecule Of Bacterial Origin (GO:0032490)	1/5	0.00896846	0.118114	142.571	672.088	TLR4
Phospholipase C-activating G Protein-Coupled Receptor Signaling Pathway (GO:0007200)	2/83	0.00978281	0.118114	14.4394	66.8128	P2RY6;P2RY1
Regulation Of Interleukin-1 Beta Production (GO:0032651)	2/84	0.0100102	0.118114	14.2626	65.667	TRIM16;TLR4
Inositol Metabolic Process (GO:0006020)	1/6	0.0107527	0.118114	114.051	516.949	SLC5A3
Regulation Of T Cell Tolerance Induction (GO:0002664)	1/6	0.0107527	0.118114	114.051	516.949	TGFBR2
Positive Regulation Of Chemokine (C-X-C Motif) Ligand 2 Production (GO:2000343)	1/6	0.0107527	0.118114	114.051	516.949	TLR4
Regulation Of Epithelial To Mesenchymal Transition Involved In Endocardial Cushion Formation (GO:1905005)	1/7	0.0125339	0.118114	95.0381	416.202	TGFBR2
Transcription Initiation At RNA Polymerase I Promoter (GO:0006361)	1/7	0.0125339	0.118114	95.0381	416.202	RRN3
Glutathione Catabolic Process (GO:0006751)	1/7	0.0125339	0.118114	95.0381	416.202	GGT5
TRIF-dependent Toll-Like Receptor Signaling Pathway (GO:0035666)	1/7	0.0125339	0.118114	95.0381	416.202	TLR4
Positive Regulation Of Cardiac Epithelial To Mesenchymal Transition (GO:0062043)	1/7	0.0125339	0.118114	95.0381	416.202	TGFBR2
Positive Regulation Of Inositol Phosphate Biosynthetic Process (GO:0060732)	1/8	0.014312	0.118114	81.4571	345.921	P2RY6
MyD88-independent Toll-Like Receptor Signaling Pathway (GO:0002756)	1/8	0.014312	0.118114	81.4571	345.921	TLR4
Regulation Of Interleukin-23 Production (GO:0032667)	1/8	0.014312	0.118114	81.4571	345.921	TLR4
Regulation Of Urine Volume (GO:0035809)	1/8	0.014312	0.118114	81.4571	345.921	ADM
Cellular Response To Organonitrogen Compound (GO:0071417)	2/105	0.0153132	0.118114	11.3427	47.4015	P2RY6;P2RY1
Negative Regulation Of MAPK Cascade (GO:0043409)	2/105	0.0153132	0.118114	11.3427	47.4015	TLR4;DUSP6
I-kappaB Phosphorylation (GO:0007252)	1/9	0.0160869	0.118114	71.2714	294.333	TLR4
Positive Regulation Of Mesenchymal Cell Proliferation (GO:0002053)	1/9	0.0160869	0.118114	71.2714	294.333	TGFBR2
T-helper 1 Type Immune Response (GO:0042088)	1/9	0.0160869	0.118114	71.2714	294.333	TLR4
Positive Regulation Of Platelet Activation (GO:0010572)	1/9	0.0160869	0.118114	71.2714	294.333	TLR4
Leukotriene D4 Biosynthetic Process (GO:1901750)	1/9	0.0160869	0.118114	71.2714	294.333	GGT5
Cellular Response To Oxidised Low-Density Lipoprotein Particle Stimulus (GO:0140052)	1/9	0.0160869	0.118114	71.2714	294.333	TLR4
Regulation Of CD4-positive, Alpha-Beta T Cell Proliferation (GO:2000561)	1/9	0.0160869	0.118114	71.2714	294.333	TGFBR2
Myeloid Dendritic Cell Differentiation (GO:0043011)	1/9	0.0160869	0.118114	71.2714	294.333	TGFBR2
Response To Lipid (GO:0033993)	2/110	0.0167196	0.118114	10.8148	44.2453	TRIM16;TLR4
Negative Regulation Of Interleukin-17 Production (GO:0032700)	1/10	0.0178587	0.118114	63.3492	254.997	TLR4
Positive Regulation Of Nitric-Oxide Synthase Biosynthetic Process (GO:0051770)	1/10	0.0178587	0.118114	63.3492	254.997	TLR4
Response To Sterol (GO:0036314)	1/10	0.0178587	0.118114	63.3492	254.997	TGFBR2
Positive Regulation Of MAPK Cascade (GO:0043410)	3/310	0.0180547	0.118114	5.82085	23.3669	P2RY6;P2RY1;TLR4
Regulation Of Small GTPase Mediated Signal Transduction (GO:0051056)	2/118	0.0190802	0.118114	10.0649	39.848	VAV3;ARHGAP29
Regulation Of Mesenchymal Cell Proliferation (GO:0010464)	1/11	0.0196275	0.118114	57.0114	224.102	TGFBR2
Leukotriene D4 Metabolic Process (GO:1901748)	1/11	0.0196275	0.118114	57.0114	224.102	GGT5
Fatty Acid Metabolic Process (GO:0006631)	2/122	0.0203102	0.118114	9.72745	37.9043	GGT5;LPIN3
Regulation Of Chemokine (C-X-C Motif) Ligand 2 Production (GO:2000341)	1/12	0.0213931	0.118114	51.826	199.255	TLR4
MyD88-dependent Toll-Like Receptor Signaling Pathway (GO:0002755)	1/12	0.0213931	0.118114	51.826	199.255	TLR4
Positive Regulation Of Vascular Endothelial Cell Proliferation (GO:1905564)	1/12	0.0213931	0.118114	51.826	199.255	ITGA4
Regulation Of Retinoic Acid Receptor Signaling Pathway (GO:0048385)	1/12	0.0213931	0.118114	51.826	199.255	TRIM16
Positive Regulation Of CD4-positive, Alpha-Beta T Cell Activation (GO:2000516)	1/12	0.0213931	0.118114	51.826	199.255	TGFBR2
Positive Regulation Of Keratinocyte Differentiation (GO:0045618)	1/13	0.0231556	0.118114	47.5048	178.88	TRIM16
Antigen Processing And Presentation Of Endogenous Peptide Antigen Via MHC Class I Via ER Pathway (GO:0002484)	1/13	0.0231556	0.118114	47.5048	178.88	RAET1E
Antigen Processing And Presentation Of Endogenous Peptide Antigen Via MHC Class I Via ER Pathway, TAP-independent (GO:0002486)	1/13	0.0231556	0.118114	47.5048	178.88	RAET1E
Antigen Processing And Presentation Of Endogenous Peptide Antigen Via MHC Class Ib (GO:0002476)	1/13	0.0231556	0.118114	47.5048	178.88	RAET1E
Antigen Processing And Presentation Of Peptide Antigen Via MHC Class Ib (GO:0002428)	1/13	0.0231556	0.118114	47.5048	178.88	RAET1E
Atrioventricular Valve Development (GO:0003171)	1/13	0.0231556	0.118114	47.5048	178.88	TGFBR2
Regulation Of Nitric-Oxide Synthase Biosynthetic Process (GO:0051769)	1/13	0.0231556	0.118114	47.5048	178.88	TLR4
Branching Involved In Blood Vessel Morphogenesis (GO:0001569)	1/13	0.0231556	0.118114	47.5048	178.88	TGFBR2
Cardiac Left Ventricle Morphogenesis (GO:0003214)	1/13	0.0231556	0.118114	47.5048	178.88	TGFBR2
Myeloid Dendritic Cell Activation (GO:0001773)	1/13	0.0231556	0.118114	47.5048	178.88	TGFBR2
Positive Regulation Of Alpha-Beta T Cell Differentiation (GO:0046638)	1/13	0.0231556	0.118114	47.5048	178.88	TGFBR2
Secondary Palate Development (GO:0062009)	1/13	0.0231556	0.118114	47.5048	178.88	TGFBR2
Embryonic Hemopoiesis (GO:0035162)	1/13	0.0231556	0.118114	47.5048	178.88	TGFBR2
Striated Muscle Cell Development (GO:0055002)	1/14	0.0249151	0.118114	43.8484	161.9	SDC1
Aorta Development (GO:0035904)	1/14	0.0249151	0.118114	43.8484	161.9	TGFBR2
Pathway-Restricted SMAD Protein Phosphorylation (GO:0060389)	1/14	0.0249151	0.118114	43.8484	161.9	TGFBR2
Cellular Response To ATP (GO:0071318)	1/14	0.0249151	0.118114	43.8484	161.9	P2RY1
Monosaccharide Transmembrane Transport (GO:0015749)	1/14	0.0249151	0.118114	43.8484	161.9	SLC5A3
Embryonic Cranial Skeleton Morphogenesis (GO:0048701)	1/14	0.0249151	0.118114	43.8484	161.9	TGFBR2
Positive Regulation Of Exosomal Secretion (GO:1903543)	1/14	0.0249151	0.118114	43.8484	161.9	SDC1
Regulation Of Intrinsic Apoptotic Signaling Pathway In Response To DNA Damage (GO:1902229)	1/15	0.0266715	0.118114	40.7143	147.555	DDIAS
Regulation Of Systemic Arterial Blood Pressure (GO:0003073)	1/15	0.0266715	0.118114	40.7143	147.555	ADM
Positive Regulation Of Cell Activation (GO:0050867)	1/15	0.0266715	0.118114	40.7143	147.555	TLR4
Positive Regulation Of Endothelial Cell Apoptotic Process (GO:2000353)	1/15	0.0266715	0.118114	40.7143	147.555	ITGA4
Negative Regulation Of Response To External Stimulus (GO:0032102)	2/146	0.0283556	0.118114	8.09641	28.8469	CD109;AJAP1
Regulation Of Interleukin-1 Production (GO:0032652)	1/16	0.0284248	0.118114	37.9981	135.292	TLR4
Cell Surface Toll-Like Receptor Signaling Pathway (GO:0140895)	1/16	0.0284248	0.118114	37.9981	135.292	TLR4
Positive Regulation Of Macrophage Activation (GO:0043032)	1/17	0.030175	0.118114	35.6214	124.701	TLR4
Toll-Like Receptor 4 Signaling Pathway (GO:0034142)	1/17	0.030175	0.118114	35.6214	124.701	TLR4
Transcription By RNA Polymerase I (GO:0006360)	1/17	0.030175	0.118114	35.6214	124.701	RRN3
Triglyceride Biosynthetic Process (GO:0019432)	1/17	0.030175	0.118114	35.6214	124.701	LPIN3
Aorta Morphogenesis (GO:0035909)	1/17	0.030175	0.118114	35.6214	124.701	TGFBR2
Leukocyte Tethering Or Rolling (GO:0050901)	1/17	0.030175	0.118114	35.6214	124.701	ITGA4
Polyol Metabolic Process (GO:0019751)	1/17	0.030175	0.118114	35.6214	124.701	SLC5A3
Positive Regulation Of Alpha-Beta T Cell Proliferation (GO:0046641)	1/17	0.030175	0.118114	35.6214	124.701	TGFBR2
Cellular Response To Organic Cyclic Compound (GO:0071407)	2/152	0.0305372	0.118114	7.7702	27.1087	P2RY6;P2RY1
Regulation Of Exosomal Secretion (GO:1903541)	1/18	0.0319222	0.118114	33.5244	115.473	SDC1
Maintenance Of Gastrointestinal Epithelium (GO:0030277)	1/18	0.0319222	0.118114	33.5244	115.473	TLR4
Regulation Of Vascular Endothelial Cell Proliferation (GO:1905562)	1/18	0.0319222	0.118114	33.5244	115.473	ITGA4
Positive Regulation Of NLRP3 Inflammasome Complex Assembly (GO:1900227)	1/18	0.0319222	0.118114	33.5244	115.473	TLR4
Response To Cholesterol (GO:0070723)	1/18	0.0319222	0.118114	33.5244	115.473	TGFBR2
Response To Organophosphorus (GO:0046683)	1/18	0.0319222	0.118114	33.5244	115.473	TRIM16
Positive Regulation Of Cytokine Production Involved In Inflammatory Response (GO:1900017)	1/18	0.0319222	0.118114	33.5244	115.473	TLR4
Positive Regulation Of Epidermal Cell Differentiation (GO:0045606)	1/18	0.0319222	0.118114	33.5244	115.473	TRIM16
Atrioventricular Valve Morphogenesis (GO:0003181)	1/19	0.0336663	0.118114	31.6603	107.368	TGFBR2
Leukocyte Adhesion To Vascular Endothelial Cell (GO:0061756)	1/19	0.0336663	0.118114	31.6603	107.368	ITGA4
Leukotriene Biosynthetic Process (GO:0019370)	1/19	0.0336663	0.118114	31.6603	107.368	GGT5
Receptor Clustering (GO:0043113)	1/19	0.0336663	0.118114	31.6603	107.368	ITGA4
Striated Muscle Cell Differentiation (GO:0051146)	1/20	0.0354073	0.118114	29.9925	100.2	SDC1
Positive Regulation Of Leukocyte Activation (GO:0002696)	1/20	0.0354073	0.118114	29.9925	100.2	TLR4
Fc-gamma Receptor Signaling Pathway Involved In Phagocytosis (GO:0038096)	1/20	0.0354073	0.118114	29.9925	100.2	VAV3
Ameboidal-Type Cell Migration (GO:0001667)	1/20	0.0354073	0.118114	29.9925	100.2	ITGA4
Positive Regulation Of Vascular Associated Smooth Muscle Cell Proliferation (GO:1904707)	1/20	0.0354073	0.118114	29.9925	100.2	P2RY6
Lipopolysaccharide-Mediated Signaling Pathway (GO:0031663)	1/20	0.0354073	0.118114	29.9925	100.2	TLR4
Monocarboxylic Acid Catabolic Process (GO:0072329)	1/20	0.0354073	0.118114	29.9925	100.2	LPIN3
Response To ATP (GO:0033198)	1/20	0.0354073	0.118114	29.9925	100.2	P2RY1
Myoblast Differentiation (GO:0045445)	1/20	0.0354073	0.118114	29.9925	100.2	SDC1
Cellular Response To Oxygen-Containing Compound (GO:1901701)	3/406	0.0361702	0.118114	4.41259	14.6477	P2RY6;P2RY1;TLR4
Positive Regulation Of Interferon-Alpha Production (GO:0032727)	1/21	0.0371453	0.118114	28.4914	93.8199	TLR4
Positive Regulation Of Natural Killer Cell Mediated Cytotoxicity (GO:0045954)	1/21	0.0371453	0.118114	28.4914	93.8199	RAET1E
Negative Regulation Of Osteoclast Differentiation (GO:0045671)	1/21	0.0371453	0.118114	28.4914	93.8199	TLR4
Antigen Processing And Presentation Of Endogenous Peptide Antigen (GO:0002483)	1/21	0.0371453	0.118114	28.4914	93.8199	RAET1E
Endocardial Cushion Morphogenesis (GO:0003203)	1/21	0.0371453	0.118114	28.4914	93.8199	TGFBR2
Fc Receptor Mediated Stimulatory Signaling Pathway (GO:0002431)	1/22	0.0388803	0.118114	27.1333	88.1092	VAV3
Fc-epsilon Receptor Signaling Pathway (GO:0038095)	1/22	0.0388803	0.118114	27.1333	88.1092	VAV3
Glucose Transmembrane Transport (GO:1904659)	1/22	0.0388803	0.118114	27.1333	88.1092	SLC5A3
Hexose Transmembrane Transport (GO:0008645)	1/22	0.0388803	0.118114	27.1333	88.1092	SLC5A3
Acylglycerol Biosynthetic Process (GO:0046463)	1/22	0.0388803	0.118114	27.1333	88.1092	LPIN3
Cellular Response To Low-Density Lipoprotein Particle Stimulus (GO:0071404)	1/22	0.0388803	0.118114	27.1333	88.1092	TLR4
Dendritic Cell Differentiation (GO:0097028)	1/22	0.0388803	0.118114	27.1333	88.1092	TGFBR2
Extracellular Matrix Organization (GO:0030198)	2/176	0.0398977	0.118872	6.69033	21.5525	COL18A1;COL5A3
Adaptive Immune Response Based On Somatic Recombination Of Immune Receptors Built From Immunoglobulin Superfamily Domains (GO:0002460)	1/23	0.0406122	0.118872	25.8987	82.9713	TLR4
Artery Development (GO:0060840)	1/23	0.0406122	0.118872	25.8987	82.9713	TGFBR2
Cellular Lipid Catabolic Process (GO:0044242)	1/23	0.0406122	0.118872	25.8987	82.9713	LPIN3
Positive Regulation Of Epithelial Cell Apoptotic Process (GO:1904037)	1/23	0.0406122	0.118872	25.8987	82.9713	ITGA4
Positive Regulation Of ERK1 And ERK2 Cascade (GO:0070374)	2/179	0.0411358	0.119532	6.57594	20.983	P2RY6;P2RY1
ERK1 And ERK2 Cascade (GO:0070371)	1/24	0.0423411	0.119569	24.7714	78.3272	DUSP6
Fc-gamma Receptor Signaling Pathway (GO:0038094)	1/24	0.0423411	0.119569	24.7714	78.3272	VAV3
Positive Regulation Of Natural Killer Cell Mediated Immunity (GO:0002717)	1/24	0.0423411	0.119569	24.7714	78.3272	RAET1E
Outflow Tract Septum Morphogenesis (GO:0003148)	1/24	0.0423411	0.119569	24.7714	78.3272	TGFBR2
Negative Regulation Of Intrinsic Apoptotic Signaling Pathway In Response To DNA Damage (GO:1902230)	1/25	0.0440669	0.121868	23.7381	74.1114	DDIAS
Negative Regulation Of Response To Wounding (GO:1903035)	1/25	0.0440669	0.121868	23.7381	74.1114	CD109
Regulation Of Cell Size (GO:0008361)	1/25	0.0440669	0.121868	23.7381	74.1114	VAV3
Endocytosis (GO:0006897)	2/189	0.045367	0.122124	6.22114	19.2418	P2RY6;TLR4
Fc Receptor Signaling Pathway (GO:0038093)	1/26	0.0457898	0.122124	22.7874	70.2695	VAV3
Regulation Of Interferon-Alpha Production (GO:0032647)	1/26	0.0457898	0.122124	22.7874	70.2695	TLR4
Regulation Of Keratinocyte Differentiation (GO:0045616)	1/26	0.0457898	0.122124	22.7874	70.2695	TRIM16
Regulation Of Vasoconstriction (GO:0019229)	1/26	0.0457898	0.122124	22.7874	70.2695	ADM
Protein Localization To Membrane (GO:0072657)	2/192	0.0466667	0.122124	6.12198	18.7622	ITGA4;P2RY1
Positive Regulation Of Nitric Oxide Biosynthetic Process (GO:0045429)	1/27	0.0475096	0.122124	21.9099	66.7556	TLR4
Ventricular Septum Morphogenesis (GO:0060412)	1/27	0.0475096	0.122124	21.9099	66.7556	TGFBR2
Activation Of Phospholipase C Activity (GO:0007202)	1/27	0.0475096	0.122124	21.9099	66.7556	P2RY6
Phospholipid Biosynthetic Process (GO:0008654)	1/27	0.0475096	0.122124	21.9099	66.7556	AGPAT5
Positive Regulation Of Calcium Ion Transmembrane Transporter Activity (GO:1901021)	1/27	0.0475096	0.122124	21.9099	66.7556	P2RY6
Fatty Acid Derivative Biosynthetic Process (GO:1901570)	1/28	0.0492264	0.122607	21.0974	63.531	GGT5
Positive Regulation Of Nitric Oxide Metabolic Process (GO:1904407)	1/28	0.0492264	0.122607	21.0974	63.531	TLR4
Negative Regulation Of Type II Interferon Production (GO:0032689)	1/28	0.0492264	0.122607	21.0974	63.531	TLR4
Regulation Of Platelet Activation (GO:0010543)	1/28	0.0492264	0.122607	21.0974	63.531	TLR4
Regulation Of Protein Localization To Membrane (GO:1905475)	1/28	0.0492264	0.122607	21.0974	63.531	SLC5A3
Heterotypic Cell-Cell Adhesion (GO:0034113)	1/29	0.0509402	0.123054	20.3429	60.5628	ITGA4
Peptidyl-Tyrosine Dephosphorylation (GO:0035335)	1/29	0.0509402	0.123054	20.3429	60.5628	DUSP6
Phosphatidic Acid Biosynthetic Process (GO:0006654)	1/29	0.0509402	0.123054	20.3429	60.5628	AGPAT5
Positive Regulation Of B Cell Proliferation (GO:0030890)	1/29	0.0509402	0.123054	20.3429	60.5628	VAV3
Response To Alcohol (GO:0097305)	1/29	0.0509402	0.123054	20.3429	60.5628	TGFBR2
Positive Regulation Of Interleukin-10 Production (GO:0032733)	1/30	0.0526509	0.123851	19.6404	57.8227	TLR4
Negative Regulation Of Myeloid Leukocyte Differentiation (GO:0002762)	1/30	0.0526509	0.123851	19.6404	57.8227	TLR4
Artery Morphogenesis (GO:0048844)	1/30	0.0526509	0.123851	19.6404	57.8227	TGFBR2
Embryonic Skeletal System Morphogenesis (GO:0048704)	1/30	0.0526509	0.123851	19.6404	57.8227	TGFBR2
Toll-Like Receptor Signaling Pathway (GO:0002224)	1/31	0.0543587	0.123851	18.9848	55.2865	TLR4
Regulation Of Macrophage Activation (GO:0043030)	1/31	0.0543587	0.123851	18.9848	55.2865	TLR4
Leukocyte Cell-Cell Adhesion (GO:0007159)	1/31	0.0543587	0.123851	18.9848	55.2865	ITGA4
Negative Regulation Of Cell-Matrix Adhesion (GO:0001953)	1/31	0.0543587	0.123851	18.9848	55.2865	AJAP1
Endodermal Cell Differentiation (GO:0035987)	1/31	0.0543587	0.123851	18.9848	55.2865	ITGA4
Positive Regulation Of Extrinsic Apoptotic Signaling Pathway (GO:2001238)	1/31	0.0543587	0.123851	18.9848	55.2865	TLR4
Regulation Of Natural Killer Cell Mediated Cytotoxicity (GO:0042269)	1/32	0.0560635	0.12521	18.3714	52.933	RAET1E
Muscle Cell Development (GO:0055001)	1/32	0.0560635	0.12521	18.3714	52.933	SDC1
Positive Regulation Of Interleukin-12 Production (GO:0032735)	1/33	0.0577653	0.12521	17.7964	50.7441	TLR4
Vasculogenesis (GO:0001570)	1/33	0.0577653	0.12521	17.7964	50.7441	TGFBR2
Positive Regulation Of Release Of Sequestered Calcium Ion Into Cytosol (GO:0051281)	1/33	0.0577653	0.12521	17.7964	50.7441	P2RY6
Positive Regulation Of Small Molecule Metabolic Process (GO:0062013)	1/33	0.0577653	0.12521	17.7964	50.7441	ADM
Phosphatidic Acid Metabolic Process (GO:0046473)	1/33	0.0577653	0.12521	17.7964	50.7441	AGPAT5
Positive Regulation Of T Cell Mediated Cytotoxicity (GO:0001916)	1/33	0.0577653	0.12521	17.7964	50.7441	RAET1E
Regulation Of NLRP3 Inflammasome Complex Assembly (GO:1900225)	1/33	0.0577653	0.12521	17.7964	50.7441	TLR4
Negative Regulation Of Interleukin-6 Production (GO:0032715)	1/34	0.0594641	0.126836	17.2563	48.7038	TLR4
Regulation Of Interleukin-17 Production (GO:0032660)	1/34	0.0594641	0.126836	17.2563	48.7038	TLR4
Organophosphate Biosynthetic Process (GO:0090407)	1/34	0.0594641	0.126836	17.2563	48.7038	AGPAT5
Macrophage Activation (GO:0042116)	1/35	0.06116	0.12908	16.7479	46.798	TLR4
Endoderm Formation (GO:0001706)	1/35	0.06116	0.12908	16.7479	46.798	ITGA4
Substrate Adhesion-Dependent Cell Spreading (GO:0034446)	1/36	0.0628529	0.129918	16.2686	45.0145	ITGA4
Positive Regulation Of Interferon-Beta Production (GO:0032728)	1/36	0.0628529	0.129918	16.2686	45.0145	TLR4
Positive Regulation Of Phospholipase C Activity (GO:0010863)	1/36	0.0628529	0.129918	16.2686	45.0145	P2RY6
Regulation Of T Cell Mediated Cytotoxicity (GO:0001914)	1/36	0.0628529	0.129918	16.2686	45.0145	RAET1E
Ventricular Septum Development (GO:0003281)	1/37	0.0645428	0.130478	15.8159	43.3422	TGFBR2
Aortic Valve Morphogenesis (GO:0003180)	1/37	0.0645428	0.130478	15.8159	43.3422	TGFBR2
Regulation Of Vascular Associated Smooth Muscle Cell Proliferation (GO:1904705)	1/37	0.0645428	0.130478	15.8159	43.3422	P2RY6
Positive Regulation Of Exocytosis (GO:0045921)	1/37	0.0645428	0.130478	15.8159	43.3422	SDC1
Negative Regulation Of Multicellular Organismal Process (GO:0051241)	2/231	0.064751	0.130478	5.06936	13.8759	ADM;TLR4
Heart Looping (GO:0001947)	1/38	0.0662297	0.131476	15.3876	41.7717	TGFBR2
Import Into Cell (GO:0098657)	1/38	0.0662297	0.131476	15.3876	41.7717	SLC5A3
Positive Regulation Of Cation Channel Activity (GO:2001259)	1/38	0.0662297	0.131476	15.3876	41.7717	P2RY6
RNA Transport (GO:0050658)	1/39	0.0679137	0.132846	14.982	40.2942	TGFBR2
Regulation Of Nitric Oxide Biosynthetic Process (GO:0045428)	1/39	0.0679137	0.132846	14.982	40.2942	TLR4
Negative Regulation Of Cell-Substrate Adhesion (GO:0010812)	1/39	0.0679137	0.132846	14.982	40.2942	AJAP1
Aortic Valve Development (GO:0003176)	1/40	0.0695947	0.134819	14.5971	38.9022	TGFBR2
Positive Regulation Of Catalytic Activity (GO:0043085)	1/40	0.0695947	0.134819	14.5971	38.9022	SLC5A3
Regulation Of Chemokine Production (GO:0032642)	1/41	0.0712728	0.136692	14.2314	37.5886	TLR4
Positive Regulation Of Programmed Cell Death (GO:0043068)	2/245	0.0717376	0.136692	4.7739	12.578	CALHM2;DUSP6
Regulation Of Osteoclast Differentiation (GO:0045670)	1/42	0.0729479	0.136692	13.8836	36.3475	TLR4
Branching Morphogenesis Of An Epithelial Tube (GO:0048754)	1/42	0.0729479	0.136692	13.8836	36.3475	TGFBR2
Cardiac Ventricle Morphogenesis (GO:0003208)	1/42	0.0729479	0.136692	13.8836	36.3475	TGFBR2
Determination Of Heart Left/Right Asymmetry (GO:0061371)	1/42	0.0729479	0.136692	13.8836	36.3475	TGFBR2
Embryonic Heart Tube Morphogenesis (GO:0003143)	1/42	0.0729479	0.136692	13.8836	36.3475	TGFBR2
Regulation Of Endothelial Cell Apoptotic Process (GO:2000351)	1/43	0.0746201	0.137893	13.5524	35.1731	ITGA4
Positive Regulation Of T Cell Mediated Immunity (GO:0002711)	1/43	0.0746201	0.137893	13.5524	35.1731	RAET1E
Regulation Of Cellular Component Size (GO:0032535)	1/43	0.0746201	0.137893	13.5524	35.1731	VAV3
Regulation Of B Cell Proliferation (GO:0030888)	1/44	0.0762894	0.140331	13.2365	34.0606	VAV3
I-kappaB kinase/NF-kappaB Signaling (GO:0007249)	1/45	0.0779558	0.141271	12.9351	33.0053	TLR4
Triglyceride Metabolic Process (GO:0006641)	1/45	0.0779558	0.141271	12.9351	33.0053	LPIN3
Organic Hydroxy Compound Transport (GO:0015850)	1/45	0.0779558	0.141271	12.9351	33.0053	SLC5A3
B Cell Receptor Signaling Pathway (GO:0050853)	1/46	0.0796192	0.141271	12.647	32.0032	VAV3
Regulation Of Cytokine Production Involved In Inflammatory Response (GO:1900015)	1/46	0.0796192	0.141271	12.647	32.0032	TLR4
Regulation Of Interleukin-10 Production (GO:0032653)	1/46	0.0796192	0.141271	12.647	32.0032	TLR4
Antiviral Innate Immune Response (GO:0140374)	1/46	0.0796192	0.141271	12.647	32.0032	ATAD3A
Negative Regulation Of Cold-Induced Thermogenesis (GO:0120163)	1/46	0.0796192	0.141271	12.647	32.0032	TLR4
Negative Regulation Of Tumor Necrosis Factor Production (GO:0032720)	1/47	0.0812797	0.142328	12.3714	31.0505	TLR4
Positive Regulation Of Smooth Muscle Cell Proliferation (GO:0048661)	1/47	0.0812797	0.142328	12.3714	31.0505	P2RY6
Positive Regulation Of Epithelial To Mesenchymal Transition (GO:0010718)	1/47	0.0812797	0.142328	12.3714	31.0505	TGFBR2
Positive Regulation Of Signal Transduction (GO:0009967)	2/266	0.0826546	0.143973	4.38948	10.9434	P2RY6;TRIM16
Cellular Response To Mechanical Stimulus (GO:0071260)	1/48	0.0829373	0.143973	12.1076	30.1439	TLR4
Positive Regulation Of Pathway-Restricted SMAD Protein Phosphorylation (GO:0010862)	1/49	0.0845919	0.145302	11.8548	29.2803	TGFBR2
Negative Regulation Of Tumor Necrosis Factor Superfamily Cytokine Production (GO:1903556)	1/49	0.0845919	0.145302	11.8548	29.2803	TLR4
Positive Regulation Of Apoptotic Process (GO:0043065)	2/270	0.0847898	0.145302	4.32309	10.6676	CALHM2;DUSP6
Regulation Of Interferon-Beta Production (GO:0032648)	1/50	0.0862437	0.146541	11.6122	28.4567	TLR4
Regulation Of Interleukin-12 Production (GO:0032655)	1/50	0.0862437	0.146541	11.6122	28.4567	TLR4
Positive Regulation Of Leukocyte Mediated Cytotoxicity (GO:0001912)	1/51	0.0878926	0.148088	11.3794	27.6707	RAET1E
Receptor Internalization (GO:0031623)	1/51	0.0878926	0.148088	11.3794	27.6707	ADM
Rho Protein Signal Transduction (GO:0007266)	1/52	0.0895386	0.149604	11.1557	26.9198	ARHGAP29
Positive Regulation Of B Cell Activation (GO:0050871)	1/52	0.0895386	0.149604	11.1557	26.9198	VAV3
Negative Regulation Of Metabolic Process (GO:0009892)	1/53	0.0911817	0.149852	10.9407	26.2018	TLR4
Blood Vessel Morphogenesis (GO:0048514)	1/53	0.0911817	0.149852	10.9407	26.2018	TGFBR2
Positive Regulation Of NIK/NF-kappaB Signaling (GO:1901224)	1/53	0.0911817	0.149852	10.9407	26.2018	TLR4
Positive Regulation Of Chemokine Production (GO:0032722)	1/53	0.0911817	0.149852	10.9407	26.2018	TLR4
Response To Peptide Hormone (GO:0043434)	1/55	0.0944592	0.154605	10.5344	24.8568	TRIM16
Pattern Recognition Receptor Signaling Pathway (GO:0002221)	1/56	0.0960937	0.155377	10.3423	24.2262	TLR4
Regulation Of Reactive Oxygen Species Metabolic Process (GO:2000377)	1/56	0.0960937	0.155377	10.3423	24.2262	TGFBR2
Positive Regulation Of Cellular Metabolic Process (GO:0031325)	1/56	0.0960937	0.155377	10.3423	24.2262	TGFBR2
Positive Regulation Of Type II Interferon Production (GO:0032729)	1/58	0.099354	0.159172	9.97845	23.0409	TLR4
Peptidyl-Threonine Phosphorylation (GO:0018107)	1/58	0.099354	0.159172	9.97845	23.0409	TGFBR2
Regulation Of Intracellular Signal Transduction (GO:1902531)	2/297	0.0996314	0.159172	3.92203	9.0453	VAV3;ARHGAP29
DNA-templated Transcription Initiation (GO:0006352)	1/59	0.10098	0.160051	9.80591	22.4833	RRN3
Regulation Of Multicellular Organismal Development (GO:2000026)	1/59	0.10098	0.160051	9.80591	22.4833	DUSP6
Regulation Of Extrinsic Apoptotic Signaling Pathway (GO:2001236)	1/60	0.102603	0.160744	9.63923	21.9474	TLR4
Response To Retinoic Acid (GO:0032526)	1/60	0.102603	0.160744	9.63923	21.9474	TRIM16
Positive Regulation Of Interleukin-8 Production (GO:0032757)	1/61	0.104223	0.160744	9.4781	21.4321	TLR4
Fatty Acid Catabolic Process (GO:0009062)	1/61	0.104223	0.160744	9.4781	21.4321	LPIN3
Negative Regulation Of Intrinsic Apoptotic Signaling Pathway (GO:2001243)	1/61	0.104223	0.160744	9.4781	21.4321	DDIAS
Positive Regulation Of Organelle Assembly (GO:1902117)	1/61	0.104223	0.160744	9.4781	21.4321	SDC1
Regulation Of Pathway-Restricted SMAD Protein Phosphorylation (GO:0060393)	1/61	0.104223	0.160744	9.4781	21.4321	TGFBR2
Positive Regulation Of Apoptotic Signaling Pathway (GO:2001235)	1/62	0.10584	0.162613	9.32225	20.9361	TLR4
Positive Regulation Of Type I Interferon Production (GO:0032481)	1/64	0.109067	0.16693	9.0254	19.9984	TLR4
Supramolecular Fiber Organization (GO:0097435)	2/316	0.110486	0.168109	3.68115	8.10908	COL18A1;COL5A3
Regulation Of Cell-Matrix Adhesion (GO:0001952)	1/65	0.110675	0.168109	8.88393	19.5549	AJAP1
Peptidyl-Threonine Modification (GO:0018210)	1/66	0.112281	0.169266	8.74681	19.1271	TGFBR2
Cellular Response To Type II Interferon (GO:0071346)	1/66	0.112281	0.169266	8.74681	19.1271	TLR4
B Cell Differentiation (GO:0030183)	1/68	0.115485	0.172797	8.48486	18.3155	ITGA4
Skin Development (GO:0043588)	1/68	0.115485	0.172797	8.48486	18.3155	COL5A3
Phospholipid Metabolic Process (GO:0006644)	1/69	0.117083	0.173889	8.35966	17.9304	AGPAT5
Response To Molecule Of Bacterial Origin (GO:0002237)	1/69	0.117083	0.173889	8.35966	17.9304	TLR4
Sulfur Compound Biosynthetic Process (GO:0044272)	1/70	0.118677	0.175374	8.2381	17.5582	GGT5
Regulation Of Hydrolase Activity (GO:0051336)	1/71	0.120269	0.175374	8.12	17.1983	VAV3
Negative Regulation Of Protein Binding (GO:0032091)	1/71	0.120269	0.175374	8.12	17.1983	ITGA4
Lipid Biosynthetic Process (GO:0008610)	1/71	0.120269	0.175374	8.12	17.1983	AGPAT5
Myeloid Leukocyte Differentiation (GO:0002573)	1/71	0.120269	0.175374	8.12	17.1983	TGFBR2
Transforming Growth Factor Beta Receptor Signaling Pathway (GO:0007179)	1/72	0.121858	0.177048	8.00523	16.8502	TGFBR2
Positive Regulation Of Lymphocyte Proliferation (GO:0050671)	1/74	0.125028	0.180998	7.78513	16.187	VAV3
Defense Response To Gram-negative Bacterium (GO:0050829)	1/75	0.126609	0.182627	7.67954	15.8709	TLR4
Positive Regulation Of Interleukin-6 Production (GO:0032755)	1/76	0.128187	0.183582	7.57676	15.5647	TLR4
Positive Regulation Of Protein Secretion (GO:0050714)	1/76	0.128187	0.183582	7.57676	15.5647	TLR4
Negative Regulation Of Transforming Growth Factor Beta Receptor Signaling Pathway (GO:0030512)	1/77	0.129762	0.18452	7.47669	15.2678	CD109
Positive Regulation Of Endothelial Cell Proliferation (GO:0001938)	1/77	0.129762	0.18452	7.47669	15.2678	ITGA4
Positive Regulation Of Tumor Necrosis Factor Production (GO:0032760)	1/78	0.131335	0.186096	7.37922	14.9799	TLR4
Regulation Of Apoptotic Process (GO:0042981)	3/705	0.132624	0.186345	2.49443	5.03933	CALHM2;ATAD3A;DUSP6
Positive Regulation Of Protein Localization To Membrane (GO:1905477)	1/79	0.132905	0.186345	7.28425	14.7005	SLC5A3
Response To Insulin (GO:0032868)	1/79	0.132905	0.186345	7.28425	14.7005	LPIN3
Response To Type II Interferon (GO:0034341)	1/80	0.134472	0.187885	7.19168	14.4294	TLR4
Regulation Of Interleukin-8 Production (GO:0032677)	1/81	0.136036	0.188755	7.10143	14.1662	TLR4
Activation Of Protein Kinase Activity (GO:0032147)	1/81	0.136036	0.188755	7.10143	14.1662	TGFBR2
Positive Regulation Of Tumor Necrosis Factor Superfamily Cytokine Production (GO:1903557)	1/82	0.137597	0.190264	7.0134	13.9106	TLR4
Regulation Of Epithelial To Mesenchymal Transition (GO:0010717)	1/83	0.139156	0.190449	6.92753	13.6622	TGFBR2
Vascular Transport (GO:0010232)	1/83	0.139156	0.190449	6.92753	13.6622	SLC5A3
Regulation Of NIK/NF-kappaB Signaling (GO:1901222)	1/83	0.139156	0.190449	6.92753	13.6622	TLR4
Transport Across Blood-Brain Barrier (GO:0150104)	1/85	0.142265	0.192731	6.7619	13.1861	SLC5A3
Positive Regulation Of Protein Localization (GO:1903829)	1/85	0.142265	0.192731	6.7619	13.1861	SLC5A3
Integrin-Mediated Signaling Pathway (GO:0007229)	1/85	0.142265	0.192731	6.7619	13.1861	ITGA4
Regulation Of Type II Interferon Production (GO:0032649)	1/87	0.145363	0.196265	6.60399	12.7359	TLR4
Positive Regulation Of Protein Phosphorylation (GO:0001934)	2/377	0.147222	0.198107	3.07278	5.88689	P2RY1;TGFBR2
Cellular Response To Chemical Stress (GO:0062197)	1/89	0.148451	0.198429	6.45325	12.3096	SRXN1
Cellular Response To Peptide Hormone Stimulus (GO:0071375)	1/89	0.148451	0.198429	6.45325	12.3096	LPIN3
Lymphocyte Differentiation (GO:0030098)	1/91	0.151527	0.2012	6.30921	11.9054	ITGA4
Positive Regulation Of MAP Kinase Activity (GO:0043406)	1/91	0.151527	0.2012	6.30921	11.9054	TLR4
B Cell Activation (GO:0042113)	1/92	0.153062	0.202442	6.23956	11.7111	ITGA4
Positive Regulation Of Multicellular Organismal Process (GO:0051240)	2/387	0.153472	0.202442	2.99144	5.60667	TRIM16;TGFBR2
Positive Regulation Of Cellular Component Biogenesis (GO:0044089)	1/93	0.154593	0.203252	6.17143	11.5218	SDC1
Positive Regulation Of Transmembrane Receptor Protein Serine/Threonine Kinase Signaling Pathway (GO:0090100)	1/95	0.157648	0.206591	6.03951	11.1573	TGFBR2
Cellular Response To Transforming Growth Factor Beta Stimulus (GO:0071560)	1/96	0.159172	0.207908	5.97564	10.9819	TGFBR2
Monocarboxylic Acid Metabolic Process (GO:0032787)	1/97	0.160692	0.209213	5.9131	10.8107	GGT5
MAPK Cascade (GO:0000165)	1/98	0.162211	0.209827	5.85184	10.6437	DUSP6
Positive Regulation Of Protein-Containing Complex Assembly (GO:0031334)	1/98	0.162211	0.209827	5.85184	10.6437	TLR4
Cellular Response To Insulin Stimulus (GO:0032869)	1/99	0.163726	0.211106	5.79184	10.4807	LPIN3
Hemopoiesis (GO:0030097)	1/101	0.166749	0.21363	5.67543	10.1662	TGFBR2
Visual Perception (GO:0007601)	1/101	0.166749	0.21363	5.67543	10.1662	COL18A1
Activation Of GTPase Activity (GO:0090630)	1/102	0.168256	0.214193	5.61895	10.0145	ARHGAP29
Sensory Perception Of Light Stimulus (GO:0050953)	1/102	0.168256	0.214193	5.61895	10.0145	COL18A1
Positive Regulation Of Inflammatory Response (GO:0050729)	1/104	0.171263	0.217331	5.50929	9.72144	TLR4
Glycerophospholipid Biosynthetic Process (GO:0046474)	1/108	0.177246	0.223977	5.30227	9.17409	AGPAT5
Extracellular Structure Organization (GO:0043062)	1/109	0.178735	0.223977	5.25291	9.04474	COL5A3
Cell-Matrix Adhesion (GO:0007160)	1/109	0.178735	0.223977	5.25291	9.04474	ITGA4
Cellular Response To Salt (GO:1902075)	1/109	0.178735	0.223977	5.25291	9.04474	P2RY1
External Encapsulating Structure Organization (GO:0045229)	1/110	0.180221	0.224437	5.20446	8.91821	COL5A3
Adenylate Cyclase-Activating G Protein-Coupled Receptor Signaling Pathway (GO:0007189)	1/110	0.180221	0.224437	5.20446	8.91821	ADM
Negative Regulation Of Transmembrane Receptor Protein Serine/Threonine Kinase Signaling Pathway (GO:0090101)	1/111	0.181705	0.224888	5.15688	8.79441	CD109
Regulation Of Transforming Growth Factor Beta Receptor Signaling Pathway (GO:0017015)	1/111	0.181705	0.224888	5.15688	8.79441	CD109
Regulation Of Interleukin-6 Production (GO:0032675)	1/114	0.18614	0.228964	5.01922	8.43858	TLR4
Regulation Of MAP Kinase Activity (GO:0043405)	1/114	0.18614	0.228964	5.01922	8.43858	TLR4
Positive Regulation Of Protein Serine/Threonine Kinase Activity (GO:0071902)	1/117	0.190553	0.232254	4.88867	8.10457	TLR4
Cellular Response To Molecule Of Bacterial Origin (GO:0071219)	1/117	0.190553	0.232254	4.88867	8.10457	TLR4
Cellular Response To Oxidative Stress (GO:0034599)	1/117	0.190553	0.232254	4.88867	8.10457	SRXN1
Positive Regulation Of Macromolecule Biosynthetic Process (GO:0010557)	1/122	0.197855	0.239697	4.68548	7.59152	TLR4
Receptor-Mediated Endocytosis (GO:0006898)	1/122	0.197855	0.239697	4.68548	7.59152	ADM
Protein Dephosphorylation (GO:0006470)	1/124	0.200758	0.241029	4.60883	7.4002	DUSP6
Cellular Response To Lipopolysaccharide (GO:0071222)	1/124	0.200758	0.241029	4.60883	7.4002	TLR4
Positive Regulation Of Defense Response (GO:0031349)	1/124	0.200758	0.241029	4.60883	7.4002	TLR4
Regulation Of Tumor Necrosis Factor Production (GO:0032680)	1/127	0.205093	0.245499	4.49841	7.1268	TLR4
Transmembrane Receptor Protein Serine/Threonine Kinase Signaling Pathway (GO:0007178)	1/130	0.209405	0.249915	4.39313	6.8686	TGFBR2
Circulatory System Development (GO:0072359)	1/132	0.212267	0.252579	4.32563	6.70433	TGFBR2
Antigen Receptor-Mediated Signaling Pathway (GO:0050851)	1/134	0.21512	0.255216	4.26015	6.54598	VAV3
Protein Localization To Plasma Membrane (GO:0072659)	1/137	0.219379	0.259501	4.16555	6.31895	P2RY1
Protein Localization To Cell Periphery (GO:1990778)	1/142	0.226428	0.266926	4.01682	5.96629	P2RY1
Protein Phosphorylation (GO:0006468)	2/500	0.226987	0.266926	2.29931	3.40957	TLR4;TGFBR2
Ras Protein Signal Transduction (GO:0007265)	1/144	0.22923	0.268776	3.96024	5.83354	ARHGAP29
Positive Regulation Of Protein Kinase Activity (GO:0045860)	1/145	0.230628	0.269626	3.93254	5.76884	TGFBR2
Regulation Of Cold-Induced Thermogenesis (GO:0120161)	1/146	0.232023	0.270468	3.90522	5.70521	TLR4
Skeletal System Development (GO:0001501)	1/149	0.236193	0.274532	3.82548	5.52058	COL18A1
Positive Regulation Of NF-kappaB Transcription Factor Activity (GO:0051092)	1/152	0.240341	0.278546	3.74891	5.34481	TLR4
Regulation Of Cellular Component Organization (GO:0051128)	1/153	0.241719	0.279335	3.72406	5.28809	ATAD3A
Positive Regulation Of Response To External Stimulus (GO:0032103)	1/155	0.244467	0.280892	3.67532	5.17733	TLR4
Cellular Response To Growth Factor Stimulus (GO:0071363)	1/155	0.244467	0.280892	3.67532	5.17733	TGFBR2
Peptide Biosynthetic Process (GO:0043043)	1/158	0.248572	0.283981	3.60455	5.01762	GGT5
Peptidyl-Serine Phosphorylation (GO:0018105)	1/158	0.248572	0.283981	3.60455	5.01762	TGFBR2
Response To Lipopolysaccharide (GO:0032496)	1/159	0.249935	0.284727	3.58156	4.96602	TLR4
Mitochondrion Organization (GO:0007005)	1/162	0.254011	0.288551	3.51429	4.8159	ATAD3A
Adenylate Cyclase-Modulating G Protein-Coupled Receptor Signaling Pathway (GO:0007188)	1/163	0.255365	0.289269	3.49242	4.76737	ADM
Peptidyl-Serine Modification (GO:0018209)	1/166	0.259412	0.293025	3.4284	4.62607	TGFBR2
Brain Development (GO:0007420)	1/169	0.263437	0.296737	3.36667	4.49093	TGFBR2
Heart Development (GO:0007507)	1/171	0.266109	0.298907	3.32672	4.40408	TGFBR2
Cell-Cell Adhesion Via Plasma-Membrane Adhesion Molecules (GO:0098742)	1/172	0.267441	0.299564	3.3071	4.36159	TGFBR2
Positive Regulation Of Cellular Biosynthetic Process (GO:0031328)	1/174	0.270099	0.301698	3.26854	4.27841	TLR4
Negative Regulation Of Cytokine Production (GO:0001818)	1/178	0.275386	0.30675	3.19403	4.11895	TLR4
Defense Response To Virus (GO:0051607)	1/189	0.289735	0.3213	3.00547	3.72314	ATAD3A
Positive Regulation Of Cellular Process (GO:0048522)	2/594	0.290051	0.3213	1.92488	2.38242	TLR4;TGFBR2
Regulation Of MAPK Cascade (GO:0043408)	1/204	0.308858	0.340253	2.78128	3.26765	DUSP6
Defense Response To Bacterium (GO:0042742)	1/204	0.308858	0.340253	2.78128	3.26765	TLR4
Regulation Of GTPase Activity (GO:0043087)	1/214	0.321327	0.35302	2.64936	3.00781	VAV3
Positive Regulation Of Protein Modification Process (GO:0031401)	1/225	0.334791	0.366806	2.51786	2.75517	P2RY1
Regulation Of Cell Growth (GO:0001558)	1/227	0.33721	0.367765	2.49532	2.71254	ATAD3A
Apoptotic Process (GO:0006915)	1/228	0.338417	0.367765	2.4842	2.69158	TGFBR2
Cellular Response To Lipid (GO:0071396)	1/228	0.338417	0.367765	2.4842	2.69158	TLR4
Negative Regulation Of Intracellular Signal Transduction (GO:1902532)	1/231	0.342024	0.369681	2.45143	2.63007	DUSP6
Positive Regulation Of Phosphorylation (GO:0042327)	1/231	0.342024	0.369681	2.45143	2.63007	P2RY1
Positive Regulation Of GTPase Activity (GO:0043547)	1/234	0.345613	0.372556	2.4195	2.57056	ARHGAP29
Regulation Of Inflammatory Response (GO:0050727)	1/240	0.352732	0.379211	2.35804	2.45719	TLR4
Positive Regulation Of DNA-binding Transcription Factor Activity (GO:0051091)	1/246	0.359776	0.385749	2.29959	2.35081	TLR4
Regulation Of Protein Phosphorylation (GO:0001932)	1/265	0.381594	0.408052	2.13203	2.054	P2RY1
Positive Regulation Of DNA-templated Transcription (GO:0045893)	3/1243	0.389324	0.41521	1.37273	1.29495	TRIM16;TLR4;LPIN3
Central Nervous System Development (GO:0007417)	1/283	0.401597	0.426032	1.99412	1.81925	TGFBR2
Positive Regulation Of Cell Differentiation (GO:0045597)	1/283	0.401597	0.426032	1.99412	1.81925	TGFBR2
Regulation Of Cell Population Proliferation (GO:0042127)	2/766	0.403492	0.426913	1.47829	1.34169	COL18A1;TGFBR2
Cellular Response To Cytokine Stimulus (GO:0071345)	1/308	0.428337	0.452008	1.82941	1.55106	TLR4
Positive Regulation Of Cytokine Production (GO:0001819)	1/320	0.440756	0.463893	1.75952	1.44151	TLR4
Proteolysis (GO:0006508)	1/330	0.450905	0.473332	1.70517	1.35816	GGT5
Positive Regulation Of Macromolecule Metabolic Process (GO:0010604)	1/364	0.484088	0.506839	1.54278	1.11927	TLR4
Negative Regulation Of Cell Population Proliferation (GO:0008285)	1/379	0.4981	0.520151	1.48042	1.03179	COL18A1
Negative Regulation Of Programmed Cell Death (GO:0043069)	1/381	0.49994	0.520717	1.47248	1.02082	ATAD3A
DNA Damage Response (GO:0006974)	1/384	0.502688	0.522223	1.46072	1.00466	VAV3
Positive Regulation Of Transcription By RNA Polymerase II (GO:0045944)	2/938	0.508488	0.526883	1.19583	0.808754	TLR4;LPIN3
Organelle Organization (GO:0006996)	1/418	0.532822	0.550675	1.33929	0.843176	ATAD3A
Phosphorylation (GO:0016310)	1/429	0.542186	0.558911	1.30414	0.798324	TGFBR2
Positive Regulation Of Gene Expression (GO:0010628)	1/480	0.583267	0.599013	1.16224	0.626576	TLR4
Negative Regulation Of Apoptotic Process (GO:0043066)	1/482	0.584803	0.599013	1.15729	0.620864	ATAD3A
Positive Regulation Of Cell Population Proliferation (GO:0008284)	1/483	0.585569	0.599013	1.15483	0.618032	TGFBR2
Positive Regulation Of Intracellular Signal Transduction (GO:1902533)	1/525	0.616522	0.629072	1.05998	0.512671	TLR4
Negative Regulation Of Cellular Process (GO:0048523)	1/537	0.624945	0.636048	1.03561	0.486831	COL18A1
Positive Regulation Of Nucleic Acid-Templated Transcription (GO:1903508)	1/557	0.638585	0.648285	0.997328	0.447303	TRIM16
Regulation Of Transcription By RNA Polymerase II (GO:0006357)	3/2028	0.721545	0.730656	0.805342	0.262831	LRRFIP1;TLR4;LPIN3
Protein Modification Process (GO:0036211)	1/711	0.728627	0.735968	0.774809	0.245299	TGFBR2
Negative Regulation Of Transcription By RNA Polymerase II (GO:0000122)	1/763	0.75378	0.759462	0.719985	0.203507	LRRFIP1
Negative Regulation Of DNA-templated Transcription (GO:0045892)	1/1025	0.84978	0.854039	0.52846	0.0860216	LRRFIP1
Regulation Of DNA-templated Transcription (GO:0006355)	2/1922	0.873157	0.87534	0.552819	0.074984	LRRFIP1;TRIM16
Regulation Of Gene Expression (GO:0010468)	1/1127	0.876297	0.876297	0.478001	0.0631201	TLR4

## Sheet: TFs-MGE-Specific Up (n=36)
Term	Overlap	P-value	Adjusted P-value	Odds Ratio	Combined Score	Genes
FOSL2 ENCODE	3/196	0.00521677	0.176364	9.31276	48.9467	TUBB6;BTBD19;TGFBR2
RUNX1 CHEA	7/1294	0.00744082	0.176364	3.50291	17.167	AGPAT5;VAV3;BTBD19;CALHM2;ITGA4;TUBB4B;DUSP6
KLF4 CHEA	6/987	0.00778078	0.176364	3.87013	18.7937	AGPAT5;CD109;ADM;LRRFIP1;TUBB4B;ATAD3A
TP53 CHEA	3/319	0.0194639	0.330886	5.65247	22.2662	P2RY6;TUBB6;TUBB4B
SMAD4 CHEA	3/584	0.0870367	0.866366	3.03286	7.4045	ITGA4;SLC5A3;DUSP6
NANOG CHEA	3/595	0.0908502	0.866366	2.97482	7.13522	COL18A1;TUBB4B;DUSP6
FOXA2 ENCODE	2/316	0.110486	0.866366	3.68115	8.10908	DUSP6;TGFBR2
BHLHE40 ENCODE	2/348	0.129434	0.866366	3.33526	6.81923	AGPAT5;RRN3
REST ENCODE	2/383	0.150965	0.866366	3.02347	5.71649	AGPAT5;COL5A3
FOXM1 ENCODE	1/95	0.157648	0.866366	6.03951	11.1573	TUBB4B
SOX2 CHEA	3/775	0.162201	0.866366	2.26001	4.11078	AGPAT5;CD109;DUSP6
ZEB1 ENCODE	1/106	0.17426	0.866366	5.40381	9.44158	LPIN3
ZBTB7A ENCODE	6/2184	0.194119	0.866366	1.63324	2.67735	AGPAT5;SRXN1;SDC1;ADM;TUBB4B;SLC5A3
IRF8 CHEA	1/121	0.196399	0.866366	4.72476	7.69004	TLR4
E2F1 CHEA	3/859	0.200103	0.866366	2.02931	3.265	COL18A1;TUBB6;ATAD3A
ZMIZ1 ENCODE	3/914	0.226038	0.866366	1.90131	2.82734	RRN3;TUBB4B;SLC5A3
PPARG CHEA	2/535	0.250402	0.866366	2.14447	2.96942	PVT1;DUSP6
MYOD1 ENCODE	1/166	0.259412	0.866366	3.4284	4.62607	TRIM16
MYC CHEA	2/573	0.275935	0.866366	1.99784	2.5724	TUBB4B;ATAD3A
MYC ENCODE	4/1515	0.289245	0.866366	1.52656	1.89366	AGPAT5;PVT1;TUBB4B;ATAD3A
FOXA1 ENCODE	1/205	0.310115	0.866366	2.76751	3.24023	DUSP6
MAX ENCODE	5/2073	0.31565	0.866366	1.39577	1.60949	AGPAT5;PVT1;SDC1;TUBB4B;ATAD3A
FLI1 ENCODE	2/650	0.327548	0.866366	1.75345	1.95706	RRN3;DUSP6
IRF3 ENCODE	2/663	0.336198	0.866366	1.71781	1.8725	AGPAT5;TUBB4B
NELFE ENCODE	1/234	0.345613	0.866366	2.4195	2.57056	TUBB4B
SUZ12 CHEA	4/1684	0.359917	0.866366	1.36042	1.39019	VAV3;P2RY1;ADM;TGFBR2
POU5F1 CHEA	1/261	0.377062	0.866366	2.16527	2.11189	DUSP6
NFIC ENCODE	1/279	0.397207	0.866366	2.02323	1.86804	BTBD19
PPARD CHEA	1/285	0.40378	0.866366	1.97988	1.79552	RRN3
HNF4A ENCODE	3/1276	0.405721	0.866366	1.33479	1.2041	SDC1;TUBB4B;DUSP6
GATA2 CHEA	2/772	0.407327	0.866366	1.46631	1.31695	VAV3;COL18A1
REST CHEA	3/1280	0.407702	0.866366	1.33032	1.19359	SRXN1;ADM;TLR4
GATA1 CHEA	2/807	0.429475	0.884978	1.4	1.18327	VAV3;COL18A1
TCF3 ENCODE	2/840	0.449983	0.899966	1.34255	1.07209	TUBB6;TUBB4B
TP63 CHEA	3/1399	0.465739	0.904865	1.20917	0.923961	RAET1E;SDC1;SLC5A3
SP2 ENCODE	2/994	0.540162	0.967753	1.125	0.692871	RRN3;TUBB4B
E2F6 ENCODE	6/3245	0.540917	0.967753	1.03273	0.6346	AGPAT5;DDIAS;PVT1;P2RY1;SDC1;SLC5A3
TCF3 CHEA	2/1006	0.546775	0.967753	1.11085	0.670641	VAV3;DUSP6
NFE2L2 CHEA	2/1022	0.555493	0.967753	1.0925	0.642282	SRXN1;LAYN
UBTF ENCODE	3/1631	0.571585	0.967753	1.0239	0.57271	AGPAT5;SDC1;TUBB4B
AR CHEA	2/1095	0.593827	0.967753	1.01561	0.529301	PDZD2;TLR4
TCF7L2 ENCODE	1/583	0.655597	0.967753	0.951497	0.40173	DUSP6
NRF1 ENCODE	3/1882	0.671392	0.967753	0.874982	0.348595	AGPAT5;TUBB4B;ATAD3A
RAD21 ENCODE	2/1265	0.673793	0.967753	0.870989	0.343895	SDC1;LPIN3
FOS ENCODE	1/637	0.68848	0.967753	0.868284	0.324104	TUBB4B
TAF7 ENCODE	1/640	0.690214	0.967753	0.864073	0.320358	TUBB4B
CHD1 ENCODE	1/655	0.698746	0.967753	0.8436	0.302403	SRXN1
ZBTB33 ENCODE	1/702	0.724027	0.967753	0.785123	0.253537	ATAD3A
SP1 ENCODE	1/707	0.726592	0.967753	0.779361	0.24892	TUBB4B
STAT3 ENCODE	1/725	0.735635	0.967753	0.759274	0.233114	BTBD19
ZNF384 ENCODE	1/730	0.738094	0.967753	0.75387	0.228938	SLC5A3
CEBPD ENCODE	1/734	0.740046	0.967753	0.7496	0.225662	TUBB4B
NFYA ENCODE	3/2250	0.786663	0.996086	0.716794	0.171998	AGPAT5;DDIAS;TUBB4B
NFYB ENCODE	5/3715	0.824816	0.996086	0.706634	0.136094	AGPAT5;RRN3;DDIAS;TUBB4B;ATAD3A
CTCF ENCODE	2/1790	0.845004	0.996086	0.597973	0.100707	SRXN1;SDC1
SPI1 CHEA	1/1056	0.858375	0.996086	0.512092	0.078204	DUSP6
SIX5 ENCODE	1/1094	0.868259	0.996086	0.493295	0.0696851	TRIM16
SIN3A ENCODE	1/1131	0.877238	0.996086	0.476207	0.0623721	DDIAS
GABPA ENCODE	2/2082	0.901138	0.996086	0.505769	0.0526492	RRN3;TRIM16
PBX3 ENCODE	1/1269	0.905769	0.996086	0.421271	0.0416935	TUBB4B
SPI1 ENCODE	1/1540	0.944265	0.996086	0.342059	0.0196167	BTBD19
ELF1 ENCODE	2/2483	0.9485	0.996086	0.414515	0.021917	RRN3;ATAD3A
PML ENCODE	1/1596	0.950044	0.996086	0.329046	0.0168626	TUBB4B
BRCA1 ENCODE	2/3218	0.985766	0.996086	0.306336	0.00439175	DDIAS;ATAD3A
CREB1 ENCODE	1/2238	0.986102	0.996086	0.226413	0.00316886	ATAD3A
TAF1 ENCODE	2/3346	0.988747	0.996086	0.292359	0.00330868	RRN3;TUBB4B
YY1 ENCODE	1/2753	0.995185	0.996086	0.178696	0.00086257	TUBB4B
ATF2 ENCODE	1/2852	0.996086	0.996086	0.171499	0.000672515	BTBD19

## Sheet: GOBP-MGE-Specific Down (n=97)
Term	Overlap	P-value	Adjusted P-value	Odds Ratio	Combined Score	Genes
Regulation Of Cell Migration (GO:0030334)	13/434	1.76e-07	0.000147	7.16169	111.366	PDGFRA;SEMA3D;NOG;SRCIN1;TMEFF2;PAK1;KIT;ENPP2;PLXNB3;CNTN1;TNR;AMOTL2;PHACTR1
Axon Guidance (GO:0007411)	8/149	6.49e-07	0.000271	12.5983	179.504	ALCAM;DCC;SEMA3D;PLXNB3;CNTN1;TNR;UNC5C;EMB
Regulation Of Neuron Projection Development (GO:0010975)	8/174	2.09e-06	0.000582	10.6874	139.776	PAK1;DCC;PLPPR5;PLXNB3;TNR;CRMP1;PAK3;SRCIN1
Axonogenesis (GO:0007409)	8/188	3.72e-06	0.000776	9.84919	123.14	DCC;SEMA3D;SLITRK3;CNTN1;TNR;UNC5C;EMB;PAK3
Neuron Projection Morphogenesis (GO:0048812)	7/146	7.1e-06	0.00118538	11.059	131.112	PAK1;ALCAM;DCC;EPB41L3;SLITRK3;PAK3;SHANK1
Cell-Cell Adhesion Via Plasma-Membrane Adhesion Molecules (GO:0098742)	7/172	2.06e-05	0.00287217	9.30411	100.376	CLDN11;TENM2;ALCAM;SLITRK3;PLXNB3;PCDHB5;EMB
Neuron Projection Guidance (GO:0097485)	6/124	3.14e-05	0.00374033	11.0551	114.643	DCC;SEMA3D;CNTN1;TNR;UNC5C;EMB
Neuron Projection Development (GO:0031175)	7/192	4.17e-05	0.00435714	8.28985	83.5943	PAK1;ATCAY;EPB41L3;OMG;STMN4;PAK3;SHANK1
Positive Regulation Of Excitatory Postsynaptic Potential (GO:2000463)	22-mrt	0.000159	0.0147774	33.3998	292.076	NETO1;PRKCZ;SHANK1
Nervous System Development (GO:0007399)	9/433	0.000256	0.0213416	4.69852	38.8659	SRRM4;GSX1;NOG;DCX;PCDHB5;CRMP1;SOX6;BRINP3;VXN
Regulation Of Cell Motility (GO:2000145)	5/123	0.000333	0.0252506	9.11247	72.9767	ENPP2;TNR;AMOTL2;RAF1;SRCIN1
Modulation Of Excitatory Postsynaptic Potential (GO:0098815)	31-mrt	0.00045	0.0302215	22.6539	174.555	NETO1;PRKCZ;SHANK1
Regulation Of Mesenchymal Stem Cell Differentiation (GO:2000739)	07-feb	0.000481	0.0302215	83.7811	640.022	PDGFRA;SOX6
Positive Regulation Of Synaptic Transmission (GO:0050806)	4/77	0.000537	0.0302215	11.6836	87.982	SYT1;NALCN;PRKCZ;SHISA7
Regulation Of Protein Polymerization (GO:0032271)	3/33	0.000543	0.0302215	21.1415	158.954	FCHSD2;TPPP;PAK3
Wound Healing (GO:0042060)	4/80	0.00062	0.0317648	11.2207	82.8713	PDGFRA;PAK1;NOG;RAF1
Dendrite Morphogenesis (GO:0048813)	3/35	0.000647	0.0317648	19.8182	145.537	PHACTR1;PAK3;SHANK1
Myelin Assembly (GO:0032288)	09-feb	0.00082	0.0380258	59.8376	425.239	EPB41L3;TPPP
Regulation Of Actin Cytoskeleton Organization (GO:0032956)	4/91	0.00100626	0.0440096	9.79656	67.6111	PDGFRA;PAK1;PAK3;CORO1A
Regulation Of Neurotransmitter Receptor Activity (GO:0099601)	3/42	0.00110683	0.0440096	16.2553	110.638	NETO1;SHISA7;SHANK1
Regulation Of Axonogenesis (GO:0050770)	3/42	0.00110683	0.0440096	16.2553	110.638	PAK1;PLXNB3;PAK3
Regulation Of Phospholipase C Activity (GO:1900274)	11-feb	0.00124445	0.0472325	46.5357	311.28	PDGFRA;KIT
Neuromuscular Process Controlling Balance (GO:0050885)	13-feb	0.00175374	0.0590124	38.0708	241.598	PCDH15;SHANK1
Negative Regulation Of Cell Activation (GO:0050866)	13-feb	0.00175374	0.0590124	38.0708	241.598	PDGFRA;CD200
Cell Chemotaxis (GO:0060326)	3/50	0.00183751	0.0590124	13.483	84.9342	PDGFRA;KIT;PLXNB3
Negative Regulation Of Cell Projection Organization (GO:0031345)	3/50	0.00183751	0.0590124	13.483	84.9342	DCC;TNR;CRMP1
Positive Regulation Of Cell Migration (GO:0030335)	6/272	0.00210573	0.0631889	4.86747	29.9987	PDGFRA;PAK1;SEMA3D;KIT;ENPP2;CNTN1
Actin Cytoskeleton Reorganization (GO:0031532)	3/53	0.00217328	0.0631889	12.6721	77.6994	PAK1;KIT;PHACTR1
Negative Regulation Of Neuron Projection Development (GO:0010977)	3/54	0.00229309	0.0631889	12.423	75.5054	DCC;TNR;CRMP1
Regulation Of Cytoskeleton Organization (GO:0051493)	4/114	0.0023083	0.0631889	7.7392	46.9866	PAK1;TPPP;PAK3;CORO1A
Dendritic Spine Morphogenesis (GO:0060997)	15-feb	0.00234594	0.0631889	32.2105	195.037	PAK3;SHANK1
Central Nervous System Development (GO:0007417)	6/283	0.00256581	0.0669517	4.67156	27.8681	GSX1;CNTN1;DCX;TPPP;SOX6;BRINP3
Regulation Of Synaptic Transmission, GABAergic (GO:0032228)	16-feb	0.00267262	0.0676254	29.9083	177.197	SYN3;NALCN
Memory (GO:0007613)	3/58	0.002813	0.0690839	11.5172	67.6464	NETO1;SHISA7;SHANK1
Positive Chemotaxis (GO:0050918)	17-feb	0.00301943	0.0720349	27.913	161.97	PLXNB3;CORO1A
Associative Learning (GO:0008306)	18-feb	0.00338616	0.0748915	26.1671	148.84	NETO1;SHANK1
Mesenchyme Morphogenesis (GO:0072132)	18-feb	0.00338616	0.0748915	26.1671	148.84	ADAMTS5;NOG
Regulation Of Anatomical Structure Morphogenesis (GO:0022603)	4/127	0.00340824	0.0748915	6.91669	39.2976	PAK1;PAK3;ETS1;SRCIN1
Oligodendrocyte Differentiation (GO:0048709)	19-feb	0.00377262	0.0768326	24.6266	137.416	TPPP;SOX6
Cellular Response To Lectin (GO:1990858)	19-feb	0.00377262	0.0768326	24.6266	137.416	PAK1;PAK3
Stimulatory C-type Lectin Receptor Signaling Pathway (GO:0002223)	19-feb	0.00377262	0.0768326	24.6266	137.416	PAK1;PAK3
Positive Regulation Of Phospholipase Activity (GO:0010518)	20-feb	0.00417861	0.0815542	23.2573	127.398	PDGFRA;KIT
Neuropeptide Signaling Pathway (GO:0007218)	3/68	0.00441219	0.0815542	9.74043	52.8261	OPRL1;GPR149;SORCS3
Positive Regulation Of Cell Motility (GO:2000147)	5/221	0.00445622	0.0815542	4.95345	26.8153	PDGFRA;PAK1;SEMA3D;KIT;CNTN1
Phospholipid Metabolic Process (GO:0006644)	3/69	0.0045967	0.0815542	9.59236	51.6301	PLPPR5;LPCAT1;ENPP2
Endocardial Cushion Morphogenesis (GO:0003203)	21-feb	0.00460393	0.0815542	22.0321	118.551	ADAMTS5;NOG
Negative Regulation Of GTPase Activity (GO:0034260)	21-feb	0.00460393	0.0815542	22.0321	118.551	PLXNB3;SH3BP4
Positive Regulation Of Protein Polymerization (GO:0032273)	3/70	0.00478582	0.0815542	9.44871	50.476	PAK1;FCHSD2;TPPP
Regulation Of Actin Filament-Based Process (GO:0032970)	3/70	0.00478582	0.0815542	9.44871	50.476	PAK1;PAK3;CORO1A
Negative Regulation Of Supramolecular Fiber Organization (GO:1902904)	3/71	0.00497958	0.083159	9.30929	49.3617	CORO1A;TUBB4A;SHANK1
Endocardial Cushion Development (GO:0003197)	23-feb	0.00551182	0.0892948	19.9318	103.663	ADAMTS5;NOG
Positive Regulation Of Developmental Process (GO:0051094)	5/233	0.00556087	0.0892948	4.68988	24.3499	MAD2L2;BASP1;ENPP2;SOX6;SHANK1
Regulation Of AMPA Receptor Activity (GO:2000311)	24-feb	0.005994	0.0930639	19.0249	97.3503	SHISA7;SHANK1
Neuron Development (GO:0048666)	4/150	0.00614143	0.0930639	5.8203	29.641	SRRM4;TENM2;ATCAY;STMN4
Cell Morphogenesis Involved In Neuron Differentiation (GO:0048667)	3/77	0.00624141	0.0930639	8.5519	43.4141	DCC;SLITRK3;PAK3
Positive Regulation Of Endothelial Cell Proliferation (GO:0001938)	3/77	0.00624141	0.0930639	8.5519	43.4141	CNTN1;PLXNB3;NRARP
Negative Regulation Of Cellular Component Organization (GO:0051129)	3/79	0.00670053	0.0981569	8.32601	41.6764	TMEFF2;RAF1;PRKCZ
Dendritic Spine Organization (GO:0097061)	26-feb	0.00701388	0.0992642	17.4377	86.4887	PAK3;SHANK1
Positive Regulation Of Phosphatidylinositol 3-Kinase Activity (GO:0043552)	26-feb	0.00701388	0.0992642	17.4377	86.4887	PDGFRA;KIT
Clathrin-Dependent Endocytosis (GO:0072583)	27-feb	0.00755121	0.100084	16.7394	81.7893	FCHSD2;SNAP91
Positive Regulation Of Filopodium Assembly (GO:0051491)	27-feb	0.00755121	0.100084	16.7394	81.7893	TENM2;PLPPR5
Microtubule Polymerization Or Depolymerization (GO:0031109)	27-feb	0.00755121	0.100084	16.7394	81.7893	STMN4;TPPP
Regulation Of Actin Polymerization Or Depolymerization (GO:0008064)	27-feb	0.00755121	0.100084	16.7394	81.7893	FCHSD2;PAK3
Protein Autophosphorylation (GO:0046777)	4/162	0.00802077	0.10256	5.37498	25.9382	PDGFRA;MEX3B;PAK1;KIT
Negative Regulation Of Actin Filament Bundle Assembly (GO:0032232)	28-feb	0.00810656	0.10256	16.0947	77.4975	TMEFF2;SHANK1
Negative Regulation Of Cytoskeleton Organization (GO:0051494)	28-feb	0.00810656	0.10256	16.0947	77.4975	CORO1A;SHANK1
Negative Regulation Of Peptidyl-Tyrosine Phosphorylation (GO:0050732)	2/30	0.00927055	0.109303	14.9436	69.9497	PRKCZ;SRCIN1
Embryonic Skeletal System Morphogenesis (GO:0048704)	2/30	0.00927055	0.109303	14.9436	69.9497	PDGFRA;NOG
Positive Regulation Of Lipid Kinase Activity (GO:0090218)	2/30	0.00927055	0.109303	14.9436	69.9497	PDGFRA;KIT
Innate Immune Response Activating Cell Surface Receptor Signaling Pathway (GO:0002220)	2/30	0.00927055	0.109303	14.9436	69.9497	PAK1;PAK3
Positive Regulation Of Peptidyl-Serine Phosphorylation (GO:0033138)	3/89	0.00929404	0.109303	7.35416	34.4055	MAD2L2;PAK1;RAF1
Positive Regulation Of Signal Transduction (GO:0009967)	5/266	0.00957513	0.111045	4.09004	19.0129	NETO1;CNTN1;PRKCZ;LIMS2;SHANK1
Generation Of Neurons (GO:0048699)	4/172	0.00984836	0.111471	5.05248	23.3448	GSX1;DCC;DCX;VXN
Negative Chemotaxis (GO:0050919)	2/31	0.00987884	0.111471	14.4276	66.6174	SEMA3D;UNC5C
Neuron Differentiation (GO:0030182)	4/173	0.0100447	0.111832	5.02233	23.1063	TENM2;GSX1;BRINP3;VXN
Negative Regulation Of Cell Population Proliferation (GO:0008285)	6/379	0.0103751	0.112122	3.45226	15.7711	PAK1;NOG;SH3BP4;RAF1;ETS1;CD200
Regulation Of Endothelial Cell Proliferation (GO:0001936)	3/93	0.0104737	0.112122	7.02589	32.0302	CNTN1;PLXNB3;NRARP
Regulation Of Peptidyl-Serine Phosphorylation (GO:0033135)	3/93	0.0104737	0.112122	7.02589	32.0302	MAD2L2;PAK1;RAF1
Chemical Synaptic Transmission (GO:0007268)	5/273	0.0106304	0.112359	3.98179	18.0934	FCHSD2;SYT1;GRIK3;PCDHB5;SYN3
Regulation Of mRNA Splicing, Via Spliceosome (GO:0048024)	3/94	0.0107816	0.112533	6.94833	31.4754	SRRM4;PCBP4;NOVA1
Regulation Of Neuronal Synaptic Plasticity (GO:0048168)	2/34	0.0118067	0.117364	13.073	58.0323	NETO1;SHISA7
Regulation Of Phosphatidylinositol 3-Kinase Activity (GO:0043551)	2/34	0.0118067	0.117364	13.073	58.0323	PDGFRA;KIT
Semaphorin-Plexin Signaling Pathway (GO:0071526)	2/34	0.0118067	0.117364	13.073	58.0323	SEMA3D;PLXNB3
Embryonic Skeletal System Development (GO:0048706)	2/34	0.0118067	0.117364	13.073	58.0323	PDGFRA;NOG
Axon Development (GO:0061564)	3/99	0.0123992	0.121804	6.58477	28.908	DCC;SLITRK3;PAK3
Positive Regulation Of Myeloid Cell Differentiation (GO:0045639)	2/36	0.013176	0.126459	12.3028	53.2632	ETS1;MTURN
Positive Regulation Of Phospholipase C Activity (GO:0010863)	2/36	0.013176	0.126459	12.3028	53.2632	PDGFRA;KIT
Signal Release From Synapse (GO:0099643)	2/38	0.014611	0.138638	11.6181	49.098	SYT1;SYN3
Negative Regulation Of Cellular Process (GO:0048523)	7/537	0.0156084	0.144645	2.843	11.8267	BRINP1;PLXNB3;SH3BP4;RAF1;ETS1;BRINP3;CD200
Notch Signaling Pathway (GO:0007219)	2/40	0.0161101	0.144645	11.0055	45.4342	NRARP;DLL3
Regulation Of Microtubule Cytoskeleton Organization (GO:0070507)	2/40	0.0161101	0.144645	11.0055	45.4342	STMN4;TPPP
Regulation Of Microtubule Polymerization (GO:0031113)	2/40	0.0161101	0.144645	11.0055	45.4342	PAK1;TUBB4A
Synaptic Vesicle Endocytosis (GO:0048488)	2/40	0.0161101	0.144645	11.0055	45.4342	SYT1;SNAP91
Regulation Of MAPK Cascade (GO:0043408)	4/204	0.0174421	0.151254	4.2372	17.1559	PAK1;KIT;RAF1;PAK3
Positive Regulation Of MAPK Cascade (GO:0043410)	5/310	0.0175472	0.151254	3.49216	14.1183	PDGFRA;KIT;RAF1;PRKCZ;MTURN
Branching Morphogenesis Of An Epithelial Tube (GO:0048754)	2/42	0.0176723	0.151254	10.4542	42.1907	PAK1;NRARP
Substantia Nigra Development (GO:0021762)	2/42	0.0176723	0.151254	10.4542	42.1907	BASP1;INA
Negative Regulation Of Canonical Wnt Signaling Pathway (GO:0090090)	3/114	0.0180489	0.151254	5.69063	22.846	MAD2L2;TLE1;NOG
Regulation Of Canonical Wnt Signaling Pathway (GO:0060828)	4/207	0.0182986	0.151254	4.17395	16.6997	MAD2L2;TLE1;NOG;NRARP
Regulation Of Filopodium Assembly (GO:0051489)	2/43	0.0184765	0.151254	10.1987	40.7057	TENM2;PLPPR5
Neurotransmitter Secretion (GO:0007269)	2/43	0.0184765	0.151254	10.1987	40.7057	SYT1;SYN3
Ephrin Receptor Signaling Pathway (GO:0048013)	2/43	0.0184765	0.151254	10.1987	40.7057	PAK1;PAK3
Supramolecular Fiber Organization (GO:0097435)	5/316	0.0188953	0.153181	3.42374	13.5883	MAD2L2;STMN4;TPPP;CORO1A;INA
Regulation Of Protein-Containing Complex Assembly (GO:0043254)	3/119	0.0202011	0.160441	5.44397	21.2424	TPPP;RAF1;PRKCZ
Negative Regulation Of Cold-Induced Thermogenesis (GO:0120163)	2/46	0.0209799	0.160441	9.50191	36.7172	ADAMTS5;NOVA1
Negative Regulation Of Hydrolase Activity (GO:0051346)	2/47	0.021844	0.160441	9.29029	35.5245	PLXNB3;SH3BP4
Positive Regulation Of Epithelial Cell Proliferation (GO:0050679)	3/123	0.0220205	0.160441	5.26144	20.0765	PLXNB3;CNTN1;NRARP
Modulation Of Chemical Synaptic Transmission (GO:0050804)	3/123	0.0220205	0.160441	5.26144	20.0765	SYT1;GRIK3;SYN3
Myelination (GO:0042552)	2/48	0.0227228	0.160441	9.08787	34.392	EPB41L3;TPPP
Heterophilic Cell-Cell Adhesion Via Plasma Membrane Cell Adhesion Molecules (GO:0007157)	2/49	0.023616	0.160441	8.89406	33.3157	TENM2;ALCAM
Negative Regulation Of Lamellipodium Organization (GO:1902744)	05-jan	0.0240181	0.160441	51.8203	193.235	PLXNB3
Neurotransmitter-Gated Ion Channel Clustering (GO:0072578)	05-jan	0.0240181	0.160441	51.8203	193.235	SHISA7
Blood Vessel Endothelial Cell Proliferation Involved In Sprouting Angiogenesis (GO:0002043)	05-jan	0.0240181	0.160441	51.8203	193.235	NRARP
Pentose-Phosphate Shunt, Non-Oxidative Branch (GO:0009052)	05-jan	0.0240181	0.160441	51.8203	193.235	PHACTR1
Regulation Of Resting Membrane Potential (GO:0060075)	05-jan	0.0240181	0.160441	51.8203	193.235	NALCN
Positive Regulation Of T-helper 2 Cell Differentiation (GO:0045630)	05-jan	0.0240181	0.160441	51.8203	193.235	PRKCZ
Contact Inhibition (GO:0060242)	05-jan	0.0240181	0.160441	51.8203	193.235	PAK1
Embryonic Skeletal Joint Development (GO:0072498)	05-jan	0.0240181	0.160441	51.8203	193.235	NOG
Equilibrioception (GO:0050957)	05-jan	0.0240181	0.160441	51.8203	193.235	PCDH15
Tight Junction Organization (GO:0120193)	05-jan	0.0240181	0.160441	51.8203	193.235	CLDN11
Ventricular Compact Myocardium Morphogenesis (GO:0003223)	05-jan	0.0240181	0.160441	51.8203	193.235	NOG
Positive Regulation Of Vascular Associated Smooth Muscle Cell Differentiation (GO:1905065)	05-jan	0.0240181	0.160441	51.8203	193.235	KIT
Negative Regulation Of Astrocyte Differentiation (GO:0048712)	05-jan	0.0240181	0.160441	51.8203	193.235	NOG
Negative Regulation Of Cardiac Muscle Cell Differentiation (GO:2000726)	05-jan	0.0240181	0.160441	51.8203	193.235	SOX6
Negative Regulation Of Cardiac Muscle Tissue Growth (GO:0055022)	05-jan	0.0240181	0.160441	51.8203	193.235	NOG
Plasma Membrane Bounded Cell Projection Morphogenesis (GO:0120039)	2/50	0.0245234	0.162516	8.70833	32.2916	PAK1;EPB41L3
Positive Regulation Of Peptidyl-Tyrosine Phosphorylation (GO:0050731)	3/130	0.0254133	0.165988	4.96968	18.2511	KIT;ENPP2;SRCIN1
Sensory Perception (GO:0007600)	2/51	0.0254449	0.165988	8.53018	31.3163	OPRL1;PCDH15
Synapse Organization (GO:0050808)	3/131	0.0259197	0.166257	4.9306	18.0103	SLITRK3;PCDHB5;PAK3
Neurotransmitter Transport (GO:0006836)	2/52	0.0263804	0.166257	8.35916	30.3866	SYT1;SYN3
Negative Regulation Of Cell Motility (GO:2000146)	3/133	0.0269487	0.166257	4.85426	17.5424	TMEFF2;NOG;PLXNB3
Negative Regulation Of Metabolic Process (GO:0009892)	2/53	0.0273297	0.166257	8.19484	29.4996	ADAMTS5;NOVA1
Gonad Development (GO:0008406)	2/53	0.0273297	0.166257	8.19484	29.4996	BASP1;KIT
Regulation Of Alternative mRNA Splicing, Via Spliceosome (GO:0000381)	2/53	0.0273297	0.166257	8.19484	29.4996	SRRM4;NOVA1
Pharyngeal Arch Artery Morphogenesis (GO:0061626)	06-jan	0.0287528	0.166257	41.4542	147.122	NOG
Regulation Of Vascular Associated Smooth Muscle Cell Differentiation (GO:1905063)	06-jan	0.0287528	0.166257	41.4542	147.122	KIT
Dendrite Arborization (GO:0140059)	06-jan	0.0287528	0.166257	41.4542	147.122	PHACTR1
Positive Regulation Of Interleukin-5 Production (GO:0032754)	06-jan	0.0287528	0.166257	41.4542	147.122	PRKCZ
Positive Regulation Of Intracellular Estrogen Receptor Signaling Pathway (GO:0033148)	06-jan	0.0287528	0.166257	41.4542	147.122	PAK1
Positive Regulation Of Kidney Development (GO:0090184)	06-jan	0.0287528	0.166257	41.4542	147.122	NOG
Synaptic Vesicle Budding From Presynaptic Endocytic Zone Membrane (GO:0016185)	06-jan	0.0287528	0.166257	41.4542	147.122	SNAP91
Positive Regulation Of Lamellipodium Morphogenesis (GO:2000394)	06-jan	0.0287528	0.166257	41.4542	147.122	ENPP2
Hepatocyte Growth Factor Receptor Signaling Pathway (GO:0048012)	06-jan	0.0287528	0.166257	41.4542	147.122	PAK1
Negative Regulation Of Cardiocyte Differentiation (GO:1905208)	06-jan	0.0287528	0.166257	41.4542	147.122	SOX6
Neuron Migration (GO:0001764)	2/55	0.0292691	0.166257	7.88481	27.843	DCC;DCX
Phosphatidylcholine Metabolic Process (GO:0046470)	2/55	0.0292691	0.166257	7.88481	27.843	LPCAT1;ENPP2
Regulation Of Synaptic Transmission, Glutamatergic (GO:0051966)	2/55	0.0292691	0.166257	7.88481	27.843	SYT1;GRIK3
Regulation Of Cation Channel Activity (GO:2001257)	2/56	0.0302589	0.167324	7.7384	27.0686	JPH3;NETO1
Negative Regulation Of Wnt Signaling Pathway (GO:0030178)	3/140	0.0307205	0.167324	4.6046	16.037	MAD2L2;TLE1;NOG
Negative Regulation Of Protein-Containing Complex Assembly (GO:0031333)	2/59	0.0333069	0.167324	7.33001	24.9366	RAF1;PRKCZ
Heart Morphogenesis (GO:0003007)	2/59	0.0333069	0.167324	7.33001	24.9366	ADAMTS5;NOG
Regulation Of Collateral Sprouting (GO:0048670)	07-jan	0.0334648	0.167324	34.5434	117.353	DCC
Regulation Of Epithelial To Mesenchymal Transition Involved In Endocardial Cushion Formation (GO:1905005)	07-jan	0.0334648	0.167324	34.5434	117.353	NOG
Negative Regulation Of Macrophage Migration (GO:1905522)	07-jan	0.0334648	0.167324	34.5434	117.353	CD200
Neuron Projection Arborization (GO:0140058)	07-jan	0.0334648	0.167324	34.5434	117.353	PHACTR1
Regulation Of Positive Chemotaxis (GO:0050926)	07-jan	0.0334648	0.167324	34.5434	117.353	CNTN1
Positive Regulation Of Arp2/3 Complex-Mediated Actin Nucleation (GO:2000601)	07-jan	0.0334648	0.167324	34.5434	117.353	FCHSD2
Positive Regulation Of T-helper 2 Cell Cytokine Production (GO:2000553)	07-jan	0.0334648	0.167324	34.5434	117.353	PRKCZ
Positive Regulation Of Intracellular Steroid Hormone Receptor Signaling Pathway (GO:0033145)	07-jan	0.0334648	0.167324	34.5434	117.353	PAK1
Positive Regulation Of Microtubule Nucleation (GO:0090063)	07-jan	0.0334648	0.167324	34.5434	117.353	PAK1
Immunological Synapse Formation (GO:0001771)	07-jan	0.0334648	0.167324	34.5434	117.353	CORO1A
Positive Regulation Of Synaptic Transmission, GABAergic (GO:0032230)	07-jan	0.0334648	0.167324	34.5434	117.353	NALCN
Protein Localization To Cytoplasmic Stress Granule (GO:1903608)	07-jan	0.0334648	0.167324	34.5434	117.353	PAK1
Pyrimidine Nucleobase Catabolic Process (GO:0006208)	07-jan	0.0334648	0.167324	34.5434	117.353	CRMP1
Regulation Of T-helper 2 Cell Differentiation (GO:0045628)	07-jan	0.0334648	0.167324	34.5434	117.353	PRKCZ
Negative Regulation Of Actin Nucleation (GO:0051126)	07-jan	0.0334648	0.167324	34.5434	117.353	CORO1A
Negative Regulation Of cAMP-dependent Protein Kinase Activity (GO:2000480)	07-jan	0.0334648	0.167324	34.5434	117.353	PRKAR2B
Homophilic Cell Adhesion Via Plasma Membrane Adhesion Molecules (GO:0007156)	2/60	0.0343486	0.170721	7.20327	24.2836	PLXNB3;EMB
Protein Phosphorylation (GO:0006468)	6/500	0.0348169	0.172024	2.59051	8.69805	PDGFRA;MEX3B;PAK1;KIT;PAK3;PRKCZ
Skeletal System Development (GO:0001501)	3/149	0.0359568	0.174091	4.31878	14.3618	NOG;SOX6;DLL3
Negative Regulation Of DNA-binding Transcription Factor Activity (GO:0043433)	3/149	0.0359568	0.174091	4.31878	14.3618	MAD2L2;MTURN;CD200
Cell Junction Organization (GO:0034330)	2/62	0.0364696	0.174091	6.96246	23.0546	PAK3;LIMS2
Negative Regulation Of Glial Cell Differentiation (GO:0045686)	08-jan	0.0381541	0.174091	29.6071	96.7006	NOG
Negative Regulation Of Ubiquitin Protein Ligase Activity (GO:1904667)	08-jan	0.0381541	0.174091	29.6071	96.7006	MAD2L2
Astral Microtubule Organization (GO:0030953)	08-jan	0.0381541	0.174091	29.6071	96.7006	TPPP
Phosphatidylglycerol Acyl-Chain Remodeling (GO:0036148)	08-jan	0.0381541	0.174091	29.6071	96.7006	LPCAT1
Positive Regulation Of Calcium Ion-Dependent Exocytosis (GO:0045956)	08-jan	0.0381541	0.174091	29.6071	96.7006	SYT1
Detection Of Mechanical Stimulus Involved In Sensory Perception Of Sound (GO:0050910)	08-jan	0.0381541	0.174091	29.6071	96.7006	KIT
Semaphorin-Plexin Signaling Pathway Involved In Axon Guidance (GO:1902287)	08-jan	0.0381541	0.174091	29.6071	96.7006	PLXNB3
Embryonic Digestive Tract Morphogenesis (GO:0048557)	08-jan	0.0381541	0.174091	29.6071	96.7006	PDGFRA
Positive Regulation Of Dendritic Cell Cytokine Production (GO:0002732)	08-jan	0.0381541	0.174091	29.6071	96.7006	KIT
Positive Regulation Of Megakaryocyte Differentiation (GO:0045654)	08-jan	0.0381541	0.174091	29.6071	96.7006	MTURN
Membrane Lipid Catabolic Process (GO:0046466)	08-jan	0.0381541	0.174091	29.6071	96.7006	ENPP2
Negative Regulation Of Signal Transduction (GO:0009968)	4/267	0.0410498	0.183361	3.21191	10.2555	TLE1;NOG;NRARP;PRKCZ
DNA Damage Response, Signal Transduction Resulting In Transcription (GO:0042772)	09-jan	0.0428209	0.183361	25.9049	81.6195	MAD2L2
Negative Regulation Of Leukocyte Migration (GO:0002686)	09-jan	0.0428209	0.183361	25.9049	81.6195	CD200
Negative Regulation Of Receptor Binding (GO:1900121)	09-jan	0.0428209	0.183361	25.9049	81.6195	NOG
Negative Regulation Of Transcription By Competitive Promoter Binding (GO:0010944)	09-jan	0.0428209	0.183361	25.9049	81.6195	MAD2L2
Neuron Projection Regeneration (GO:0031102)	09-jan	0.0428209	0.183361	25.9049	81.6195	OMG
Calcium Ion Transport Into Cytosol (GO:0060402)	09-jan	0.0428209	0.183361	25.9049	81.6195	JPH3
Cell Differentiation In Spinal Cord (GO:0021515)	09-jan	0.0428209	0.183361	25.9049	81.6195	SOX6
Histone Methylation (GO:0016571)	09-jan	0.0428209	0.183361	25.9049	81.6195	FBLL1
Myelin Maintenance (GO:0043217)	09-jan	0.0428209	0.183361	25.9049	81.6195	EPB41L3
Regulation Of Cardiac Muscle Cell Differentiation (GO:2000725)	09-jan	0.0428209	0.183361	25.9049	81.6195	SOX6
Negative Regulation Of Cell-Cell Adhesion Mediated By Cadherin (GO:2000048)	09-jan	0.0428209	0.183361	25.9049	81.6195	MAD2L2
Regulation Of Monoatomic Ion Transmembrane Transporter Activity (GO:0032412)	2/69	0.0442741	0.186073	6.23284	19.43	SHISA7;SHANK1
Positive Regulation Of Phosphatidylinositol 3-Kinase Signaling (GO:0014068)	2/69	0.0442741	0.186073	6.23284	19.43	PDGFRA;KIT
Negative Regulation Of Cell Migration (GO:0030336)	3/163	0.0449543	0.186073	3.9381	12.2164	TMEFF2;NOG;PLXNB3
Regulation Of Actin Filament Polymerization (GO:0030833)	2/70	0.0454355	0.186073	6.14087	18.9842	FCHSD2;PAK3
Cell-Cell Junction Assembly (GO:0007043)	2/71	0.0466082	0.186073	6.05156	18.554	CLDN11;EPB41L3
Negative Regulation Of Lymphocyte Migration (GO:2000402)	10-jan	0.0474653	0.186073	23.0255	70.176	CD200
Negative Regulation Of Pathway-Restricted SMAD Protein Phosphorylation (GO:0060394)	10-jan	0.0474653	0.186073	23.0255	70.176	NOG
Regulation Of Lamellipodium Morphogenesis (GO:2000392)	10-jan	0.0474653	0.186073	23.0255	70.176	ENPP2
Regulation Of Long-Term Neuronal Synaptic Plasticity (GO:0048169)	10-jan	0.0474653	0.186073	23.0255	70.176	NETO1
Regulation Of Microtubule Nucleation (GO:0010968)	10-jan	0.0474653	0.186073	23.0255	70.176	PAK1
Positive Regulation Of Actin Nucleation (GO:0051127)	10-jan	0.0474653	0.186073	23.0255	70.176	FCHSD2
Positive Regulation Of Chondrocyte Differentiation (GO:0032332)	10-jan	0.0474653	0.186073	23.0255	70.176	SOX6
Positive Regulation Of Interleukin-13 Production (GO:0032736)	10-jan	0.0474653	0.186073	23.0255	70.176	PRKCZ
Positive Regulation Of Transforming Growth Factor Beta Production (GO:0071636)	10-jan	0.0474653	0.186073	23.0255	70.176	CD200
Mast Cell Activation Involved In Immune Response (GO:0002279)	10-jan	0.0474653	0.186073	23.0255	70.176	KIT
Mast Cell Degranulation (GO:0043303)	10-jan	0.0474653	0.186073	23.0255	70.176	KIT
Megakaryocyte Development (GO:0035855)	10-jan	0.0474653	0.186073	23.0255	70.176	KIT
Regulation Of T-helper 2 Cell Cytokine Production (GO:2000551)	10-jan	0.0474653	0.186073	23.0255	70.176	PRKCZ
Regulation Of Cellular Localization (GO:0060341)	2/72	0.0477919	0.186478	5.96481	18.1384	ATCAY;TRIM67
Transmembrane Receptor Protein Tyrosine Kinase Signaling Pathway (GO:0007169)	4/284	0.0495021	0.186665	3.01429	9.06016	PDGFRA;PAK1;KIT;PAK3
Regulation Of Stress Fiber Assembly (GO:0051492)	2/75	0.0514082	0.186665	5.71882	16.9732	TMEFF2;PAK1
Negative Regulation Of Microtubule Polymerization (GO:0031115)	11-jan	0.0520874	0.186665	20.7219	61.2297	TUBB4A
cGMP Metabolic Process (GO:0046068)	11-jan	0.0520874	0.186665	20.7219	61.2297	PDE9A
Pentose-Phosphate Shunt (GO:0006098)	11-jan	0.0520874	0.186665	20.7219	61.2297	PHACTR1
Cell Differentiation In Hindbrain (GO:0021533)	11-jan	0.0520874	0.186665	20.7219	61.2297	NOG
Positive Regulation Of Branching Involved In Ureteric Bud Morphogenesis (GO:0090190)	11-jan	0.0520874	0.186665	20.7219	61.2297	NOG
Digestive System Development (GO:0055123)	11-jan	0.0520874	0.186665	20.7219	61.2297	KIT
sno(s)RNA 3'-End Processing (GO:0031126)	11-jan	0.0520874	0.186665	20.7219	61.2297	FBLL1
Epithelial Cell-Cell Adhesion (GO:0090136)	11-jan	0.0520874	0.186665	20.7219	61.2297	KIT
Telomere Maintenance In Response To DNA Damage (GO:0043247)	11-jan	0.0520874	0.186665	20.7219	61.2297	MAD2L2
Ganglion Development (GO:0061548)	11-jan	0.0520874	0.186665	20.7219	61.2297	UNC5C
Positive Regulation Of Myelination (GO:0031643)	11-jan	0.0520874	0.186665	20.7219	61.2297	TPPP
Visual Learning (GO:0008542)	11-jan	0.0520874	0.186665	20.7219	61.2297	NETO1
Mast Cell Mediated Immunity (GO:0002448)	11-jan	0.0520874	0.186665	20.7219	61.2297	KIT
Melanocyte Differentiation (GO:0030318)	11-jan	0.0520874	0.186665	20.7219	61.2297	KIT
Mitochondrion Distribution (GO:0048311)	11-jan	0.0520874	0.186665	20.7219	61.2297	ATCAY
Pyrimidine Nucleobase Metabolic Process (GO:0006206)	11-jan	0.0520874	0.186665	20.7219	61.2297	CRMP1
Regulation Of Astrocyte Differentiation (GO:0048710)	11-jan	0.0520874	0.186665	20.7219	61.2297	NOG
Actomyosin Structure Organization (GO:0031032)	2/77	0.0538721	0.191635	5.56575	16.2584	EPB41L3;PHACTR1
Positive Regulation Of ERK1 And ERK2 Cascade (GO:0070374)	3/179	0.0564722	0.191635	3.57719	10.2809	PDGFRA;PRKCZ;MTURN
Regulation Of Interleukin-5 Production (GO:0032674)	12-jan	0.0566873	0.191635	18.8371	54.0664	PRKCZ
Atrial Cardiac Muscle Tissue Development (GO:0003228)	12-jan	0.0566873	0.191635	18.8371	54.0664	NOG
Nuclear Body Organization (GO:0030575)	12-jan	0.0566873	0.191635	18.8371	54.0664	ETS1
Regulation Of Platelet-Derived Growth Factor Receptor Signaling Pathway (GO:0010640)	12-jan	0.0566873	0.191635	18.8371	54.0664	CNTN1
Organophosphate Catabolic Process (GO:0046434)	12-jan	0.0566873	0.191635	18.8371	54.0664	ENPP2
Positive Regulation Of T-helper Cell Differentiation (GO:0045624)	12-jan	0.0566873	0.191635	18.8371	54.0664	PRKCZ
Dendrite Self-Avoidance (GO:0070593)	12-jan	0.0566873	0.191635	18.8371	54.0664	EMB
Detection Of Calcium Ion (GO:0005513)	12-jan	0.0566873	0.191635	18.8371	54.0664	SYT1
Semaphorin-Plexin Signaling Pathway Involved In Neuron Projection Guidance (GO:1902285)	12-jan	0.0566873	0.191635	18.8371	54.0664	PLXNB3
Positive Regulation Of Insulin Receptor Signaling Pathway (GO:0046628)	12-jan	0.0566873	0.191635	18.8371	54.0664	PRKCZ
Positive Regulation Of Integrin-Mediated Signaling Pathway (GO:2001046)	12-jan	0.0566873	0.191635	18.8371	54.0664	LIMS2
Synaptic Membrane Adhesion (GO:0099560)	12-jan	0.0566873	0.191635	18.8371	54.0664	SLITRK3
Negative Regulation Of NF-kappaB Transcription Factor Activity (GO:0032088)	2/81	0.0589225	0.198388	5.28288	14.9586	MTURN;CD200
Branching Involved In Blood Vessel Morphogenesis (GO:0001569)	13-jan	0.0612651	0.199052	17.2665	48.2175	NRARP
Regulation Of Short-Term Neuronal Synaptic Plasticity (GO:0048172)	13-jan	0.0612651	0.199052	17.2665	48.2175	SHISA7
Positive Regulation Of Cellular Response To Insulin Stimulus (GO:1900078)	13-jan	0.0612651	0.199052	17.2665	48.2175	PRKCZ
Embryonic Hemopoiesis (GO:0035162)	13-jan	0.0612651	0.199052	17.2665	48.2175	KIT
Positive Regulation Of Double-Strand Break Repair Via Nonhomologous End Joining (GO:2001034)	13-jan	0.0612651	0.199052	17.2665	48.2175	MAD2L2
Immune Response-Regulating Cell Surface Receptor Signaling Pathway (GO:0002768)	13-jan	0.0612651	0.199052	17.2665	48.2175	KIT
Positive Regulation Of Type 2 Immune Response (GO:0002830)	13-jan	0.0612651	0.199052	17.2665	48.2175	PRKCZ
Protein Localization To Synapse (GO:0035418)	13-jan	0.0612651	0.199052	17.2665	48.2175	SHANK1
Regulation Of cAMP-dependent Protein Kinase Activity (GO:2000479)	13-jan	0.0612651	0.199052	17.2665	48.2175	PRKAR2B
Negative Regulation Of Cell Cycle (GO:0045786)	2/85	0.0641298	0.203557	5.02727	13.8091	BRINP1;BRINP3
Negative Regulation Of mRNA Splicing, Via Spliceosome (GO:0048025)	14-jan	0.0658209	0.203557	15.9375	43.363	PCBP4
Regulation Of Leukocyte Activation (GO:0002694)	14-jan	0.0658209	0.203557	15.9375	43.363	CD200
Negative Regulation Of Transcription Regulatory Region DNA Binding (GO:2000678)	14-jan	0.0658209	0.203557	15.9375	43.363	MAD2L2
Calcium Ion-Regulated Exocytosis Of Neurotransmitter (GO:0048791)	14-jan	0.0658209	0.203557	15.9375	43.363	SYT1
Phagolysosome Assembly (GO:0001845)	14-jan	0.0658209	0.203557	15.9375	43.363	CORO1A
Contractile Actin Filament Bundle Assembly (GO:0030038)	14-jan	0.0658209	0.203557	15.9375	43.363	PHACTR1
Detection Of Mechanical Stimulus Involved In Sensory Perception (GO:0050974)	14-jan	0.0658209	0.203557	15.9375	43.363	KIT
Embryonic Cranial Skeleton Morphogenesis (GO:0048701)	14-jan	0.0658209	0.203557	15.9375	43.363	PDGFRA
Stress Fiber Assembly (GO:0043149)	14-jan	0.0658209	0.203557	15.9375	43.363	PHACTR1
Positive Regulation Of Long-Term Synaptic Potentiation (GO:1900273)	14-jan	0.0658209	0.203557	15.9375	43.363	SHISA7
Protein Localization To Vacuole (GO:0072665)	14-jan	0.0658209	0.203557	15.9375	43.363	SH3BP4
Regulation Of Branching Involved In Ureteric Bud Morphogenesis (GO:0090189)	14-jan	0.0658209	0.203557	15.9375	43.363	NOG
Positive Regulation Of Plasma Membrane Bounded Cell Projection Assembly (GO:0120034)	2/88	0.0681334	0.205787	4.85116	13.0316	TENM2;PLPPR5
Regulation Of Clathrin-Dependent Endocytosis (GO:2000369)	15-jan	0.0703548	0.205787	14.7984	39.2779	SNAP91
Negative Regulation Of mRNA Processing (GO:0050686)	15-jan	0.0703548	0.205787	14.7984	39.2779	PCBP4
Negative Regulation Of Macrophage Activation (GO:0043031)	15-jan	0.0703548	0.205787	14.7984	39.2779	CD200
Negative Regulation Of Platelet Activation (GO:0010544)	15-jan	0.0703548	0.205787	14.7984	39.2779	PDGFRA
Regulation Of Interleukin-13 Production (GO:0032656)	15-jan	0.0703548	0.205787	14.7984	39.2779	PRKCZ
Regulation Of Isotype Switching (GO:0045191)	15-jan	0.0703548	0.205787	14.7984	39.2779	MAD2L2
Negative Regulation Of Synaptic Transmission (GO:0050805)	15-jan	0.0703548	0.205787	14.7984	39.2779	GRIK3
Cardiac Myofibril Assembly (GO:0055003)	15-jan	0.0703548	0.205787	14.7984	39.2779	PDGFRA
Platelet-Derived Growth Factor Receptor Signaling Pathway (GO:0048008)	15-jan	0.0703548	0.205787	14.7984	39.2779	PDGFRA
Digestive Tract Morphogenesis (GO:0048546)	15-jan	0.0703548	0.205787	14.7984	39.2779	PDGFRA
Epiboly Involved In Wound Healing (GO:0090505)	15-jan	0.0703548	0.205787	14.7984	39.2779	TMEFF2
Sphingolipid Catabolic Process (GO:0030149)	15-jan	0.0703548	0.205787	14.7984	39.2779	ENPP2
Positive Regulation Of Immunoglobulin Mediated Immune Response (GO:0002891)	15-jan	0.0703548	0.205787	14.7984	39.2779	MAD2L2
Positive Regulation Of Isotype Switching (GO:0045830)	15-jan	0.0703548	0.205787	14.7984	39.2779	MAD2L2
Regulation Of Peptidyl-Tyrosine Phosphorylation (GO:0050730)	2/90	0.0708475	0.205787	4.74043	12.549	ENPP2;PRKCZ
Regulation Of Phosphatidylinositol 3-Kinase Signaling (GO:0014066)	2/90	0.0708475	0.205787	4.74043	12.549	PDGFRA;KIT
Positive Regulation Of MAP Kinase Activity (GO:0043406)	2/91	0.0722178	0.205787	4.68693	12.3176	PAK1;KIT
Sensory Perception Of Sound (GO:0007605)	2/92	0.0735966	0.205787	4.63462	12.0925	KIT;PCDH15
Positive Regulation Of Neuron Projection Development (GO:0010976)	2/92	0.0735966	0.205787	4.63462	12.0925	PLPPR5;PLXNB3
Regulation Of Presynapse Assembly (GO:1905606)	16-jan	0.074867	0.205787	13.8111	35.799	SLITRK3
Regulation Of Presynapse Organization (GO:0099174)	16-jan	0.074867	0.205787	13.8111	35.799	SLITRK3
Oligodendrocyte Development (GO:0014003)	16-jan	0.074867	0.205787	13.8111	35.799	TPPP
Cell Surface Receptor Signaling Pathway Involved In Heart Development (GO:0061311)	16-jan	0.074867	0.205787	13.8111	35.799	NOG
Pharyngeal System Development (GO:0060037)	16-jan	0.074867	0.205787	13.8111	35.799	NOG
Positive Regulation Of Muscle Hypertrophy (GO:0014742)	16-jan	0.074867	0.205787	13.8111	35.799	PDE9A
Positive Regulation Of Myeloid Leukocyte Cytokine Production Involved In Immune Response (GO:0061081)	16-jan	0.074867	0.205787	13.8111	35.799	KIT
Vasculature Development (GO:0001944)	16-jan	0.074867	0.205787	13.8111	35.799	PDGFRA
Positive Regulation Of Positive Chemotaxis (GO:0050927)	16-jan	0.074867	0.205787	13.8111	35.799	CNTN1
Negative Regulation Of Anoikis (GO:2000811)	16-jan	0.074867	0.205787	13.8111	35.799	TLE1
Positive Regulation Of Epithelial Cell Migration (GO:0010634)	2/95	0.0777836	0.205787	4.48444	11.4525	ENPP2;ETS1
Regulation Of Cell Population Proliferation (GO:0042127)	7/766	0.0786764	0.205787	1.96176	4.98761	PDGFRA;PAK1;KIT;SH3BP4;RAF1;ETS1;CD200
Positive Regulation Of Supramolecular Fiber Organization (GO:1902905)	2/96	0.0791957	0.205787	4.43651	11.2502	PAK1;FCHSD2
Negative Regulation Of Leukocyte Activation (GO:0002695)	17-jan	0.0793575	0.205787	12.9473	32.8057	CD200
Negative Regulation Of Striated Muscle Cell Differentiation (GO:0051154)	17-jan	0.0793575	0.205787	12.9473	32.8057	SOX6
Negative Regulation Of Ubiquitin-Protein Transferase Activity (GO:0051444)	17-jan	0.0793575	0.205787	12.9473	32.8057	MAD2L2
Neuron Maturation (GO:0042551)	17-jan	0.0793575	0.205787	12.9473	32.8057	SRRM4
cGMP-mediated Signaling (GO:0019934)	17-jan	0.0793575	0.205787	12.9473	32.8057	PDE9A
Regulation Of Tubulin Deacetylation (GO:0090043)	17-jan	0.0793575	0.205787	12.9473	32.8057	TPPP
Regulation Of Ubiquitin Protein Ligase Activity (GO:1904666)	17-jan	0.0793575	0.205787	12.9473	32.8057	MAD2L2
Positive Regulation Of Cardiac Muscle Hypertrophy (GO:0010613)	17-jan	0.0793575	0.205787	12.9473	32.8057	PDE9A
Positive Regulation Of Cartilage Development (GO:0061036)	17-jan	0.0793575	0.205787	12.9473	32.8057	SOX6
Embryonic Digit Morphogenesis (GO:0042733)	17-jan	0.0793575	0.205787	12.9473	32.8057	NOG
Positive Regulation Of Dendrite Extension (GO:1903861)	17-jan	0.0793575	0.205787	12.9473	32.8057	SYT1
Positive Regulation Of Leukocyte Adhesion To Vascular Endothelial Cell (GO:1904996)	17-jan	0.0793575	0.205787	12.9473	32.8057	ETS1
Hippo Signaling (GO:0035329)	17-jan	0.0793575	0.205787	12.9473	32.8057	AMOTL2
Positive Regulation Of Stem Cell Differentiation (GO:2000738)	17-jan	0.0793575	0.205787	12.9473	32.8057	SOX6
Postsynaptic Membrane Organization (GO:0001941)	17-jan	0.0793575	0.205787	12.9473	32.8057	SHISA7
Megakaryocyte Differentiation (GO:0030219)	17-jan	0.0793575	0.205787	12.9473	32.8057	KIT
Microtubule Depolymerization (GO:0007019)	17-jan	0.0793575	0.205787	12.9473	32.8057	STMN4
rRNA Modification (GO:0000154)	17-jan	0.0793575	0.205787	12.9473	32.8057	FBLL1
Regulation Of Cartilage Development (GO:0061035)	17-jan	0.0793575	0.205787	12.9473	32.8057	SOX6
Regulation Of Protein Localization (GO:0032880)	2/97	0.0806159	0.208403	4.38958	11.0532	ATCAY;TRIM67
Regulation Of Dendrite Extension (GO:1903859)	18-jan	0.0838264	0.209566	12.185	30.2068	SYT1
Neuromuscular Process (GO:0050905)	18-jan	0.0838264	0.209566	12.185	30.2068	SHANK1
Neuromuscular Synaptic Transmission (GO:0007274)	18-jan	0.0838264	0.209566	12.185	30.2068	FCHSD2
Cardiac Atrium Morphogenesis (GO:0003209)	18-jan	0.0838264	0.209566	12.185	30.2068	NOG
Positive Regulation Of CREB Transcription Factor Activity (GO:0032793)	18-jan	0.0838264	0.209566	12.185	30.2068	CD200
Endothelial Cell Proliferation (GO:0001935)	18-jan	0.0838264	0.209566	12.185	30.2068	NRARP
Positive Regulation Of Interleukin-4 Production (GO:0032753)	18-jan	0.0838264	0.209566	12.185	30.2068	PRKCZ
Positive Regulation Of Nervous System Process (GO:0031646)	18-jan	0.0838264	0.209566	12.185	30.2068	TPPP
Heart Trabecula Morphogenesis (GO:0061384)	18-jan	0.0838264	0.209566	12.185	30.2068	NOG
Myoblast Fusion (GO:0007520)	18-jan	0.0838264	0.209566	12.185	30.2068	ADAMTS5
Regulation Of Cell-Cell Adhesion Mediated By Cadherin (GO:2000047)	18-jan	0.0838264	0.209566	12.185	30.2068	MAD2L2
Regulation Of Fibroblast Growth Factor Receptor Signaling Pathway (GO:0040036)	19-jan	0.0882738	0.215522	11.5075	27.9323	NOG
Regulation Of Integrin-Mediated Signaling Pathway (GO:2001044)	19-jan	0.0882738	0.215522	11.5075	27.9323	LIMS2
Regulation Of Megakaryocyte Differentiation (GO:0045652)	19-jan	0.0882738	0.215522	11.5075	27.9323	MTURN
Calcium-Independent Cell-Cell Adhesion Via Plasma Membrane Cell-Adhesion Molecules (GO:0016338)	19-jan	0.0882738	0.215522	11.5075	27.9323	CLDN11
Embryonic Digestive Tract Development (GO:0048566)	19-jan	0.0882738	0.215522	11.5075	27.9323	PDGFRA
Immunoglobulin Production Involved In Immunoglobulin-Mediated Immune Response (GO:0002381)	19-jan	0.0882738	0.215522	11.5075	27.9323	MAD2L2
Negative Regulation Of RNA Splicing (GO:0033119)	19-jan	0.0882738	0.215522	11.5075	27.9323	PCBP4
Negative Regulation Of Axon Extension Involved In Axon Guidance (GO:0048843)	19-jan	0.0882738	0.215522	11.5075	27.9323	SEMA3D
Positive Regulation Of Vasculature Development (GO:1904018)	2/104	0.0907737	0.219899	4.08689	9.80603	CNTN1;ETS1
Fc-gamma Receptor Signaling Pathway Involved In Phagocytosis (GO:0038096)	20-jan	0.0926999	0.219899	10.9013	25.9276	PAK1
Activation Of Adenylate Cyclase Activity (GO:0007190)	20-jan	0.0926999	0.219899	10.9013	25.9276	RAF1
Ameboidal-Type Cell Migration (GO:0001667)	20-jan	0.0926999	0.219899	10.9013	25.9276	AMOTL2
Phosphatidylglycerol Metabolic Process (GO:0046471)	20-jan	0.0926999	0.219899	10.9013	25.9276	LPCAT1
Sensory Perception Of Pain (GO:0019233)	20-jan	0.0926999	0.219899	10.9013	25.9276	OPRL1
Gamma-Aminobutyric Acid Signaling Pathway (GO:0007214)	20-jan	0.0926999	0.219899	10.9013	25.9276	SHISA7
Long-Term Memory (GO:0007616)	20-jan	0.0926999	0.219899	10.9013	25.9276	SHANK1
Long-Term Synaptic Potentiation (GO:0060291)	20-jan	0.0926999	0.219899	10.9013	25.9276	PRKCZ
Regulation Of Cardiac Muscle Cell Proliferation (GO:0060043)	20-jan	0.0926999	0.219899	10.9013	25.9276	NOG
Negative Regulation Of Double-Strand Break Repair Via Homologous Recombination (GO:2000042)	21-jan	0.0971047	0.226487	10.3557	24.1492	MAD2L2
Regulation Of Dendritic Spine Development (GO:0060998)	21-jan	0.0971047	0.226487	10.3557	24.1492	SHANK1
Positive Regulation Of T Cell Cytokine Production (GO:0002726)	21-jan	0.0971047	0.226487	10.3557	24.1492	PRKCZ
Positive Regulation Of Blood Coagulation (GO:0030194)	21-jan	0.0971047	0.226487	10.3557	24.1492	CNTN1
Positive Regulation Of Dendritic Spine Development (GO:0060999)	21-jan	0.0971047	0.226487	10.3557	24.1492	SHANK1
Regulation Of Anoikis (GO:2000209)	21-jan	0.0971047	0.226487	10.3557	24.1492	TLE1
Extracellular Structure Organization (GO:0043062)	2/109	0.0982475	0.228514	3.89493	9.03728	ADAMTS5;MMP17
External Encapsulating Structure Organization (GO:0045229)	2/110	0.0997627	0.230907	3.85867	8.89409	ADAMTS5;MMP17
Positive Regulation Of Macromolecule Metabolic Process (GO:0010604)	4/364	0.100948	0.230907	2.33489	5.35425	TLE1;NOG;CNTN1;ETS1
Regulation Of Dopamine Secretion (GO:0014059)	22-jan	0.101488	0.230907	9.8621	22.5626	SYT1
Fc Receptor Mediated Stimulatory Signaling Pathway (GO:0002431)	22-jan	0.101488	0.230907	9.8621	22.5626	PAK1
Positive Regulation Of Cholesterol Efflux (GO:0010875)	22-jan	0.101488	0.230907	9.8621	22.5626	EEPD1
rRNA Methylation (GO:0031167)	22-jan	0.101488	0.230907	9.8621	22.5626	FBLL1
Natural Killer Cell Activation Involved In Immune Response (GO:0002323)	22-jan	0.101488	0.230907	9.8621	22.5626	CORO1A
Negative Regulation Of Axonogenesis (GO:0050771)	22-jan	0.101488	0.230907	9.8621	22.5626	DCC
Negative Regulation Of Multicellular Organismal Process (GO:0051241)	3/231	0.10222	0.23194	2.75406	6.28097	MAD2L2;ADAMTS5;NOVA1
Regulation Of Interleukin-4 Production (GO:0032673)	23-jan	0.105851	0.233207	9.41335	21.1398	PRKCZ
Negative Regulation Of Protein Tyrosine Kinase Activity (GO:0061099)	23-jan	0.105851	0.233207	9.41335	21.1398	SRCIN1
Cellular Lipid Catabolic Process (GO:0044242)	23-jan	0.105851	0.233207	9.41335	21.1398	ENPP2
Glial Cell Development (GO:0021782)	23-jan	0.105851	0.233207	9.41335	21.1398	TPPP
Translesion Synthesis (GO:0019985)	23-jan	0.105851	0.233207	9.41335	21.1398	MAD2L2
Positive Regulation Of Morphogenesis Of An Epithelium (GO:1905332)	23-jan	0.105851	0.233207	9.41335	21.1398	NOG
Protein Localization To Cell Junction (GO:1902414)	23-jan	0.105851	0.233207	9.41335	21.1398	SHANK1
Microtubule Nucleation (GO:0007020)	23-jan	0.105851	0.233207	9.41335	21.1398	TPPP
Regulation Of T Cell Migration (GO:2000404)	23-jan	0.105851	0.233207	9.41335	21.1398	CD200
Regulation Of Axon Extension Involved In Axon Guidance (GO:0048841)	23-jan	0.105851	0.233207	9.41335	21.1398	SEMA3D
Regulation Of Cardiac Muscle Hypertrophy (GO:0010611)	23-jan	0.105851	0.233207	9.41335	21.1398	PDE9A
Fc-gamma Receptor Signaling Pathway (GO:0038094)	24-jan	0.110192	0.237342	9.00362	19.8577	PAK1
Regulation Of Ryanodine-Sensitive Calcium-Release Channel Activity (GO:0060314)	24-jan	0.110192	0.237342	9.00362	19.8577	JPH3
Ear Morphogenesis (GO:0042471)	24-jan	0.110192	0.237342	9.00362	19.8577	NOG
Natural Killer Cell Mediated Cytotoxicity (GO:0042267)	24-jan	0.110192	0.237342	9.00362	19.8577	CORO1A
Regulation Of Actin Nucleation (GO:0051125)	24-jan	0.110192	0.237342	9.00362	19.8577	CORO1A
Positive Regulation Of Protein Phosphorylation (GO:0001934)	4/377	0.111013	0.237342	2.25201	4.95017	MAD2L2;PAK1;ENPP2;RAF1
Positive Regulation Of Cell Projection Organization (GO:0031346)	2/118	0.112114	0.237342	3.59111	7.8582	PLPPR5;PLXNB3
Positive Regulation Of Angiogenesis (GO:0045766)	2/119	0.113685	0.237342	3.56023	7.74109	CNTN1;ETS1
Regulation Of Chondrocyte Differentiation (GO:0032330)	25-jan	0.114513	0.237342	8.62804	18.6975	SOX6
Regulation Of Double-Strand Break Repair Via Nonhomologous End Joining (GO:2001032)	25-jan	0.114513	0.237342	8.62804	18.6975	MAD2L2
Regulation Of Intracellular Estrogen Receptor Signaling Pathway (GO:0033146)	25-jan	0.114513	0.237342	8.62804	18.6975	PAK1
Negative Regulation Of Stress Fiber Assembly (GO:0051497)	25-jan	0.114513	0.237342	8.62804	18.6975	TMEFF2
Regulation Of Myelination (GO:0031641)	25-jan	0.114513	0.237342	8.62804	18.6975	TPPP
Bile Acid Biosynthetic Process (GO:0006699)	25-jan	0.114513	0.237342	8.62804	18.6975	CYP39A1
Regulation Of Postsynapse Organization (GO:0099175)	25-jan	0.114513	0.237342	8.62804	18.6975	SRCIN1
Wound Healing, Spreading Of Cells (GO:0044319)	25-jan	0.114513	0.237342	8.62804	18.6975	TMEFF2
Lamellipodium Assembly (GO:0030032)	25-jan	0.114513	0.237342	8.62804	18.6975	KIT
Purine Ribonucleotide Catabolic Process (GO:0009154)	25-jan	0.114513	0.237342	8.62804	18.6975	PDE9A
Myotube Differentiation (GO:0014902)	25-jan	0.114513	0.237342	8.62804	18.6975	ADAMTS5
Regulation Of Actin Cytoskeleton Reorganization (GO:2000249)	25-jan	0.114513	0.237342	8.62804	18.6975	PDGFRA
Regulation Of ERK1 And ERK2 Cascade (GO:0070372)	3/244	0.115419	0.237342	2.60378	5.62205	PDGFRA;PRKCZ;MTURN
Positive Regulation Of DNA-binding Transcription Factor Activity (GO:0051091)	3/246	0.117505	0.237342	2.58209	5.52896	KIT;PRKCZ;CD200
Potassium Ion Transport (GO:0006813)	2/122	0.118433	0.237342	3.4707	7.40443	KCNJ12;NALCN
Receptor-Mediated Endocytosis (GO:0006898)	2/122	0.118433	0.237342	3.4707	7.40443	FCHSD2;SNAP91
Negative Regulation Of Insulin Receptor Signaling Pathway (GO:0046627)	26-jan	0.118813	0.237342	8.2825	17.6434	PRKCZ
Fc Receptor Signaling Pathway (GO:0038093)	26-jan	0.118813	0.237342	8.2825	17.6434	KIT
Negative Regulation Of Protein Polymerization (GO:0032272)	26-jan	0.118813	0.237342	8.2825	17.6434	TUBB4A
Acute Inflammatory Response (GO:0002526)	26-jan	0.118813	0.237342	8.2825	17.6434	CNTN1
Regulation Of Potassium Ion Transmembrane Transporter Activity (GO:1901016)	26-jan	0.118813	0.237342	8.2825	17.6434	NETO1
Calcium-Ion Regulated Exocytosis (GO:0017156)	26-jan	0.118813	0.237342	8.2825	17.6434	SYT1
Cardiac Muscle Cell Development (GO:0055013)	26-jan	0.118813	0.237342	8.2825	17.6434	PDGFRA
Positive Regulation Of Adenylate Cyclase Activity (GO:0045762)	26-jan	0.118813	0.237342	8.2825	17.6434	RAF1
Positive Regulation Of Erythrocyte Differentiation (GO:0045648)	26-jan	0.118813	0.237342	8.2825	17.6434	ETS1
Spindle Assembly Checkpoint Signaling (GO:0071173)	26-jan	0.118813	0.237342	8.2825	17.6434	MAD2L2
Establishment Or Maintenance Of Apical/Basal Cell Polarity (GO:0035088)	26-jan	0.118813	0.237342	8.2825	17.6434	PRKCZ
Positive Regulation Of Microtubule Polymerization Or Depolymerization (GO:0031112)	26-jan	0.118813	0.237342	8.2825	17.6434	PAK1
Mitotic Spindle Assembly Checkpoint Signaling (GO:0007094)	26-jan	0.118813	0.237342	8.2825	17.6434	MAD2L2
Mitotic Spindle Checkpoint Signaling (GO:0071174)	26-jan	0.118813	0.237342	8.2825	17.6434	MAD2L2
Regulation Of Actin Filament Bundle Assembly (GO:0032231)	26-jan	0.118813	0.237342	8.2825	17.6434	SHANK1
Regulation Of Microtubule Polymerization Or Depolymerization (GO:0031110)	27-jan	0.123093	0.237637	7.96354	16.6822	STMN4
Cellular Response To Acid Chemical (GO:0071229)	27-jan	0.123093	0.237637	7.96354	16.6822	SH3BP4
Phospholipid Biosynthetic Process (GO:0008654)	27-jan	0.123093	0.237637	7.96354	16.6822	LPCAT1
Regulation Of Transcription Regulatory Region DNA Binding (GO:2000677)	27-jan	0.123093	0.237637	7.96354	16.6822	MAD2L2
Cortical Cytoskeleton Organization (GO:0030865)	27-jan	0.123093	0.237637	7.96354	16.6822	EPB41L3
Dorsal/Ventral Pattern Formation (GO:0009953)	27-jan	0.123093	0.237637	7.96354	16.6822	NOG
Positive Regulation Of Cytosolic Calcium Ion Concentration Involved In Phospholipase C-activating G Protein-Coupled Signaling Pathway (GO:0051482)	27-jan	0.123093	0.237637	7.96354	16.6822	OPRL1
Synaptic Transmission, Glutamatergic (GO:0035249)	27-jan	0.123093	0.237637	7.96354	16.6822	GRIK3
Glycerophospholipid Catabolic Process (GO:0046475)	27-jan	0.123093	0.237637	7.96354	16.6822	ENPP2
Ventricular Septum Morphogenesis (GO:0060412)	27-jan	0.123093	0.237637	7.96354	16.6822	NOG
Myeloid Cell Development (GO:0061515)	27-jan	0.123093	0.237637	7.96354	16.6822	KIT
Negative Regulation Of Notch Signaling Pathway (GO:0045746)	27-jan	0.123093	0.237637	7.96354	16.6822	NRARP
Regulation Of Catecholamine Secretion (GO:0050433)	27-jan	0.123093	0.237637	7.96354	16.6822	SYT1
Negative Regulation Of Cellular Response To Insulin Stimulus (GO:1900077)	27-jan	0.123093	0.237637	7.96354	16.6822	PRKCZ
Negative Regulation Of Cell Growth (GO:0030308)	2/125	0.12323	0.237637	3.38554	7.08832	DCC;SH3BP4
Regulation Of Chemotaxis (GO:0050920)	28-jan	0.127351	0.240041	7.66821	15.8027	PDGFRA
Negative Regulation Of Mitotic Metaphase/Anaphase Transition (GO:0045841)	28-jan	0.127351	0.240041	7.66821	15.8027	MAD2L2
Regulation Of Monoatomic Ion Transport (GO:0043269)	28-jan	0.127351	0.240041	7.66821	15.8027	KCNJ12
Regulation Of Platelet Activation (GO:0010543)	28-jan	0.127351	0.240041	7.66821	15.8027	PDGFRA
Phospholipid Catabolic Process (GO:0009395)	28-jan	0.127351	0.240041	7.66821	15.8027	ENPP2
Positive Regulation Of Fibroblast Proliferation (GO:0048146)	28-jan	0.127351	0.240041	7.66821	15.8027	PDGFRA
Hematopoietic Progenitor Cell Differentiation (GO:0002244)	28-jan	0.127351	0.240041	7.66821	15.8027	KIT
Limb Development (GO:0060173)	28-jan	0.127351	0.240041	7.66821	15.8027	NOG
Protein Depolymerization (GO:0051261)	28-jan	0.127351	0.240041	7.66821	15.8027	STMN4
Regulation Of Calcium Ion-Dependent Exocytosis (GO:0017158)	28-jan	0.127351	0.240041	7.66821	15.8027	SYT1
Negative Regulation Of Plasma Membrane Bounded Cell Projection Assembly (GO:0120033)	29-jan	0.13159	0.242825	7.39397	14.9955	PLXNB3
Regulation Of Monoatomic Ion Transmembrane Transport (GO:0034765)	29-jan	0.13159	0.242825	7.39397	14.9955	KCNJ12
Regulation Of Neuron Migration (GO:2001222)	29-jan	0.13159	0.242825	7.39397	14.9955	PHACTR1
Phosphatidic Acid Biosynthetic Process (GO:0006654)	29-jan	0.13159	0.242825	7.39397	14.9955	LPCAT1
Chondrocyte Differentiation (GO:0002062)	29-jan	0.13159	0.242825	7.39397	14.9955	SOX6
Positive Regulation Of Microtubule Polymerization (GO:0031116)	29-jan	0.13159	0.242825	7.39397	14.9955	PAK1
Heterotypic Cell-Cell Adhesion (GO:0034113)	29-jan	0.13159	0.242825	7.39397	14.9955	CD200
Negative Regulation Of DNA Binding (GO:0043392)	29-jan	0.13159	0.242825	7.39397	14.9955	MAD2L2
Plasma Membrane Bounded Cell Projection Organization (GO:0120036)	2/132	0.134601	0.242825	3.20211	6.42164	ATCAY;STMN4
Cellular Response To Oxygen-Containing Compound (GO:1901701)	4/406	0.134996	0.242825	2.08645	4.17813	PDGFRA;SYT1;SH3BP4;BRINP3
Negative Regulation Of Epithelial To Mesenchymal Transition (GO:0010719)	30-jan	0.135807	0.242825	7.13865	14.2524	MAD2L2
Regulation Of Dendritic Spine Morphogenesis (GO:0061001)	30-jan	0.135807	0.242825	7.13865	14.2524	SRCIN1
Artery Morphogenesis (GO:0048844)	30-jan	0.135807	0.242825	7.13865	14.2524	NOG
Regulation Of Potassium Ion Transport (GO:0043266)	30-jan	0.135807	0.242825	7.13865	14.2524	DPP10
Phospholipid Dephosphorylation (GO:0046839)	30-jan	0.135807	0.242825	7.13865	14.2524	PLPPR5
Regulation Of Vasculature Development (GO:1901342)	30-jan	0.135807	0.242825	7.13865	14.2524	ETS1
Positive Regulation Of JUN Kinase Activity (GO:0043507)	30-jan	0.135807	0.242825	7.13865	14.2524	PAK1
Response To Amino Acid (GO:0043200)	30-jan	0.135807	0.242825	7.13865	14.2524	SH3BP4
Positive Regulation Of Cell Communication (GO:0010647)	30-jan	0.135807	0.242825	7.13865	14.2524	SYT1
Positive Regulation Of Interleukin-10 Production (GO:0032733)	30-jan	0.135807	0.242825	7.13865	14.2524	PRKCZ
Lamellipodium Organization (GO:0097581)	30-jan	0.135807	0.242825	7.13865	14.2524	KIT
Regulation Of Arp2/3 Complex-Mediated Actin Nucleation (GO:0034315)	30-jan	0.135807	0.242825	7.13865	14.2524	FCHSD2
Negative Regulation Of Axon Extension (GO:0030517)	30-jan	0.135807	0.242825	7.13865	14.2524	SEMA3D
Negative Regulation Of Blood Coagulation (GO:0030195)	30-jan	0.135807	0.242825	7.13865	14.2524	PDGFRA
Negative Regulation Of Developmental Growth (GO:0048640)	31-jan	0.140005	0.24457	6.90035	13.5666	DCC
Negative Regulation Of Microtubule Polymerization Or Depolymerization (GO:0031111)	31-jan	0.140005	0.24457	6.90035	13.5666	TUBB4A
Regulation Of Long-Term Synaptic Potentiation (GO:1900271)	31-jan	0.140005	0.24457	6.90035	13.5666	SHISA7
Regulation Of Macrophage Activation (GO:0043030)	31-jan	0.140005	0.24457	6.90035	13.5666	CD200
Bile Acid Metabolic Process (GO:0008206)	31-jan	0.140005	0.24457	6.90035	13.5666	CYP39A1
Cardiac Muscle Tissue Morphogenesis (GO:0055008)	31-jan	0.140005	0.24457	6.90035	13.5666	NOG
Central Nervous System Neuron Differentiation (GO:0021953)	31-jan	0.140005	0.24457	6.90035	13.5666	BRINP3
Positive Regulation Of Cholesterol Transport (GO:0032376)	31-jan	0.140005	0.24457	6.90035	13.5666	EEPD1
Positive Regulation Of Lamellipodium Organization (GO:1902745)	31-jan	0.140005	0.24457	6.90035	13.5666	ENPP2
Presynaptic Endocytosis (GO:0140238)	31-jan	0.140005	0.24457	6.90035	13.5666	SYT1
Negative Regulation Of Chemotaxis (GO:0050922)	31-jan	0.140005	0.24457	6.90035	13.5666	SEMA3D
Potassium Ion Transmembrane Transport (GO:0071805)	2/137	0.142863	0.247212	3.08273	5.99859	KCNJ12;NALCN
Protein Localization To Plasma Membrane (GO:0072659)	2/137	0.142863	0.247212	3.08273	5.99859	DPP10;EPB41L3
Regulation Of Cholesterol Efflux (GO:0010874)	1/32	0.144183	0.247212	6.67742	12.932	EEPD1
Negative Regulation Of Osteoblast Differentiation (GO:0045668)	1/32	0.144183	0.247212	6.67742	12.932	NOG
Regulation Of Transmembrane Transport (GO:0034762)	1/32	0.144183	0.247212	6.67742	12.932	KCNJ12
Respiratory System Development (GO:0060541)	1/32	0.144183	0.247212	6.67742	12.932	BASP1
Positive Regulation Of Synapse Assembly (GO:0051965)	1/32	0.144183	0.247212	6.67742	12.932	SLITRK3
Mesenchymal Cell Migration (GO:0090497)	1/32	0.144183	0.247212	6.67742	12.932	SEMA3D
Regulation Of Calcium Ion Transmembrane Transporter Activity (GO:1901019)	1/32	0.144183	0.247212	6.67742	12.932	JPH3
Negative Regulation Of Double-Strand Break Repair (GO:2000780)	1/33	0.14834	0.25023	6.46842	12.3434	MAD2L2
Regulation Of Lamellipodium Assembly (GO:0010591)	1/33	0.14834	0.25023	6.46842	12.3434	PLXNB3
Regulation Of Potassium Ion Transmembrane Transport (GO:1901379)	1/33	0.14834	0.25023	6.46842	12.3434	DPP10
Phosphatidic Acid Metabolic Process (GO:0046473)	1/33	0.14834	0.25023	6.46842	12.3434	LPCAT1
Positive Regulation Of Cytokine Production Involved In Immune Response (GO:0002720)	1/33	0.14834	0.25023	6.46842	12.3434	KIT
Epithelial Tube Morphogenesis (GO:0060562)	1/33	0.14834	0.25023	6.46842	12.3434	PAK1
Ventricular Cardiac Muscle Tissue Morphogenesis (GO:0055010)	1/33	0.14834	0.25023	6.46842	12.3434	NOG
Inositol Lipid-Mediated Signaling (GO:0048017)	1/33	0.14834	0.25023	6.46842	12.3434	PDGFRA
[truncated: 340 more rows]

## Sheet: TFs-MGE-Specific Down (n=97)
Term	Overlap	P-value	Adjusted P-value	Odds Ratio	Combined Score	Genes
[truncated: 65 more rows]
